# Supplementary material for: High-throughput design of bacterial anti-sense RNAs using CAREng
Source: Bioinform Adv. 2022 Sep 27;2(1):vbac069. doi: 10.1093/bioadv/vbac069 (PMC9710602; doi:10.1093/bioadv/vbac069)
Supplement: vbac069_Supplementary_Data [file vbac069_supplementary_data.zip]

Archive with 26 entries (23 files):
- Supplement/
- __MACOSX/._Supplement
- Supplement/Tutorial/
- __MACOSX/Supplement/._Tutorial
- Supplement/Example genomes/
- __MACOSX/Supplement/._Example genomes
- Supplement/.DS_Store
- __MACOSX/Supplement/._.DS_Store
- Supplement/Supplementary Table 1.xlsx
- __MACOSX/Supplement/._Supplementary Table 1.xlsx
- Supplement/srna-1.1.2.tar
- __MACOSX/Supplement/._srna-1.1.2.tar
- Supplement/Installation instructions.docx
- __MACOSX/Supplement/._Installation instructions.docx
- Supplement/~$stallation instructions.docx
- __MACOSX/Supplement/._~$stallation instructions.docx
- Supplement/Tutorial/.DS_Store
- __MACOSX/Supplement/Tutorial/._.DS_Store
- Supplement/Tutorial/tagsTemplate.xlsx
- __MACOSX/Supplement/Tutorial/._tagsTemplate.xlsx
- Supplement/Tutorial/Tutorial.docx
- __MACOSX/Supplement/Tutorial/._Tutorial.docx
- Supplement/Example genomes/JWGZ01.1.gbff
- __MACOSX/Supplement/Example genomes/._JWGZ01.1.gbff
- Supplement/Example genomes/K12.gb
- __MACOSX/Supplement/Example genomes/._K12.gb
