# Supplementary material for: High-throughput design of bacterial anti-sense RNAs using CAREng
Source: Bioinform Adv. 2022 Sep 27;2(1):vbac069. doi: 10.1093/bioadv/vbac069 (PMC9710602; doi:10.1093/bioadv/vbac069)
Supplement: vbac069_Supplementary_Data [file vbac069_supplementary_data.zip › Supplement/Supplementary Table 1.xlsx]

## Sheet: Good_srnas
Result	Good asRNAs: asRNAs without off-target hits in the genome
User Parameters
Input File	K12.gb
Sequence Name	NC_000913
Sequence Description	Escherichia coli str. K-12 substr. MG1655, complete genome
Format	genbank
Offset Position	-8
Length	21
Expected Cutoff	0.01
Percentage Indentity	0.8
Offset Position for Recomputing	10
Seq. Record	asRNA	Strand	Gene	Locus Tag	asRNA Start	asRNA End	asRNA Length	Offset Position	CDS Start	CDS End	Hit Start	Hit End	Expected Value	Align Length	Perc. Identity	Description
1	CATGGATGTTGTGTACTCTGT	1	['thrL']	['b0001']	172	192	21	-8	190	255	192	172	7.75675e-06	21	100	asRNA
1	CATGGTTGTTACCTCGTTACC	1	['thrA']	['b0002']	319	339	21	-8	337	2799	339	319	7.75675e-06	21	100	asRNA
1	CATGTCAGACTCCTAACTTCC	1	['thrB']	['b0003']	2783	2803	21	-8	2801	3733	2803	2783	7.75675e-06	21	100	asRNA
1	CATTTAGTTTTCCAGTACTCG	1	['thrC']	['b0004']	3716	3736	21	-8	3734	5020	3736	3716	7.75675e-06	21	100	asRNA
1	CACAGGTTACTCCTTTTATCA	1	['yaaX']	['b0005']	5216	5236	21	-8	5234	5530	5236	5216	7.75675e-06	21	100	asRNA
1	CATATCCAGTCCTTGCAGGAA	-1	['yaaA']	['b0006']	6457	6477	21	-8	5683	6459	6457	6477	7.75675e-06	21	100	asRNA
1	CATGCATATCCCTCTTATTGC	-1	['yaaJ']	['b0007']	7957	7977	21	-8	6529	7959	7957	7977	7.75675e-06	21	100	asRNA
1	CATGATAGTATTTCTCTTTAA	1	['talB']	['b0008']	8220	8240	21	-8	8238	9191	8240	8220	7.75675e-06	21	100	asRNA
1	CATCAAGATTTTTCCGTTTAA	1	['mog']	['b0009']	9288	9308	21	-8	9306	9893	9308	9288	7.75675e-06	21	100	asRNA
1	CATAATTCCTCAAAAATCATC	-1	['satP']	['b0010']	10492	10512	21	-8	9928	10494	10492	10512	7.75675e-06	21	100	asRNA
1	CATTTTTTGTGGCTTCTATAT	-1	['yaaW']	['b0011']	11354	11374	21	-8	10643	11356	11354	11374	7.75675e-06	21	100	asRNA
1	CATTTTACGCACCCACGCAGC	1	['mbiA']	['b0012']	10812	10832	21	-8	10830	11315	10832	10812	7.75675e-06	21	100	asRNA
1	CATAAGGATTCTCTTAGTGGG	-1	['yaaI']	['b0013']	11784	11804	21	-8	11382	11786	11784	11804	7.75675e-06	21	100	asRNA
1	CATCTAAACGTCTCCACTATA	1	['dnaK']	['b0014']	12145	12165	21	-8	12163	14079	12165	12145	7.75675e-06	21	100	asRNA
1	CATCTTTTTTAAATTGCCCCT	1	['dnaJ']	['b0015']	14150	14170	21	-8	14168	15298	14170	14150	7.75675e-06	21	100	asRNA
1	CATATAGGAGGCCTCGGGTTG	-1	['mokC']	['b0018']	16958	16978	21	-8	16751	16960	16958	16978	7.75675e-06	21	100	asRNA
1	CATTGCTCTCTTCTCCTTGAC	-1	['hokC']	['b4412']	16901	16921	21	-8	16751	16903	16901	16921	7.75675e-06	21	100	asRNA
1	CACTTTTTATTTCTCTTTCAG	1	['nhaA']	['b0019']	17471	17491	21	-8	17489	18655	17491	17471	7.75675e-06	21	100	asRNA
1	CATTTCTCTCCCTGATAACAA	1	['nhaR']	['b0020']	18697	18717	21	-8	18715	19620	18717	18697	7.75675e-06	21	100	asRNA
1	CAAGGTCCAACTCCCAAATGT	-1	['rpsT']	['b0023']	21076	21096	21	-8	20815	21078	21076	21096	7.75675e-06	21	100	asRNA
1	CATTAACGGCGCTTATTTGCA	1	['yaaY']	['b0024']	21163	21183	21	-8	21181	21399	21183	21163	7.75675e-06	21	100	asRNA
1	CATGTCTGGCTCAAAACAGTG	1	['ribF']	['b0025']	21389	21409	21	-8	21407	22348	21409	21389	7.75675e-06	21	100	asRNA
1	CATCAGATTCTCGGTTCCGTA	1	['ileS']	['b0026']	22373	22393	21	-8	22391	25207	22393	22373	7.75675e-06	21	100	asRNA
1	CATCAGGCAAACTTACGTTTT	1	['lspA']	['b0027']	25189	25209	21	-8	25207	25701	25209	25189	7.75675e-06	21	100	asRNA
1	CATGCAGGTTTGCTCTTATAT	1	['fkpB']	['b0028']	25808	25828	21	-8	25826	26275	25828	25808	7.75675e-06	21	100	asRNA
1	CATGTTACGCCTCCAGTGCCG	1	['ispH']	['b0029']	26259	26279	21	-8	26277	27227	26279	26259	7.75675e-06	21	100	asRNA
1	CATGTTTTCTCCATAAAAAAT	1	['rihC']	['b0030']	27275	27295	21	-8	27293	28207	27295	27275	7.75675e-06	21	100	asRNA
1	CATAGCTATTCTCTTTTGTTA	1	['dapB']	['b0031']	28356	28376	21	-8	28374	29195	28376	28356	7.75675e-06	21	100	asRNA
1	CAAAACACCCTCCAGAGAATA	1	['carA']	['b0032']	29633	29653	21	-8	29651	30799	29653	29633	7.75675e-06	21	100	asRNA
1	CATGGCTCTTTTACTCCTGAT	1	['carB']	['b0033']	30799	30819	21	-8	30817	34038	30819	30799	7.75675e-06	21	100	asRNA
1	CATACGAACTCCAGTTTCACA	1	['caiF']	['b0034']	34282	34302	21	-8	34300	34695	34302	34282	7.75675e-06	21	100	asRNA
1	CACGGTTGTTAACGTCCTTTC	-1	['caiE']	['b0035']	35369	35389	21	-8	34781	35371	35369	35389	7.75675e-06	21	100	asRNA
1	CATTCCTTTTCTCCATTTTTG	-1	['caiD']	['b0036']	36160	36180	21	-8	35377	36162	36160	36180	7.75675e-06	21	100	asRNA
1	CATTGCACCTCTATCCATTTT	-1	['caiC']	['b0037']	37822	37842	21	-8	36271	37824	37822	37842	7.75675e-06	21	100	asRNA
1	CATTATTTGCTCCTGAAAAAT	-1	['caiB']	['b0038']	39113	39133	21	-8	37898	39115	39113	39133	7.75675e-06	21	100	asRNA
1	CATCTTTCAACCTCTTGATAT	-1	['caiA']	['b0039']	40384	40404	21	-8	39244	40386	40384	40404	7.75675e-06	21	100	asRNA
1	CATGAGTTAATTCCACTGTGA	-1	['caiT']	['b0040']	41929	41949	21	-8	40417	41931	41929	41949	7.75675e-06	21	100	asRNA
1	CATTGCATCTCCAGAAATCAT	1	['fixA']	['b0041']	42385	42405	21	-8	42403	43173	42405	42385	7.75675e-06	21	100	asRNA
1	CATAGCATCCCCTGTAATTAA	1	['fixB']	['b0042']	43170	43190	21	-8	43188	44129	43190	43170	7.75675e-06	21	100	asRNA
1	CATAAGAGCTCCCTGTCAGCG	1	['fixC']	['b0043']	44162	44182	21	-8	44180	45466	44182	44162	7.75675e-06	21	100	asRNA
1	CATAAAACGGTCACTCCTTTC	1	['fixX']	['b0044']	45445	45465	21	-8	45463	45750	45465	45445	7.75675e-06	21	100	asRNA
1	CATGGTTATTCCTGTTTTTTG	1	['yaaU']	['b0045']	45789	45809	21	-8	45807	47138	45809	45789	7.75675e-06	21	100	asRNA
1	CATAGGTAGCCCGCGTGATTA	1	['kefF']	['b0046']	47228	47248	21	-8	47246	47776	47248	47228	7.75675e-06	21	100	asRNA
1	CATGATGGGCCTCCTGCCATT	1	['kefC']	['b0047']	47751	47771	21	-8	47769	49631	47771	47751	7.75675e-06	21	100	asRNA
1	CATTGAGATTTCCCGATAAAA	1	['folA']	['b0048']	49805	49825	21	-8	49823	50302	49825	49805	7.75675e-06	21	100	asRNA
1	CATCGTTAACTCTCCTGCAAA	-1	['apaG']	['b0050']	51604	51624	21	-8	51229	51606	51604	51624	7.75675e-06	21	100	asRNA
1	CATTGGGTGTTAACAATCATT	-1	['rsmA']	['b0051']	52428	52448	21	-8	51609	52430	52428	52448	7.75675e-06	21	100	asRNA
1	CATTAGTTGCTCAGGATTTTA	-1	['pdxA']	['b0052']	53414	53434	21	-8	52427	53416	53414	53434	7.75675e-06	21	100	asRNA
1	CATACTTTTTCCATTTCAATT	-1	['surA']	['b0053']	54700	54720	21	-8	53416	54702	54700	54720	7.75675e-06	21	100	asRNA
1	CATACGTTGATTTTATTGTTC	-1	['lptD']	['b0054']	57107	57127	21	-8	54755	57109	57107	57127	7.75675e-06	21	100	asRNA
1	CATATATTCCCCAAATCGACA	1	['djlA']	['b0055']	57346	57366	21	-8	57364	58179	57366	57346	7.75675e-06	21	100	asRNA
1	CATGGTAATAGCCTCGCATTG	1	['yabP']	['b0056']	58456	58476	21	-8	58474	59124	58476	58456	7.75675e-06	21	100	asRNA
1	CACGGTAGCACCGTCCAGGTT	1	['yabQ']	['b0057']	59103	59123	21	-8	59121	59279	59123	59103	7.75675e-06	21	100	asRNA
1	CATTTTCGGCTCCGTTACTGA	-1	['rluA']	['b0058']	60344	60364	21	-8	59687	60346	60344	60364	7.75675e-06	21	100	asRNA
1	CATATGTGTTCGGCTCTATAT	-1	['rapA']	['b0059']	63262	63282	21	-8	60358	63264	63262	63282	7.75675e-06	21	100	asRNA
1	CACGCTGAAAATCCATCAAAA	-1	['polB']	['b0060']	65778	65798	21	-8	63429	65780	65778	65798	7.75675e-06	21	100	asRNA
1	CATGTTGACTCCTTCGTGCCG	-1	['araD']	['b0061']	66548	66568	21	-8	65855	66550	66548	66568	7.75675e-06	21	100	asRNA
1	CATTATCGTGTCCTTATAGAG	-1	['araA']	['b0062']	68335	68355	21	-8	66835	68337	68335	68355	7.75675e-06	21	100	asRNA
1	CATCGTTTCACTCCATCCAAA	-1	['araB']	['b0063']	70046	70066	21	-8	68348	70048	70046	70066	7.75675e-06	21	100	asRNA
1	CATACTTTTCATACTCCCACC	1	['araC']	['b0064']	70369	70389	21	-8	70387	71265	70389	70369	7.75675e-06	21	100	asRNA
1	CATAATGTGCCTGTCAAATGG	1	['yabI']	['b0065']	71333	71353	21	-8	71351	72115	71353	71333	7.75675e-06	21	100	asRNA
1	CATTTCGCCCCGGTAGTTTTT	-1	['thiQ']	['b0066']	72925	72945	21	-8	72229	72927	72925	72945	7.75675e-06	21	100	asRNA
1	CATTCGCTAATCCATGCCTGA	-1	['thiP']	['b0067']	74519	74539	21	-8	72911	74521	74519	74539	7.75675e-06	21	100	asRNA
1	CACTTTGCACCTCAAAAAAGA	-1	['thiB']	['b0068']	75478	75498	21	-8	74497	75480	75478	75498	7.75675e-06	21	100	asRNA
1	CATAAAAGGGGAACTCCTGTG	-1	['sgrR']	['b0069']	77297	77317	21	-8	75644	77299	77297	77317	7.75675e-06	21	100	asRNA
1	CATGGGGCACCCCCTTGCTTC	1	['sgrT']	['b4662']	77370	77390	21	-8	77388	77519	77390	77370	7.75675e-06	21	100	asRNA
1	CATACGTTCCCTTTTTAGCGC	1	['setA']	['b0070']	77603	77623	21	-8	77621	78799	77623	77603	7.75675e-06	21	100	asRNA
1	CATGGTGTGCTCCTTATTTAA	-1	['leuD']	['b0071']	79451	79471	21	-8	78848	79453	79451	79471	7.75675e-06	21	100	asRNA
1	CATGATTACACCCCTTCTGCT	-1	['leuC']	['b0072']	80862	80882	21	-8	79464	80864	80862	80882	7.75675e-06	21	100	asRNA
1	CATCACACGGTTTCCTTGTTG	-1	['leuB']	['b0073']	81956	81976	21	-8	80867	81958	81956	81976	7.75675e-06	21	100	asRNA
1	CATGGTTTGGGTCCTTGTCTC	-1	['leuA']	['b0074']	83527	83547	21	-8	81958	83529	83527	83547	7.75675e-06	21	100	asRNA
1	CATTAAATCAGCTCCAGATGA	-1	['leuL']	['b0075']	83706	83726	21	-8	83622	83708	83706	83726	7.75675e-06	21	100	asRNA
1	CATACTTAACTCCACTGTCAC	1	['leuO']	['b0076']	84350	84370	21	-8	84368	85312	84370	84350	7.75675e-06	21	100	asRNA
1	CACCTTTCCTCCTGTTTATTC	-1	['yabR']	['b4726']	85509	85529	21	-8	85467	85511	85509	85529	7.75675e-06	21	100	asRNA
1	CATAATCAGGTTCTCTCCGTT	1	['ilvH']	['b0078']	87339	87359	21	-8	87357	87848	87359	87339	7.75675e-06	21	100	asRNA
1	CACAATTGCCCCTTGCGTAAA	1	['cra']	['b0080']	88010	88030	21	-8	88028	89032	88030	88010	7.75675e-06	21	100	asRNA
1	CATGCCAGCCTCACCCCTTAT	1	['mraZ']	['b0081']	89616	89636	21	-8	89634	90092	89636	89616	7.75675e-06	21	100	asRNA
1	CATTTTATAGAGACAAGTCCT	1	['rsmH']	['b0082']	90076	90096	21	-8	90094	91035	90096	90076	7.75675e-06	21	100	asRNA
1	CATGCATTCGTCCTCTCTGCA	1	['ftsL']	['b0083']	91014	91034	21	-8	91032	91397	91034	91014	7.75675e-06	21	100	asRNA
1	CATGCGTCGCGTTTATCCTTA	1	['ftsI']	['b0084']	91395	91415	21	-8	91413	93179	91415	91395	7.75675e-06	21	100	asRNA
1	CACCTGTCCCCTCGCCTTGAT	1	['murE']	['b0085']	93148	93168	21	-8	93166	94653	93168	93148	7.75675e-06	21	100	asRNA
1	CATGCAATCACCCCCAGCAGA	1	['murF']	['b0086']	94632	94652	21	-8	94650	96008	94652	94632	7.75675e-06	21	100	asRNA
1	CATGTCCCATTCTCCTGTAAA	1	['mraY']	['b0087']	95984	96004	21	-8	96002	97084	96004	95984	7.75675e-06	21	100	asRNA
1	CATGATTAACGTACCTTCAGC	1	['murD']	['b0088']	97069	97089	21	-8	97087	98403	97089	97069	7.75675e-06	21	100	asRNA
1	CATCAACCTAACTCCTTCGCC	1	['ftsW']	['b0089']	98385	98405	21	-8	98403	99647	98405	98385	7.75675e-06	21	100	asRNA
1	CATCGTGAACCTCGTACAAAC	1	['murG']	['b0090']	99626	99646	21	-8	99644	100711	99646	99626	7.75675e-06	21	100	asRNA
1	CATTCTTTACGCCATTAACTT	1	['murC']	['b0091']	100747	100767	21	-8	100765	102240	100767	100747	7.75675e-06	21	100	asRNA
1	CATGTTGTTCTTCCTCCGGAG	1	['ddlB']	['b0092']	102215	102235	21	-8	102233	103153	102235	102215	7.75675e-06	21	100	asRNA
1	CATATTAGTCCGCCAGTTCCA	1	['ftsQ']	['b0093']	103137	103157	21	-8	103155	103985	103157	103137	7.75675e-06	21	100	asRNA
1	CATTGTTGTTCTGCCTGTGCC	1	['ftsA']	['b0094']	103964	103984	21	-8	103982	105244	103984	103964	7.75675e-06	21	100	asRNA
1	CATAGTTTCTCTCCGATTTGT	1	['ftsZ']	['b0095']	105287	105307	21	-8	105305	106456	105307	105287	7.75675e-06	21	100	asRNA
1	CATCGTATTATCTCGCCAAAT	1	['lpxC']	['b0096']	106539	106559	21	-8	106557	107474	106559	106539	7.75675e-06	21	100	asRNA
1	CACGTTATTGCCATCCCGATC	1	['secM']	['b0097']	107687	107707	21	-8	107705	108217	107707	107687	7.75675e-06	21	100	asRNA
1	CATAATAAAATCTCAAACGCC	1	['secA']	['b0098']	108261	108281	21	-8	108279	110984	108281	108261	7.75675e-06	21	100	asRNA
1	CATTGTCTTAAACCTATAAAA	1	['mutT']	['b0099']	111026	111046	21	-8	111044	111433	111046	111026	7.75675e-06	21	100	asRNA
1	CATTTTTACTCCTTAGCAACA	-1	['yacG']	['b0101']	111844	111864	21	-8	111649	111846	111844	111864	7.75675e-06	21	100	asRNA
1	CATTACGGTTTTTCCTGTGAG	-1	['zapD']	['b0102']	112597	112617	21	-8	111856	112599	112597	112617	7.75675e-06	21	100	asRNA
1	CATAATTTATATTCCCGGGAA	-1	['coaE']	['b0103']	113217	113237	21	-8	112599	113219	113217	113237	7.75675e-06	21	100	asRNA
1	CATGATGAATTCCCGGGAATA	1	['yacM']	['b4727']	113226	113246	21	-8	113244	113288	113246	113226	7.75675e-06	21	100	asRNA
1	CATGTGCGGATTCCTGGGGTT	1	['guaC']	['b0104']	113426	113446	21	-8	113444	114487	113446	113426	7.75675e-06	21	100	asRNA
1	CATGCGGCATCCCCAGTACGC	-1	['hofC']	['b0106']	115722	115742	21	-8	114522	115724	115722	115742	7.75675e-06	21	100	asRNA
1	CATTGCCGCTCCTTAGTTGGC	-1	['hofB']	['b0107']	117097	117117	21	-8	115714	117099	117097	117117	7.75675e-06	21	100	asRNA
1	CATCTGTTTCGCTCCTTGATT	-1	['ppdD']	['b0108']	117547	117567	21	-8	117109	117549	117547	117567	7.75675e-06	21	100	asRNA
1	CATGTTAAAACTCCAGATAGC	-1	['nadC']	['b0109']	118643	118663	21	-8	117752	118645	118643	118663	7.75675e-06	21	100	asRNA
1	CATGCAGGATCTCCTTATATG	1	['ampD']	['b0110']	118715	118735	21	-8	118733	119284	118735	118715	7.75675e-06	21	100	asRNA
1	CATGTTGTCTCCTTGCTGACC	1	['ampE']	['b0111']	119263	119283	21	-8	119281	120135	119283	119263	7.75675e-06	21	100	asRNA
1	CATGAAACCTCGTGCGGTGGT	-1	['aroP']	['b0112']	121549	121569	21	-8	120178	121551	121549	121569	7.75675e-06	21	100	asRNA
1	CATGAGTTCCTGTCTTAAGCC	1	['pdhR']	['b0113']	122074	122094	21	-8	122092	122856	122094	122074	7.75675e-06	21	100	asRNA
1	CATTATTCTTTTACCTCTTAC	1	['aceF']	['b0115']	125677	125697	21	-8	125695	127587	125697	125677	7.75675e-06	21	100	asRNA
1	CATCATGACCTCTATATATTT	1	['lpd']	['b0116']	127894	127914	21	-8	127912	129336	127914	127894	7.75675e-06	21	100	asRNA
1	CATAATTCGGATCTCAAGGAA	-1	['yacH']	['b0117']	131258	131278	21	-8	129407	131260	131258	131278	7.75675e-06	21	100	asRNA
1	CACGACGGTTCTCCTCGCTCT	1	['acnB']	['b0118']	131597	131617	21	-8	131615	134212	131617	131597	7.75675e-06	21	100	asRNA
1	CATAGTGTGTTCCTCTGCTCC	1	['yacL']	['b0119']	134370	134390	21	-8	134388	134750	134390	134370	7.75675e-06	21	100	asRNA
1	CAATTTCTTATCTTCTCCTTA	-1	['speD']	['b0120']	135580	135600	21	-8	134788	135582	135580	135600	7.75675e-06	21	100	asRNA
1	CATGGGTTGATACCTCCTTTG	-1	['speE']	['b0121']	136462	136482	21	-8	135598	136464	136462	136482	7.75675e-06	21	100	asRNA
1	CATTGCTTCTACCAGGGGCTT	-1	['yacC']	['b0122']	136915	136935	21	-8	136570	136917	136915	136935	7.75675e-06	21	100	asRNA
1	CATAGTTATTTCCTTATTCTT	1	['cueO']	['b0123']	137065	137085	21	-8	137083	138633	137085	137065	7.75675e-06	21	100	asRNA
1	CATAAAGAGACACCATTTCAA	-1	['gcd']	['b0124']	141223	141243	21	-8	138835	141225	141223	141243	7.75675e-06	21	100	asRNA
1	CATATCTCTAACCATATGATT	1	['hpt']	['b0125']	141413	141433	21	-8	141431	141967	141433	141413	7.75675e-06	21	100	asRNA
1	CATGGAGGTTAACGACCTGTA	-1	['can']	['b0126']	142668	142688	21	-8	142008	142670	142668	142688	7.75675e-06	21	100	asRNA
1	CATAAATTTTTACTTACCTTA	1	['yadG']	['b0127']	142761	142781	21	-8	142779	143705	142781	142761	7.75675e-06	21	100	asRNA
1	CATGCGCGATCTCCTTGTTTT	1	['yadH']	['b0128']	143684	143704	21	-8	143702	144472	143704	143684	7.75675e-06	21	100	asRNA
1	CATCGCCTTCCTCCTTAGCCG	1	['yadI']	['b0129']	144559	144579	21	-8	144577	145017	144579	144559	7.75675e-06	21	100	asRNA
1	CATGAAAAAATAACCGAGGGT	1	['yadE']	['b0130']	145063	145083	21	-8	145081	146310	145083	145063	7.75675e-06	21	100	asRNA
1	CATAACTTCTACCTTTCTACC	-1	['panD']	['b0131']	146692	146712	21	-8	146314	146694	146692	146712	7.75675e-06	21	100	asRNA
1	CATCTTCCCTGTCTTCCGTGT	1	['rpnC']	['b0132']	146950	146970	21	-8	146968	147870	146970	146950	7.75675e-06	21	100	asRNA
1	CACAACGTGACTCCTTAATGG	-1	['panC']	['b0133']	148793	148813	21	-8	147944	148795	148793	148813	7.75675e-06	21	100	asRNA
1	CATAACGTATCCTGATAAATT	-1	['panB']	['b0134']	149599	149619	21	-8	148807	149601	149599	149619	7.75675e-06	21	100	asRNA
1	CATTTTTACTCCAATGTTTCT	-1	['yadC']	['b0135']	150951	150971	21	-8	149715	150953	150951	150971	7.75675e-06	21	100	asRNA
1	CATATATAGTTCCTGAATCTG	-1	['yadK']	['b0136']	151597	151617	21	-8	151003	151599	151597	151617	7.75675e-06	21	100	asRNA
1	CATAATTATCCTTCTTATTGA	-1	['yadL']	['b0137']	152229	152249	21	-8	151626	152231	152229	152249	7.75675e-06	21	100	asRNA
1	CATTTGACGTCCCTTGTAGTT	-1	['yadM']	['b0138']	152810	152830	21	-8	152243	152812	152810	152830	7.75675e-06	21	100	asRNA
1	CACGCTATGCTTCCTGCGGAA	-1	['htrE']	['b0139']	155424	155444	21	-8	152829	155426	155424	155444	7.75675e-06	21	100	asRNA
1	CATAAACCATCCCTGATAGAG	-1	['yadV']	['b0140']	156199	156219	21	-8	155461	156201	156199	156219	7.75675e-06	21	100	asRNA
1	CATAAAAATCCTTTAATAAAA	-1	['yadN']	['b0141']	156881	156901	21	-8	156299	156883	156881	156901	7.75675e-06	21	100	asRNA
1	CATGCGGTACCCTCACGACGT	-1	['folK']	['b0142']	157730	157750	21	-8	157253	157732	157730	157750	7.75675e-06	21	100	asRNA
1	AATAGTACACCTCGGTAGTGT	-1	['pcnB']	['b0143']	159124	159144	21	-8	157729	159126	159124	159144	7.75675e-06	21	100	asRNA
1	CATTTCCCGCCTGTGGTAAAC	-1	['gluQ']	['b0144']	160110	160130	21	-8	159186	160112	160110	160130	7.75675e-06	21	100	asRNA
1	CATGTTGCTTCTCCTTAACAC	-1	['dksA']	['b0145']	160602	160622	21	-8	160149	160604	160602	160622	7.75675e-06	21	100	asRNA
1	CATTGCGACAATCCTTGTTAT	-1	['sfsA']	['b0146']	161484	161504	21	-8	160782	161486	161484	161504	7.75675e-06	21	100	asRNA
1	CATGTGAGGCACTCGGTTATG	-1	['thpR']	['b0147']	162029	162049	21	-8	161501	162031	162029	162049	7.75675e-06	21	100	asRNA
1	CACAAAACGCTCCAGAGGGTT	1	['hrpB']	['b0148']	162087	162107	21	-8	162105	164534	162107	162087	7.75675e-06	21	100	asRNA
1	CATGCTTTTTCTCCGCAATAT	1	['mrcB']	['b0149']	164712	164732	21	-8	164730	167264	164732	164712	7.75675e-06	21	100	asRNA
1	CATCGGTTCTTCATCCTCATA	1	['mrcB']	['b0149']	164847	164867	21	-8	164865	167264	164867	164847	7.75675e-06	21	100	asRNA
1	CATTGGTATATCTCTGATGTA	1	['fhuA']	['b0150']	167466	167486	21	-8	167484	169727	167486	167466	7.75675e-06	21	100	asRNA
1	CATAACAGCCAACTTGTGAAA	1	['fhuC']	['b0151']	169760	169780	21	-8	169778	170575	169780	169760	7.75675e-06	21	100	asRNA
1	CATCAATAAACAAAACTCACA	1	['fhuD']	['b0152']	170557	170577	21	-8	170575	171465	170577	170557	7.75675e-06	21	100	asRNA
1	CACGCTTTACCTCCGATGGCG	1	['fhuB']	['b0153']	171444	171464	21	-8	171462	173444	171464	171444	7.75675e-06	21	100	asRNA
1	CATGGAGGGTTCCTGATTCGT	-1	['hemL']	['b0154']	174880	174900	21	-8	173602	174882	174880	174900	7.75675e-06	21	100	asRNA
1	CATGAAAATCCTTTGCAAAGC	1	['yadX']	['b4765']	175030	175050	21	-8	175048	175095	175050	175030	7.75675e-06	21	100	asRNA
1	CATCCAATGATCACTTATTGG	1	['clcA']	['b0155']	175089	175109	21	-8	175107	176528	175109	175089	7.75675e-06	21	100	asRNA
1	CATTATCTAATACCCTGGTAT	1	['yadW']	['b4728']	176534	176554	21	-8	176552	176617	176554	176534	7.75675e-06	21	100	asRNA
1	CATATTTTGCTCCAAACGACA	1	['erpA']	['b0156']	176592	176612	21	-8	176610	176954	176612	176592	7.75675e-06	21	100	asRNA
1	CATTGTTCAATCCCCACTGAG	-1	['yadS']	['b0157']	177622	177642	21	-8	177001	177624	177622	177642	7.75675e-06	21	100	asRNA
1	CATGTGCAAGTTTCTGCACCA	-1	['btuF']	['b0158']	178460	178480	21	-8	177662	178462	178460	178480	7.75675e-06	21	100	asRNA
1	CATAGATTTACTCGCGATAAG	-1	['mtn']	['b0159']	179151	179171	21	-8	178455	179153	179151	179171	7.75675e-06	21	100	asRNA
1	CATGTCCTCTCCCGCGTGAGA	1	['dgt']	['b0160']	179219	179239	21	-8	179237	180754	179239	179219	7.75675e-06	21	100	asRNA
1	CATGTATTTCAGTCTCGATTA	1	['degP']	['b0161']	180866	180886	21	-8	180884	182308	180886	180866	7.75675e-06	21	100	asRNA
1	CATAAGTCCTCCGTTATGCAC	1	['cdaR']	['b0162']	182445	182465	21	-8	182463	183620	182465	182445	7.75675e-06	21	100	asRNA
1	CATAGCGTTACCTCAAAATGA	-1	['yaeH']	['b0163']	184093	184113	21	-8	183709	184095	184093	184113	7.75675e-06	21	100	asRNA
1	CATCGCTCATCCCTGCAAAAA	-1	['yaeI']	['b0164']	185067	185087	21	-8	184257	185069	185067	185087	7.75675e-06	21	100	asRNA
1	CATTGTTAAACTCTTTTCATA	-1	['dapD']	['b0166']	185945	185965	21	-8	185123	185947	185945	185965	7.75675e-06	21	100	asRNA
1	CATTGTGCGCCACCCATAAGA	-1	['glnD']	['b0167']	188648	188668	21	-8	185978	188650	188648	188668	7.75675e-06	21	100	asRNA
1	CATTAATTCTGTCCATCAGCG	-1	['map']	['b0168']	189504	189524	21	-8	188712	189506	189504	189524	7.75675e-06	21	100	asRNA
1	CATGATTAAAACCTCTATATA	1	['rpsB']	['b0169']	189856	189876	21	-8	189874	190599	189876	189856	7.75675e-06	21	100	asRNA
1	CATTCTAAAATCCTCGGAGAT	1	['tsf']	['b0170']	190839	190859	21	-8	190857	191708	190859	190839	7.75675e-06	21	100	asRNA
1	CATGTTTCTTTCCTGAGACTG	1	['pyrH']	['b0171']	191837	191857	21	-8	191855	192580	191857	191837	7.75675e-06	21	100	asRNA
1	CACGTTACGAATCCTTGAAAA	1	['frr']	['b0172']	192854	192874	21	-8	192872	193429	192874	192854	7.75675e-06	21	100	asRNA
1	CATGAAACATCCAGAGTTGAG	1	['dxr']	['b0173']	193503	193523	21	-8	193521	194717	193523	193503	7.75675e-06	21	100	asRNA
1	CACGCGTTTTTTATTCCCTGA	1	['uppS']	['b0174']	194885	194905	21	-8	194903	195664	194905	194885	7.75675e-06	21	100	asRNA
1	CAAAAGCGACCCCCATCAGGC	1	['cdsA']	['b0175']	195659	195679	21	-8	195677	196534	195679	195659	7.75675e-06	21	100	asRNA
1	CATATTACCTTCCGTTAAAGC	1	['rseP']	['b0176']	196528	196548	21	-8	196546	197898	196548	196528	7.75675e-06	21	100	asRNA
1	CATCGTTATTATGCGTTCTTC	1	['bamA']	['b0177']	197910	197930	21	-8	197928	200360	197930	197910	7.75675e-06	21	100	asRNA
1	CACAATAAACTCCTTACCATC	1	['skp']	['b0178']	200464	200484	21	-8	200482	200967	200484	200464	7.75675e-06	21	100	asRNA
1	CAAGATACTCTTCCTGTCAAA	1	['fabZ']	['b0180']	202083	202103	21	-8	202101	202556	202103	202083	7.75675e-06	21	100	asRNA
1	CACGTATCAGGCCTCCCGGCT	1	['lpxA']	['b0181']	202542	202562	21	-8	202560	203348	202562	202542	7.75675e-06	21	100	asRNA
1	CATTAACGAATCAGACCGCGC	1	['lpxB']	['b0182']	203330	203350	21	-8	203348	204496	203350	203330	7.75675e-06	21	100	asRNA
1	CATTGTGCTAACTCCAGAACG	1	['rnhB']	['b0183']	204475	204495	21	-8	204493	205089	204495	204475	7.75675e-06	21	100	asRNA
1	CATCTTCAGATTCCGGTTTAC	1	['dnaE']	['b0184']	205108	205128	21	-8	205126	208608	205128	205108	7.75675e-06	21	100	asRNA
1	CATAGTATTCCTGTATTAGTC	1	['accA']	['b0185']	208603	208623	21	-8	208621	209580	208623	208603	7.75675e-06	21	100	asRNA
1	CATGTGTTCCTCCTGGAAAAT	1	['ldcC']	['b0186']	209661	209681	21	-8	209679	211820	209681	209661	7.75675e-06	21	100	asRNA
1	CATGATGGTGCGATTTTACAG	1	['tilS']	['b0188']	212313	212333	21	-8	212331	213629	212333	212313	7.75675e-06	21	100	asRNA
1	CATTGACATAATCGCTCACCA	-1	['rof']	['b0189']	213930	213950	21	-8	213678	213932	213930	213950	7.75675e-06	21	100	asRNA
1	CACATGCCCTCCTGTCAGCAC	-1	['yaeP']	['b4406']	214123	214143	21	-8	213925	214125	214123	214143	7.75675e-06	21	100	asRNA
1	CATAAGAAAACTCCTTTCGAA	1	['yaeQ']	['b0190']	214273	214293	21	-8	214291	214836	214293	214273	7.75675e-06	21	100	asRNA
1	CATGAAGGTTGTTGCCAGGCG	1	['arfB']	['b0191']	214815	214835	21	-8	214833	215255	214835	214815	7.75675e-06	21	100	asRNA
1	CATTTTATACAATCCATGTAA	-1	['yaeF']	['b0193']	217001	217021	21	-8	216179	217003	217001	217021	7.75675e-06	21	100	asRNA
1	CATGTTGTTACGGTTCCAGTT	-1	['proS']	['b0194']	218773	218793	21	-8	217057	218775	218773	218793	7.75675e-06	21	100	asRNA
1	CATTTCGCCGTAATGTTAAGC	-1	['trmO']	['b0195']	219592	219612	21	-8	218887	219594	219592	219612	7.75675e-06	21	100	asRNA
1	CATAGTATTTCCTCAATGTAT	-1	['rcsF']	['b0196']	219993	220013	21	-8	219591	219995	219993	220013	7.75675e-06	21	100	asRNA
1	CATACCTTATTCCTTCTTCAA	-1	['metQ']	['b0197']	220926	220946	21	-8	220113	220928	220926	220946	7.75675e-06	21	100	asRNA
1	CATAACCCAGTACCTCTACTT	-1	['metI']	['b0198']	221619	221639	21	-8	220968	221621	221619	221639	7.75675e-06	21	100	asRNA
1	CATTGATTATTTATTATCGTC	-1	['metN']	['b0199']	222643	222663	21	-8	221614	222645	222643	222663	7.75675e-06	21	100	asRNA
1	CACCTTTTATAGCTCCTTAAT	1	['gmhB']	['b0200']	222815	222835	21	-8	222833	223408	222835	222815	7.75675e-06	21	100	asRNA
1	CATAATATGCCTCTTTTAATG	1	['dkgB']	['b0207']	229149	229169	21	-8	229167	229970	229169	229149	7.75675e-06	21	100	asRNA
1	CATTTTTGCTCCTGTTGCAAA	-1	['yafC']	['b0208']	230879	230899	21	-8	229967	230881	230879	230899	7.75675e-06	21	100	asRNA
1	CACTTTTGACTTTGAAACCTC	1	['yafD']	['b0209']	231104	231124	21	-8	231122	231922	231124	231104	7.75675e-06	21	100	asRNA
1	CATACCTTATTTATCAGGCTT	1	['yafE']	['b0210']	231908	231928	21	-8	231926	232549	231928	231908	7.75675e-06	21	100	asRNA
1	CATGTGTGTGTCAATAGTTGC	-1	['mltD']	['b0211']	233953	233973	21	-8	232597	233955	233953	233973	7.75675e-06	21	100	asRNA
1	CATAGATTACCTCTCAGTGTG	-1	['gloB']	['b0212']	234780	234800	21	-8	234027	234782	234780	234800	7.75675e-06	21	100	asRNA
1	CATCACAACCTTCCGTTTCAC	1	['yafS']	['b0213']	234798	234818	21	-8	234816	235538	234818	234798	7.75675e-06	21	100	asRNA
1	CATCTCTGGTAGACTTCCTGT	-1	['rnhA']	['b0214']	236000	236020	21	-8	235535	236002	236000	236020	7.75675e-06	21	100	asRNA
1	CATAGCGGTCATTTATGTCAG	1	['dnaQ']	['b0215']	236049	236069	21	-8	236067	236798	236069	236049	7.75675e-06	21	100	asRNA
1	CATAATTGGACACTCCCTCGC	1	['yafT']	['b0217']	237317	237337	21	-8	237335	238120	237337	237317	7.75675e-06	21	100	asRNA
1	CATGGTTAATCCTCATATCAC	-1	['ykfM']	['b4586']	238734	238754	21	-8	238257	238736	238734	238754	7.75675e-06	21	100	asRNA
1	CACGGTGTACAACTCCTTTAT	-1	['yafV']	['b0219']	240187	240207	21	-8	239419	240189	240187	240207	7.75675e-06	21	100	asRNA
1	CATGTTATTAACCTCCTAAAG	1	['ivy']	['b0220']	240325	240345	21	-8	240343	240816	240345	240325	7.75675e-06	21	100	asRNA
1	CATAACGAAAAGCCCCTTACT	-1	['fadE']	['b0221']	243301	243321	21	-8	240859	243303	243301	243321	7.75675e-06	21	100	asRNA
1	CATGAGGATATCCTTCAGCAT	1	['gmhA']	['b0222']	243525	243545	21	-8	243543	244121	243545	243525	7.75675e-06	21	100	asRNA
1	CATGGGTAACCTCCACAACAG	1	['yafJ']	['b0223']	244309	244329	21	-8	244327	245094	244329	244309	7.75675e-06	21	100	asRNA
1	CATACTGCTTATTCCTTGATA	-1	['ldtF']	['b0224']	245803	245823	21	-8	245065	245805	245803	245823	7.75675e-06	21	100	asRNA
1	CATATTTAAATTCCTAATTTA	-1	['yafQ']	['b0225']	246237	246257	21	-8	245961	246239	246237	246257	7.75675e-06	21	100	asRNA
1	CATTGGGGTATCTCCTGTGCT	-1	['dinJ']	['b0226']	246500	246520	21	-8	246242	246502	246500	246520	7.75675e-06	21	100	asRNA
1	CATACTCAATAATGGCTGGTC	1	['yafL']	['b0227']	246694	246714	21	-8	246712	247461	246714	246694	7.75675e-06	21	100	asRNA
1	CATGGCGACTCCTTTTTCTCA	1	['rayT']	['b0228']	247619	247639	21	-8	247637	248134	247639	247619	7.75675e-06	21	100	asRNA
1	CATTGCTCACCTCTCAACACT	1	['dinB']	['b0231']	250880	250900	21	-8	250898	251953	250900	250880	7.75675e-06	21	100	asRNA
1	CATACAGTGATACCCTCATAA	1	['yafN']	['b0232']	251987	252007	21	-8	252005	252298	252007	251987	7.75675e-06	21	100	asRNA
1	CATCCTTATTCCTTAAAGTCA	1	['yafO']	['b0233']	252283	252303	21	-8	252301	252699	252303	252283	7.75675e-06	21	100	asRNA
1	CATAATATAAATTCAAAAACG	1	['yafP']	['b0234']	252691	252711	21	-8	252709	253161	252711	252691	7.75675e-06	21	100	asRNA
1	CACGTTAAGTCTCCTTGTCGA	-1	['pepD']	['b0237']	255714	255734	21	-8	254259	255716	255714	255734	7.75675e-06	21	100	asRNA
1	CATGTGAAGTGTCCCAGCCTG	1	['gpt']	['b0238']	255959	255979	21	-8	255977	256435	255979	255959	7.75675e-06	21	100	asRNA
1	CATGGATGCAGCCTCCAGAAT	1	['frsA']	['b0239']	256509	256529	21	-8	256527	257771	256529	256509	7.75675e-06	21	100	asRNA
1	CATTGCTATCTCCTGTTGTGA	1	['crl']	['b0240']	257811	257831	21	-8	257829	259006	257831	257811	7.75675e-06	21	100	asRNA
1	CATTTTCATTCCTGATTTTAA	-1	['phoE']	['b0241']	260098	260118	21	-8	259045	260100	260098	260118	7.75675e-06	21	100	asRNA
1	CATGATTCTCTGCCATTCAAT	1	['proB']	['b0242']	260370	260390	21	-8	260388	261491	260390	260370	7.75675e-06	21	100	asRNA
1	CATCAGCCTGCTCCTTAACGG	1	['proA']	['b0243']	261485	261505	21	-8	261503	262756	261505	261485	7.75675e-06	21	100	asRNA
1	CATGTTTGCTCTCGTGTAGGT	-1	['ykfI']	['b0245']	263667	263687	21	-8	263328	263669	263667	263687	7.75675e-06	21	100	asRNA
1	CATTACAGTTCTCCACTATTG	-1	['yafW']	['b0246']	264005	264025	21	-8	263690	264007	264005	264025	7.75675e-06	21	100	asRNA
1	CATCTGTTGCTCCTTCGGTCA	-1	['ykfG']	['b0247']	264730	264750	21	-8	264256	264732	264730	264750	7.75675e-06	21	100	asRNA
1	CATTTTCGGGCTCCTGATAAA	-1	['ykfF']	['b0249']	265541	265561	21	-8	265304	265543	265541	265561	7.75675e-06	21	100	asRNA
1	CATTCTTGTCTCCTTTGTCGT	-1	['ykfB']	['b0250']	266085	266105	21	-8	265620	266087	266085	266105	7.75675e-06	21	100	asRNA
1	CATTCATGAATCCTTTTCACT	-1	['perR']	['b0254']	270180	270200	21	-8	269289	270182	270180	270200	7.75675e-06	21	100	asRNA
1	CATTATGACACCTGTGTTGTT	1	['insN']	['b4587']	270260	270280	21	-8	270278	272190	270280	270260	7.75675e-06	21	100	asRNA
1	CAAAGGTCTTCACCTCGTTAG	1	['ykfC']	['b0258']	272829	272849	21	-8	272847	273992	272849	272829	7.75675e-06	21	100	asRNA
1	CATATAACCTTCTAAACGTAT	1	['mmuP']	['b0260']	275307	275327	21	-8	275325	276728	275327	275307	7.75675e-06	21	100	asRNA
1	CATGTTCTGGCTCCTGTTTTG	1	['mmuM']	['b0261']	276697	276717	21	-8	276715	277647	276717	276697	7.75675e-06	21	100	asRNA
1	CATAGTGCGCTCCATTACGCC	-1	['afuC']	['b0262']	278800	278820	21	-8	277756	278802	278800	278820	7.75675e-06	21	100	asRNA
1	CATAATTTTATTCCTGTTAAA	-1	['yagB']	['b0266']	280733	280753	21	-8	280385	280735	280733	280753	7.75675e-06	21	100	asRNA
1	CATAAACGGGTTCTTATGCCT	-1	['yagA']	['b0267']	281981	282001	21	-8	280829	281983	281981	282001	7.75675e-06	21	100	asRNA
1	CATGAGATCTCCTTGCTGAAT	1	['yagE']	['b0268']	282260	282280	21	-8	282278	283186	282280	282260	7.75675e-06	21	100	asRNA
1	CATCGTTATCGTCCGGCTCAG	1	['yagF']	['b0269']	283183	283203	21	-8	283201	285168	283203	283183	7.75675e-06	21	100	asRNA
1	CATCAGAATTACACCCTTATG	1	['yagG']	['b0270']	285377	285397	21	-8	285395	286777	285397	285377	7.75675e-06	21	100	asRNA
1	CATATTGCCTCCGGTTAATGG	1	['yagH']	['b0271']	286771	286791	21	-8	286789	288399	286791	286771	7.75675e-06	21	100	asRNA
1	CATAATGCTGGCATGTCCACG	-1	['xynR']	['b0272']	289160	289180	21	-8	288404	289162	289160	289180	7.75675e-06	21	100	asRNA
1	CATTTTATCCTCGCATGGCGA	-1	['argF']	['b0273']	290303	290323	21	-8	289301	290305	290303	290323	7.75675e-06	21	100	asRNA
1	CATTTGCAACCCCATTTCACA	-1	['argL']	['b4766']	290368	290388	21	-8	290275	290370	290368	290388	7.75675e-06	21	100	asRNA
1	CATGATTGCTTCCAGATATTC	1	['yagJ']	['b0276']	291482	291502	21	-8	291500	292231	291502	291482	7.75675e-06	21	100	asRNA
1	CATAATATATACCTGTATTTG	-1	['yagK']	['b0277']	292946	292966	21	-8	292322	292948	292946	292966	7.75675e-06	21	100	asRNA
1	CATAATTGTTTGTCCTTCTTT	-1	['yagL']	['b0278']	293916	293936	21	-8	293220	293918	293916	293936	7.75675e-06	21	100	asRNA
1	CATTTTTAAGGAAACCTCTTT	-1	['yagM']	['b0279']	294797	294817	21	-8	293945	294799	294797	294817	7.75675e-06	21	100	asRNA
1	CATTTTGCCACCTCAGTGATT	-1	['ykgV']	['b4729']	295140	295160	21	-8	294918	295142	295140	295160	7.75675e-06	21	100	asRNA
1	CATTGGCTTATCTCCTGTGTA	-1	['yagN']	['b0280']	295577	295597	21	-8	295139	295579	295577	295597	7.75675e-06	21	100	asRNA
1	CATCAACTTTTGTTAATTTCA	-1	['intF']	['b0281']	297094	297114	21	-8	295696	297096	297094	297114	7.75675e-06	21	100	asRNA
1	CATGAATCCTCCTCCTGATGG	-1	['yagP']	['b0282']	297789	297809	21	-8	297381	297791	297789	297809	7.75675e-06	21	100	asRNA
1	CATTGTTCCTCCTTAAACCAC	-1	['paoD']	['b0283']	298724	298744	21	-8	297770	298726	298724	298744	7.75675e-06	21	100	asRNA
1	CATGCCTGTGCCCTCGCTTCA	-1	['paoC']	['b0284']	300932	300952	21	-8	298736	300934	300932	300952	7.75675e-06	21	100	asRNA
1	CATGATTTTATCTCCCCCGCA	-1	['paoB']	['b0285']	301885	301905	21	-8	300931	301887	301885	301905	7.75675e-06	21	100	asRNA
1	CATACCAGGCCTCCGGTATTC	-1	['paoA']	['b0286']	302571	302591	21	-8	301884	302573	302571	302591	7.75675e-06	21	100	asRNA
1	CATATCTACCCTGCTTGTACC	1	['yagU']	['b0287']	302973	302993	21	-8	302991	303605	302993	302973	7.75675e-06	21	100	asRNA
1	CATAATTCACCAGTACAGCTA	-1	['ykgJ']	['b0288']	304180	304200	21	-8	303853	304182	304180	304200	7.75675e-06	21	100	asRNA
1	CATGAATCTCTCCTGAAGCGC	-1	['ecpE']	['b0289']	305203	305223	21	-8	304495	305205	305203	305223	7.75675e-06	21	100	asRNA
1	CATTGTCGTTATCCATCTGCA	-1	['ecpC']	['b0291']	309330	309350	21	-8	306807	309332	309330	309350	7.75675e-06	21	100	asRNA
1	CATAACAATTCCGTCCAGGAA	-1	['ecpB']	['b0292']	310024	310044	21	-8	309358	310026	310024	310044	7.75675e-06	21	100	asRNA
1	CATTGCATTTCTTCCCGAGTT	-1	['ecpA']	['b0293']	310669	310689	21	-8	310084	310671	310669	310689	7.75675e-06	21	100	asRNA
1	CACTACTTTCCAAACCTGTAA	-1	['ecpR']	['b0294']	311334	311354	21	-8	310746	311336	311334	311354	7.75675e-06	21	100	asRNA
1	CATTTTCACTCAAACTGTTAA	1	['ykgL']	['b0295']	312094	312114	21	-8	312112	312339	312114	312094	7.75675e-06	21	100	asRNA
1	CATCACGCCCCCTTTTTCGTG	-1	['ykgO']	['b4506']	312512	312532	21	-8	312374	312514	312512	312532	7.75675e-06	21	100	asRNA
1	CATCATTTTTACCTGTTATGT	-1	['ykgM']	['b0296']	312775	312795	21	-8	312514	312777	312775	312795	7.75675e-06	21	100	asRNA
1	CATTGGTACTTCCTCGCTTTA	-1	['ykgR']	['b4671']	313240	313260	21	-8	313141	313242	313240	313260	7.75675e-06	21	100	asRNA
1	CATTGTGAACATCCTTATTTA	-1	['rclC']	['b0301']	318317	318337	21	-8	317726	318319	318317	318337	7.75675e-06	21	100	asRNA
1	CATATAAAATACCATCAATGA	-1	['rclB']	['b0303']	318565	318585	21	-8	318331	318567	318565	318585	7.75675e-06	21	100	asRNA
1	CATGATGATTTCCTGTCGAAA	-1	['rclA']	['b0304']	319999	320019	21	-8	318676	320001	319999	320019	7.75675e-06	21	100	asRNA
1	CATATCAGACTCCTGAGTGGT	1	['rclR']	['b0305']	320209	320229	21	-8	320227	321081	320229	320209	7.75675e-06	21	100	asRNA
1	CACAACTAATACTCCATTACT	1	['ykgE']	['b0306']	321590	321610	21	-8	321608	322327	321610	321590	7.75675e-06	21	100	asRNA
1	CATCTTTATATCCTCAGCGGC	1	['ykgF']	['b0307']	322320	322340	21	-8	322338	323765	322340	322320	7.75675e-06	21	100	asRNA
1	CATTCTTTTTCTCCTGCGCCT	1	['ykgG']	['b0308']	323740	323760	21	-8	323758	324453	323760	323740	7.75675e-06	21	100	asRNA
1	CATAATATATCCAGAGAATAA	-1	['ykgH']	['b0310']	325362	325382	21	-8	324696	325364	325362	325382	7.75675e-06	21	100	asRNA
1	CAAATAAACCTCCTGGTTAGA	-1	['betA']	['b0311']	327245	327265	21	-8	325577	327247	327245	327265	7.75675e-06	21	100	asRNA
1	CATCACGTCTCCTCGGTTAAT	-1	['betB']	['b0312']	328731	328751	21	-8	327261	328733	328731	328751	7.75675e-06	21	100	asRNA
1	CATTTTCGCCACTCCATTCAT	-1	['betI']	['b0313']	329332	329352	21	-8	328747	329334	329332	329352	7.75675e-06	21	100	asRNA
1	CATCCAGTATCCCCACTGTTA	1	['betT']	['b0314']	329445	329465	21	-8	329463	331496	329465	329445	7.75675e-06	21	100	asRNA
1	CACAGATAATTAAACCTTAAA	1	['yahV']	['b4730']	331784	331804	21	-8	331802	331876	331804	331784	7.75675e-06	21	100	asRNA
1	CATGAACACACCTTTATCTTT	1	['pdeL']	['b0315']	332353	332373	21	-8	332371	333459	332373	332353	7.75675e-06	21	100	asRNA
1	CATTAAACCATTCTCGCCATT	-1	['yahB']	['b0316']	334431	334451	21	-8	333501	334433	334431	334451	7.75675e-06	21	100	asRNA
1	CATCTTGTTCCCCTCTGGTTA	-1	['yahC']	['b0317']	335020	335040	21	-8	334525	335022	335020	335040	7.75675e-06	21	100	asRNA
1	CATTCACATTCCCCTGGTTTT	1	['yahD']	['b0318']	335262	335282	21	-8	335280	335885	335282	335262	7.75675e-06	21	100	asRNA
1	CACACACCGTCTTTCTGGTGT	1	['yahE']	['b0319']	335907	335927	21	-8	335925	336788	335927	335907	7.75675e-06	21	100	asRNA
1	CATAATTCCCTCCGTAGGTTT	1	['yahF']	['b0320']	336760	336780	21	-8	336778	338325	336780	336760	7.75675e-06	21	100	asRNA
1	CATCAGGCTTCCTCCCCTTTG	1	['yahG']	['b0321']	338307	338327	21	-8	338325	339743	338327	338307	7.75675e-06	21	100	asRNA
1	CATGTTGTTATGTCCGCTACA	1	['yahI']	['b0323']	340147	340167	21	-8	340165	341115	340167	340147	7.75675e-06	21	100	asRNA
1	CATCTTACGTCCTTACGTTTT	1	['yahJ']	['b0324']	341107	341127	21	-8	341125	342507	341127	341107	7.75675e-06	21	100	asRNA
1	CATTGTGTTTACTCCTGATTA	1	['yahK']	['b0325']	342866	342886	21	-8	342884	343933	342886	342866	7.75675e-06	21	100	asRNA
1	CATCGCGATCTCTCTTAAATA	1	['yahL']	['b0326']	344158	344178	21	-8	344176	344991	344178	344158	7.75675e-06	21	100	asRNA
1	CATCGAGGCCTCGAACCCCGT	1	['yahM']	['b0327']	345386	345406	21	-8	345404	345649	345406	345386	7.75675e-06	21	100	asRNA
1	CATATTTCTACCAAAAATAAT	-1	['yahN']	['b0328']	346335	346355	21	-8	345666	346337	346335	346355	7.75675e-06	21	100	asRNA
1	CATATTACGGCTCCAGAGTTG	1	['yahO']	['b0329']	346466	346486	21	-8	346484	346759	346486	346466	7.75675e-06	21	100	asRNA
1	CATAGCGCACCGCAAAGTTAA	-1	['prpR']	['b0330']	348441	348461	21	-8	346857	348443	348441	348461	7.75675e-06	21	100	asRNA
1	CATAGCCCATCCTTTGTTATC	1	['prpB']	['b0331']	348664	348684	21	-8	348682	349572	348684	348664	7.75675e-06	21	100	asRNA
1	CATGTTGTCCTCGTCATTGTT	1	['prpC']	['b0333']	349994	350014	21	-8	350012	351181	350014	349994	7.75675e-06	21	100	asRNA
1	CATTGGGTACGTTTCCTTATT	1	['prpD']	['b0334']	351197	351217	21	-8	351215	352666	351217	351197	7.75675e-06	21	100	asRNA
1	CACGAAATTCCCCCTTTTTGC	1	['codB']	['b0336']	354904	354924	21	-8	354922	356181	354924	354904	7.75675e-06	21	100	asRNA
1	CACTGTTAGCCTCCACATGCG	1	['codA']	['b0337']	356153	356173	21	-8	356171	357454	356173	356153	7.75675e-06	21	100	asRNA
1	CATTCGCAACCTATAAGTAAA	-1	['cynR']	['b0338']	358688	358708	21	-8	357791	358690	358688	358708	7.75675e-06	21	100	asRNA
1	CACCGTTAACCTCTGTCTGTC	1	['cynT']	['b0339']	358781	358801	21	-8	358799	359458	358801	358781	7.75675e-06	21	100	asRNA
1	CATGGTGGAACTCCTGATGGT	1	['cynS']	['b0340']	359471	359491	21	-8	359489	359959	359491	359471	7.75675e-06	21	100	asRNA
1	CATCGTGAACGTCTTTTGATG	1	['cynX']	['b0341']	359974	359994	21	-8	359992	361146	359994	359974	7.75675e-06	21	100	asRNA
1	CAATGCGATCACTCCGTTATG	-1	['lacA']	['b0342']	361858	361878	21	-8	361249	361860	361858	361878	7.75675e-06	21	100	asRNA
1	CATAATGGATTTCCTTACGCG	-1	['lacY']	['b0343']	363177	363197	21	-8	361926	363179	363177	363197	7.75675e-06	21	100	asRNA
1	CATAGCTGTTTCCTGTGTGAA	-1	['lacZ']	['b0344']	366303	366323	21	-8	363231	366305	366303	366323	7.75675e-06	21	100	asRNA
1	CACATTCACCACCCTGAATTG	-1	['lacI']	['b0345']	367508	367528	21	-8	366428	367510	367508	367528	7.75675e-06	21	100	asRNA
1	CATATTAATTGACATTTCTAT	-1	['mhpR']	['b0346']	368418	368438	21	-8	367587	368420	368418	368438	7.75675e-06	21	100	asRNA
1	CATTTCAGTACCTCACGACTC	1	['mhpA']	['b0347']	368593	368613	21	-8	368611	370275	368613	368593	7.75675e-06	21	100	asRNA
1	CATATCAGGCTACCTTTTCGA	1	['mhpB']	['b0348']	370259	370279	21	-8	370277	371221	370279	370259	7.75675e-06	21	100	asRNA
1	CATCATCTTCTCCTGCATATT	1	['mhpC']	['b0349']	371221	371241	21	-8	371239	372105	371241	371221	7.75675e-06	21	100	asRNA
1	CATGACCATTCCTTAAGGGCG	1	['mhpD']	['b0350']	372097	372117	21	-8	372115	372924	372117	372097	7.75675e-06	21	100	asRNA
1	CATGACAGACTTCCTTTTGGG	1	['mhpF']	['b0351']	372903	372923	21	-8	372921	373871	372923	372903	7.75675e-06	21	100	asRNA
1	CATGCCGCTTCTCCTGCCTTG	1	['mhpE']	['b0352']	373850	373870	21	-8	373868	374881	373870	373850	7.75675e-06	21	100	asRNA
1	CATAAGATGAACCTCGTTGCG	1	['mhpT']	['b0353']	375441	375461	21	-8	375459	376670	375461	375441	7.75675e-06	21	100	asRNA
1	CATCTTTGTTTCCAAACCCGC	1	['yaiL']	['b0354']	376754	376774	21	-8	376772	377311	376774	376754	7.75675e-06	21	100	asRNA
1	CATCAGTCATTATCTCAGGGT	-1	['frmB']	['b0355']	378366	378386	21	-8	377535	378368	378366	378386	7.75675e-06	21	100	asRNA
1	CATCTCTCGCTCTTCCTCAAT	-1	['frmA']	['b0356']	379569	379589	21	-8	378462	379571	379569	379589	7.75675e-06	21	100	asRNA
1	CATTTCGCACCTCATCATCTG	-1	['frmR']	['b0357']	379879	379899	21	-8	379606	379881	379879	379899	7.75675e-06	21	100	asRNA
1	CATTTTAATCTCCTGTACGGA	-1	['yaiO']	['b0358']	380840	380860	21	-8	380069	380842	380840	380860	7.75675e-06	21	100	asRNA
1	CATAAATAATCCAGATGGCAT	-1	['yaiX']	['b4579']	382870	382890	21	-8	380844	382872	382870	382890	7.75675e-06	21	100	asRNA
1	CATGCAATTTGCTCAAAGAAT	-1	['yaiP']	['b0363']	383933	383953	21	-8	382739	383935	383933	383953	7.75675e-06	21	100	asRNA
1	CATAAAATGATTCTTTGAGCA	1	['ykiC']	['b4731']	383942	383962	21	-8	383960	384079	383962	383942	7.75675e-06	21	100	asRNA
1	CACTTAATGACACTCCATTTT	-1	['yaiS']	['b0364']	384614	384634	21	-8	384059	384616	384614	384634	7.75675e-06	21	100	asRNA
1	CATGATTGTCTGCTCCCCTGT	1	['tauA']	['b0365']	385214	385234	21	-8	385232	386194	385234	385214	7.75675e-06	21	100	asRNA
1	CATCTGCGCCTCCTTTTATTG	1	['tauB']	['b0366']	386189	386209	21	-8	386207	386974	386209	386189	7.75675e-06	21	100	asRNA
1	CATGAGAACGCCTCCCGTTGC	1	['tauC']	['b0367']	386953	386973	21	-8	386971	387798	386973	386953	7.75675e-06	21	100	asRNA
1	CATTGTACTTCTCCATGCCAG	1	['tauD']	['b0368']	387777	387797	21	-8	387795	388646	387797	387777	7.75675e-06	21	100	asRNA
1	CATGGTCTGCCTGATGTTTGT	-1	['hemB']	['b0369']	389725	389745	21	-8	388753	389727	389725	389745	7.75675e-06	21	100	asRNA
1	CATTTGTCATCCCTCCTCAGG	1	['yaiT']	['b4580']	390233	390253	21	-8	390251	394418	390253	390233	7.75675e-06	21	100	asRNA
1	CATCTGACTATTAACTCCTAC	-1	['ytiB']	['b4767']	391646	391666	21	-8	391592	391648	391646	391666	7.75675e-06	21	100	asRNA
1	CATTTGCGCGTCCTTTGCAGT	1	['iprA']	['b0375']	394488	394508	21	-8	394506	395129	394508	394488	7.75675e-06	21	100	asRNA
1	CAACGGTGGTGTCCATAGATT	-1	['ampH']	['b0376']	396285	396305	21	-8	395130	396287	396285	396305	7.75675e-06	21	100	asRNA
1	CATATGCACTCCTGCTAACTT	1	['sbmA']	['b0377']	396621	396641	21	-8	396639	397859	396641	396621	7.75675e-06	21	100	asRNA
1	CATTACTTCTCCTTTTTAGCT	1	['yaiW']	['b0378']	397854	397874	21	-8	397872	398966	397874	397854	7.75675e-06	21	100	asRNA
1	CATAAAAACCTCCGGAAGTCA	-1	['yaiY']	['b0379']	399331	399351	21	-8	399025	399333	399331	399351	7.75675e-06	21	100	asRNA
1	CATGGCAGCTCCGTTAACGAA	1	['yaiZ']	['b0380']	399575	399595	21	-8	399593	399805	399595	399575	7.75675e-06	21	100	asRNA
1	CATCTTAAAAACCTATCCCGT	-1	['ddlA']	['b0381']	400921	400941	21	-8	399829	400923	400921	400941	7.75675e-06	21	100	asRNA
1	CATGTCTGTATTTCCTTATCC	1	['iraP']	['b0382']	401368	401388	21	-8	401386	401646	401388	401368	7.75675e-06	21	100	asRNA
1	CACTTTATTTTCTCCATGTAC	1	['phoA']	['b0383']	401729	401749	21	-8	401747	403162	401749	401729	7.75675e-06	21	100	asRNA
1	CATAGCACCATCCCTCTTCAT	1	['psiF']	['b0384']	403263	403283	21	-8	403281	403601	403283	403263	7.75675e-06	21	100	asRNA
1	CATTCAGAAACAATTTTCCCA	1	['dgcC']	['b0385']	403685	403705	21	-8	403703	404818	403705	403685	7.75675e-06	21	100	asRNA
1	CATAAAGTCATCCTTTGTTGG	1	['yaiI']	['b0387']	405746	405766	21	-8	405764	406222	405766	405746	7.75675e-06	21	100	asRNA
1	CATCGTGGGTTTTCCCCAATA	1	['aroL']	['b0388']	406387	406407	21	-8	406405	406929	406407	406387	7.75675e-06	21	100	asRNA
1	CATCGTTCTTCCTTATTTCAC	1	['yaiA']	['b0389']	406961	406981	21	-8	406979	407170	406981	406961	7.75675e-06	21	100	asRNA
1	CATTGTTCATCCACCTTACTT	1	['aroM']	['b0390']	407410	407430	21	-8	407428	408105	407430	407410	7.75675e-06	21	100	asRNA
1	CATAAACTGGCCCTGTTTGGT	1	['ppnP']	['b0391']	408159	408179	21	-8	408177	408461	408179	408159	7.75675e-06	21	100	asRNA
1	CATTGTTTTTCCTCAAGCCGG	1	['ykiD']	['b4732']	408929	408949	21	-8	408947	409030	408949	408929	7.75675e-06	21	100	asRNA
1	CATGATAATTTCCACGGCCTT	-1	['rdgC']	['b0393']	410017	410037	21	-8	409108	410019	410017	410037	7.75675e-06	21	100	asRNA
1	CACGGTACTCTCCTTATTTTT	1	['mak']	['b0394']	410126	410146	21	-8	410144	411052	410146	410126	7.75675e-06	21	100	asRNA
1	CATACCACCATCACAACCACC	-1	['araJ']	['b0396']	412479	412499	21	-8	411297	412481	412479	412499	7.75675e-06	21	100	asRNA
1	CATGCTTCGTGTTCTCCGGCG	-1	['sbcC']	['b0397']	415751	415771	21	-8	412607	415753	415751	415771	7.75675e-06	21	100	asRNA
1	CATAACGGTTCCCTGGCGAAA	-1	['sbcD']	['b0398']	416950	416970	21	-8	415750	416952	416950	416970	7.75675e-06	21	100	asRNA
1	CATGATTTGCCCTGTTGTAAT	1	['phoB']	['b0399']	417124	417144	21	-8	417142	417831	417144	417124	7.75675e-06	21	100	asRNA
1	CACGTAAGATACTCCAGTTAA	1	['phoR']	['b0400']	417871	417891	21	-8	417889	419184	417891	417871	7.75675e-06	21	100	asRNA
1	CATAAATCATACTGCCTGTGG	1	['brnQ']	['b0401']	419573	419593	21	-8	419591	420910	419593	419573	7.75675e-06	21	100	asRNA
1	CATCAATTCCTAACCCATCAA	1	['proY']	['b0402']	420968	420988	21	-8	420986	422359	420988	420968	7.75675e-06	21	100	asRNA
1	CATCATAATTCCCCTGTGATG	1	['malZ']	['b0403']	422500	422520	21	-8	422518	424332	422520	422500	7.75675e-06	21	100	asRNA
1	CATCGATTATATTCTATCCAA	-1	['acpH']	['b0404']	424916	424936	21	-8	424337	424918	424916	424936	7.75675e-06	21	100	asRNA
1	CATGACACTGACTCAGACTAA	1	['queA']	['b0405']	424993	425013	21	-8	425011	426081	425013	424993	7.75675e-06	21	100	asRNA
1	CATTTTTTCTCCACTACGTCA	1	['tgt']	['b0406']	426119	426139	21	-8	426137	427264	426139	426119	7.75675e-06	21	100	asRNA
1	CATTAAATTTCCCTCATTATT	1	['yajC']	['b0407']	427269	427289	21	-8	427287	427619	427289	427269	7.75675e-06	21	100	asRNA
1	CACGGCAATTCCCTTAGGGAA	1	['secD']	['b0408']	427629	427649	21	-8	427647	429494	427649	427629	7.75675e-06	21	100	asRNA
1	CACATCGCACTCCTCAGATTG	1	['secF']	['b0409']	429487	429507	21	-8	429505	430476	429507	429487	7.75675e-06	21	100	asRNA
1	CATGAAAAGTTACCTGGATGA	1	['yajD']	['b0410']	430587	430607	21	-8	430605	430952	430607	430587	7.75675e-06	21	100	asRNA
1	CATATGTATGCCACTGTTTGA	-1	['tsx']	['b0411']	432011	432031	21	-8	431129	432013	432011	432031	7.75675e-06	21	100	asRNA
1	CATAGGTCGTCCCTTTCTCGT	-1	['yajI']	['b0412']	432849	432869	21	-8	432312	432851	432849	432869	7.75675e-06	21	100	asRNA
1	CATACGGCGTCCTGACCAGGT	1	['nrdR']	['b0413']	432984	433004	21	-8	433002	433451	433004	432984	7.75675e-06	21	100	asRNA
1	CACGGCTTAGTCCTCCAGGCG	1	['ribD']	['b0414']	433437	433457	21	-8	433455	434558	433457	433437	7.75675e-06	21	100	asRNA
1	CATTTTCTTCCTTCGGGTTCG	1	['ribE']	['b0415']	434629	434649	21	-8	434647	435117	434649	434629	7.75675e-06	21	100	asRNA
1	CACGGATTTCCCCTTACTAAT	1	['nusB']	['b0416']	435119	435139	21	-8	435137	435556	435139	435119	7.75675e-06	21	100	asRNA
1	CATACGTTATGCCTCAGCAGG	1	['thiL']	['b0417']	435616	435636	21	-8	435634	436611	435636	435616	7.75675e-06	21	100	asRNA
1	CATATCCTTTCCAGTCTAATG	1	['pgpA']	['b0418']	436571	436591	21	-8	436589	437107	436591	436571	7.75675e-06	21	100	asRNA
1	CATGCTGCCACTCCTGCTATA	-1	['yajO']	['b0419']	438133	438153	21	-8	437161	438135	438133	438153	7.75675e-06	21	100	asRNA
1	CATCAGGGGCCTATTAATACT	-1	['dxs']	['b0420']	440175	440195	21	-8	438315	440177	440175	440195	7.75675e-06	21	100	asRNA
1	CATTACTCATTGTCCGGTGTA	-1	['ispA']	['b0421']	441099	441119	21	-8	440202	441101	441099	441119	7.75675e-06	21	100	asRNA
1	CATAATGAATGTCTGACTCTC	-1	['xseB']	['b0422']	441341	441361	21	-8	441101	441343	441341	441361	7.75675e-06	21	100	asRNA
1	CATGGCGGCAATGGTTCGTTG	1	['thiI']	['b0423']	441531	441551	21	-8	441549	442997	441551	441531	7.75675e-06	21	100	asRNA
1	CATATTCACTCTCCTTTCTTT	-1	['yajL']	['b0424']	443639	443659	21	-8	443051	443641	443639	443659	7.75675e-06	21	100	asRNA
1	CATTGTTCCTCCTCACCCGCA	-1	['panE']	['b0425']	444513	444533	21	-8	443604	444515	444513	444533	7.75675e-06	21	100	asRNA
1	CATCTTTTCCTCTCCCTTCAT	1	['yajQ']	['b0426']	444665	444685	21	-8	444683	445174	444685	444665	7.75675e-06	21	100	asRNA
1	CATTACCACCTCTGTTTTAAA	-1	['yajR']	['b0427']	446664	446684	21	-8	445302	446666	446664	446684	7.75675e-06	21	100	asRNA
1	CATAACCGCCGCTCTTAGTGC	-1	['cyoE']	['b0428']	447703	447723	21	-8	446815	447705	447703	447723	7.75675e-06	21	100	asRNA
1	CATTACATCGCCCCCATCAGA	-1	['cyoD']	['b0429']	448044	448064	21	-8	447717	448046	448044	448064	7.75675e-06	21	100	asRNA
1	CATTTTTCAGCCCTGCCTTAG	-1	['cyoC']	['b0430']	448658	448678	21	-8	448046	448660	448658	448678	7.75675e-06	21	100	asRNA
1	CATCTTTATTCTTCCTCAACC	-1	['cyoB']	['b0431']	450639	450659	21	-8	448650	450641	450639	450659	7.75675e-06	21	100	asRNA
1	CATTTAACGACCTCAATTCCA	-1	['cyoA']	['b0432']	451608	451628	21	-8	450663	451610	451608	451628	7.75675e-06	21	100	asRNA
1	CATGGGCGTCTACAGGCCCGG	-1	['ampG']	['b0433']	453543	453563	21	-8	452070	453545	453543	453563	7.75675e-06	21	100	asRNA
1	CATGTTCGGGCTCTCAGAGAC	-1	['yajG']	['b0434']	454165	454185	21	-8	453589	454167	454165	454185	7.75675e-06	21	100	asRNA
1	CATGAAATATCTCCTCCGACA	1	['bolA']	['b0435']	454454	454474	21	-8	454472	454789	454474	454454	7.75675e-06	21	100	asRNA
1	CATCTTGTTACCTCAAAAAAT	1	['tig']	['b0436']	455115	455135	21	-8	455133	456431	455135	455115	7.75675e-06	21	100	asRNA
1	CATTTCCGTCTCCTGGATAAA	1	['clpP']	['b0437']	456659	456679	21	-8	456677	457300	456679	456659	7.75675e-06	21	100	asRNA
1	CATGGGTCAAAACCTCTTCTT	1	['clpX']	['b0438']	457408	457428	21	-8	457426	458700	457428	457408	7.75675e-06	21	100	asRNA
1	CATAGAGCTCTCTCTTAGTTT	1	['lon']	['b0439']	458870	458890	21	-8	458888	461242	458890	458870	7.75675e-06	21	100	asRNA
1	CACTCTTCTCTTCCTCTTTAT	1	['hupB']	['b0440']	461433	461453	21	-8	461451	461723	461453	461433	7.75675e-06	21	100	asRNA
1	CATGGTGTAACAACACTCCGC	1	['ppiD']	['b0441']	461897	461917	21	-8	461915	463786	461917	461897	7.75675e-06	21	100	asRNA
1	CATACTGTTTTCTCCTTGTTT	1	['ybaV']	['b0442']	463919	463939	21	-8	463937	464308	463939	463919	7.75675e-06	21	100	asRNA
1	CATAGCGCAATAACCTTACGT	1	['fadM']	['b0443']	464384	464404	21	-8	464402	464800	464404	464384	7.75675e-06	21	100	asRNA
1	CATAGATAATCCTGCTTGAAC	-1	['queC']	['b0444']	465545	465565	21	-8	464852	465547	465545	465565	7.75675e-06	21	100	asRNA
1	CATATAAACCCGGAACAATAT	-1	['ybaE']	['b0445']	467310	467330	21	-8	465612	467312	467310	467330	7.75675e-06	21	100	asRNA
1	CATTTCTTTCTCCACTCTGTG	1	['cof']	['b0446']	467394	467414	21	-8	467412	468230	467414	467394	7.75675e-06	21	100	asRNA
1	CATAGCCCTTCCACAGAGAAT	1	['decR']	['b0447']	468365	468385	21	-8	468383	468841	468385	468365	7.75675e-06	21	100	asRNA
1	CACGCGTTGTGTCCTGACCTG	1	['mdlA']	['b0448']	468853	468873	21	-8	468871	470643	468873	468853	7.75675e-06	21	100	asRNA
1	CATCGACGGCCTCCTCGCGAT	1	['mdlB']	['b0449']	470618	470638	21	-8	470636	472417	470638	470618	7.75675e-06	21	100	asRNA
1	CATAGATCCCCTCCGGTCAGA	1	['glnK']	['b0450']	472580	472600	21	-8	472598	472936	472600	472580	7.75675e-06	21	100	asRNA
1	CATTTTTCGTTCCTGTTGCTG	1	['amtB']	['b0451']	472948	472968	21	-8	472966	474252	472968	472948	7.75675e-06	21	100	asRNA
1	CATATAACTCTCCAGTAACAA	-1	['tesB']	['b0452']	475159	475179	21	-8	474301	475161	475159	475179	7.75675e-06	21	100	asRNA
1	CATTCATTTCTCCTTATTATC	1	['ybaY']	['b0453']	475361	475381	21	-8	475379	475951	475381	475361	7.75675e-06	21	100	asRNA
1	CATCTGGCACGCGATGGGTTG	-1	['ybaZ']	['b0454']	476369	476389	21	-8	475982	476371	476369	476389	7.75675e-06	21	100	asRNA
1	CATCAGACATACCTCCGAAGC	1	['ybaA']	['b0456']	476654	476674	21	-8	476672	477025	476674	476654	7.75675e-06	21	100	asRNA
1	CACCAGCATATCCTTATTAAC	-1	['pdeB']	['b0457']	478615	478635	21	-8	477067	478617	478615	478635	7.75675e-06	21	100	asRNA
1	CATCGTTTGCCTTCGTGGTAT	-1	['ylaC']	['b0458']	479249	479269	21	-8	478781	479251	479249	479269	7.75675e-06	21	100	asRNA
1	CATTACTGACCTCCGGTTGCT	-1	['maa']	['b0459']	479916	479936	21	-8	479367	479918	479916	479936	7.75675e-06	21	100	asRNA
1	CATACTTCTACCTATGGTTGT	-1	['hha']	['b0460']	480306	480326	21	-8	480090	480308	480306	480326	7.75675e-06	21	100	asRNA
1	CATAACGCGTCCCCTTCTTAG	-1	['tomB']	['b0461']	480706	480726	21	-8	480334	480708	480706	480726	7.75675e-06	21	100	asRNA
1	CATGTCTTAACGGCTCCTGTT	-1	['acrB']	['b0462']	484401	484421	21	-8	481254	484403	484401	484421	7.75675e-06	21	100	asRNA
1	CATATGTAAACCTCGAGTGTC	-1	['acrA']	['b0463']	485617	485637	21	-8	484426	485619	485617	485637	7.75675e-06	21	100	asRNA
1	CATATGTTCGTGAATTTACAG	1	['acrR']	['b0464']	485743	485763	21	-8	485761	486408	485763	485743	7.75675e-06	21	100	asRNA
1	CATGATGAATGAAGGTTTCTG	1	['mscK']	['b0465']	486518	486538	21	-8	486536	489898	486538	486518	7.75675e-06	21	100	asRNA
1	CATATTCTCTCCATTGCTAGC	-1	['ybaM']	['b0466']	490269	490289	21	-8	490110	490271	490269	490289	7.75675e-06	21	100	asRNA
1	CACGATAAGACCTCAATGAAA	-1	['priC']	['b0467']	490810	490830	21	-8	490285	490812	490810	490830	7.75675e-06	21	100	asRNA
1	CATATTGAGTGTTGTCAGCTT	1	['ybaN']	['b0468']	490864	490884	21	-8	490882	491259	490884	490864	7.75675e-06	21	100	asRNA
1	CATAAGTGTATGCCTGCTTGT	1	['apt']	['b0469']	491394	491414	21	-8	491412	491963	491414	491394	7.75675e-06	21	100	asRNA
1	CATTGGCAGGCTCTGAAACGC	1	['dnaX']	['b0470']	492074	492094	21	-8	492092	494023	492094	492074	7.75675e-06	21	100	asRNA
1	CATTGGCAGGCTCTGAAACGC	1	['dnaX']	['b0470']	492074	492094	21	-8	492092	493386	492094	492074	7.75675e-06	21	100	asRNA
1	CATAGGTTTCTCTCTCAATCA	1	['ybaB']	['b0471']	494058	494078	21	-8	494076	494405	494078	494058	7.75675e-06	21	100	asRNA
1	CATCAGAACGGCATCTTAAAG	1	['recR']	['b0472']	494387	494407	21	-8	494405	495010	494407	494387	7.75675e-06	21	100	asRNA
1	CATGTAGGTCTACCTCAATAA	1	['htpG']	['b0473']	495102	495122	21	-8	495120	496994	495122	495102	7.75675e-06	21	100	asRNA
1	CATTGCGAAAATCCCCTTAAA	1	['adk']	['b0474']	497157	497177	21	-8	497175	497819	497177	497157	7.75675e-06	21	100	asRNA
1	CATTACCGCCTCTTATCGATT	1	['hemH']	['b0475']	498037	498057	21	-8	498055	499017	498057	498037	7.75675e-06	21	100	asRNA
1	CATACAAAAACTCCTTTCAAA	-1	['aes']	['b0476']	499971	499991	21	-8	499014	499973	499971	499991	7.75675e-06	21	100	asRNA
1	CATGGTTGTTTTTACGGGTGG	1	['gsk']	['b0477']	500107	500127	21	-8	500125	501429	500127	500107	7.75675e-06	21	100	asRNA
1	CATAGGAAAGTCACTTTTTCA	-1	['fsr']	['b0479']	504694	504714	21	-8	503476	504696	504694	504714	7.75675e-06	21	100	asRNA
1	CATACTTCTCTCCCTGACCTG	1	['ushA']	['b0480']	504896	504916	21	-8	504914	506566	504916	504896	7.75675e-06	21	100	asRNA
1	CATGGTAATTTTCCTGCCTTA	-1	['ybaK']	['b0481']	507080	507100	21	-8	506603	507082	507080	507100	7.75675e-06	21	100	asRNA
1	CATACGACCTCCCTTTGTGAA	-1	['ybaP']	['b0482']	508078	508098	21	-8	507286	508080	508078	508098	7.75675e-06	21	100	asRNA
1	CATGGTTTTTAACTGTTGCTT	1	['ybaQ']	['b0483']	508200	508220	21	-8	508218	508559	508220	508200	7.75675e-06	21	100	asRNA
1	CATAAAACACTCCTTTAAGAC	-1	['copA']	['b0484']	511377	511397	21	-8	508875	511379	511377	511397	7.75675e-06	21	100	asRNA
1	CATAAAACACTCCTTTAAGAC	-1	['copA']	['b0484']	511377	511397	21	-8	511168	511379	511377	511397	7.75675e-06	21	100	asRNA
1	CATCTTTTGTTAACTCCTTTT	1	['glsA']	['b0485']	511623	511643	21	-8	511641	512573	511643	511623	7.75675e-06	21	100	asRNA
1	CATGATCAGCCCTTAAACACG	1	['ybaT']	['b0486']	512558	512578	21	-8	512576	513868	512578	512558	7.75675e-06	21	100	asRNA
1	CATCGTTCGCGCAACGCCTCC	1	['cueR']	['b0487']	513975	513995	21	-8	513993	514400	513995	513975	7.75675e-06	21	100	asRNA
1	CATCGGAAAAACCTCCTGTTG	-1	['qmcA']	['b0489']	515771	515791	21	-8	514856	515773	515771	515791	7.75675e-06	21	100	asRNA
1	CATCGCTGTTCCCTTTTTCTG	1	['fetA']	['b0490']	515901	515921	21	-8	515919	516596	515921	515901	7.75675e-06	21	100	asRNA
1	CATAGCGTGCTTCCTGCATTT	1	['fetB']	['b0491']	516565	516585	21	-8	516583	517362	516585	516565	7.75675e-06	21	100	asRNA
1	CATGGAGTCGCTCTCTGTTGT	-1	['cnoX']	['b0492']	518277	518297	21	-8	517425	518279	518277	518297	7.75675e-06	21	100	asRNA
1	CATGATTTACTAAAGGCTGCA	-1	['ybbO']	['b0493']	519147	519167	21	-8	518340	519149	519147	519167	7.75675e-06	21	100	asRNA
1	CATCTTAAGAAGTCCGTCGGT	-1	['tesA']	['b0494']	519763	519783	21	-8	519139	519765	519763	519783	7.75675e-06	21	100	asRNA
1	CATTTGCCCTTCCTGTTCCTG	1	['ybbA']	['b0495']	519715	519735	21	-8	519733	520419	519735	519715	7.75675e-06	21	100	asRNA
1	CATGCTTCCTCCTGCAACTGC	1	['ybbP']	['b0496']	520398	520418	21	-8	520416	522830	520418	520398	7.75675e-06	21	100	asRNA
1	CATATAAAGTGCCCTTTTAGT	1	['rhsD']	['b0497']	523243	523263	21	-8	523261	527541	523263	523243	7.75675e-06	21	100	asRNA
1	CATTGAATCTCCTTATAGGCC	1	['ybbC']	['b0498']	527563	527583	21	-8	527581	527949	527583	527563	7.75675e-06	21	100	asRNA
1	CATGAGAGTTACCTCTTGTTT	-1	['ylbG']	['b0502']	530014	530034	21	-8	529645	530016	530014	530034	7.75675e-06	21	100	asRNA
1	CATAGTTAAAAGTGAACCTCA	-1	['selU']	['b0503']	531224	531244	21	-8	530132	531226	531224	531244	7.75675e-06	21	100	asRNA
1	CATCTTCAGGTATCCCCTTTT	-1	['allS']	['b0504']	532219	532239	21	-8	531295	532221	532219	532239	7.75675e-06	21	100	asRNA
1	CATCTTTTTGTCCTTGTAACA	1	['allA']	['b0505']	532433	532453	21	-8	532451	532933	532453	532433	7.75675e-06	21	100	asRNA
1	CATACCTACGTTAACTCCGAC	1	['allR']	['b0506']	532993	533013	21	-8	533011	533826	533013	532993	7.75675e-06	21	100	asRNA
1	CATTTTATTCCTACCTCTATT	1	['gcl']	['b0507']	533898	533918	21	-8	533916	535697	533918	533898	7.75675e-06	21	100	asRNA
1	CATTATTTATCTCCCTTATTC	1	['hyi']	['b0508']	535692	535712	21	-8	535710	536486	535712	535692	7.75675e-06	21	100	asRNA
1	CATAATTAACCTCTTTTAAAT	1	['glxR']	['b0509']	536568	536588	21	-8	536586	537464	536588	536568	7.75675e-06	21	100	asRNA
1	CATAAATCCCTCTTAATTTCA	1	['ybbW']	['b0511']	537615	537635	21	-8	537633	539087	537635	537615	7.75675e-06	21	100	asRNA
1	CATAACAAACTCCTTGTAAAA	1	['allB']	['b0512']	539129	539149	21	-8	539147	540508	539149	539129	7.75675e-06	21	100	asRNA
1	CATAAACACACCTTAACCGGA	1	['ybbY']	['b0513']	540547	540567	21	-8	540565	541866	540567	540547	7.75675e-06	21	100	asRNA
1	CATTATCAATCCTTTTTCAAC	1	['glxK']	['b0514']	541870	541890	21	-8	541888	543033	541890	541870	7.75675e-06	21	100	asRNA
1	CATTTATGACTCCTTATTTCT	-1	['allE']	['b0515']	544044	544064	21	-8	543261	544046	544044	544064	7.75675e-06	21	100	asRNA
1	CATAAGAAAGTCCTGTCTCAA	-1	['allC']	['b0516']	545290	545310	21	-8	544057	545292	545290	545310	7.75675e-06	21	100	asRNA
1	CATCTGTCTTCCTTTTTAACG	-1	['allD']	['b0517']	546361	546381	21	-8	545314	546363	546361	546381	7.75675e-06	21	100	asRNA
1	CATAACAACTCCTTAAAAATT	1	['fdrA']	['b0518']	546662	546682	21	-8	546680	548347	546682	546662	7.75675e-06	21	100	asRNA
1	CATGGGAACCCCTTATTGCAA	1	['ylbE']	['b4572']	548339	548359	21	-8	548357	549616	548359	548339	7.75675e-06	21	100	asRNA
1	CATTGCGCGTTCCTCAACCAA	1	['ylbF']	['b0520']	549609	549629	21	-8	549627	550442	549629	549609	7.75675e-06	21	100	asRNA
1	CATGGTTTTCCTTGTAATAAT	1	['ybcF']	['b0521']	550421	550441	21	-8	550439	551332	550441	550421	7.75675e-06	21	100	asRNA
1	CATGCCGCACCTCGCGGGTCC	-1	['purK']	['b0522']	552592	552612	21	-8	551527	552594	552592	552612	7.75675e-06	21	100	asRNA
1	CATGCGTCTTAAAACTCCTGT	-1	['purE']	['b0523']	553098	553118	21	-8	552591	553100	553098	553118	7.75675e-06	21	100	asRNA
1	CACGATTACTCGCTAACGGTC	-1	['lpxH']	['b0524']	553938	553958	21	-8	553218	553940	553938	553958	7.75675e-06	21	100	asRNA
1	CATTTTTGCATCCTGTTCCGT	-1	['ppiB']	['b0525']	554435	554455	21	-8	553943	554437	554435	554455	7.75675e-06	21	100	asRNA
1	CATCGAAGATTCCGTTTAGAC	1	['cysS']	['b0526']	554593	554613	21	-8	554611	555996	554613	554593	7.75675e-06	21	100	asRNA
1	CATGTTACTCATCCTGTGGAT	-1	['ybcJ']	['b0528']	556871	556891	21	-8	556661	556873	556871	556891	7.75675e-06	21	100	asRNA
1	CATCAGAGAGAGGATTCCATC	-1	['folD']	['b0529']	557739	557759	21	-8	556875	557741	557739	557759	7.75675e-06	21	100	asRNA
1	CATATATATTCCTTCAATCTC	1	['sfmA']	['b0530']	558194	558214	21	-8	558212	558754	558214	558194	7.75675e-06	21	100	asRNA
1	CATAGTTAATACGCCTTGTGT	1	['sfmC']	['b0531']	558956	558976	21	-8	558974	559666	558976	558956	7.75675e-06	21	100	asRNA
1	CATAATTAGCTCTGATATTGT	1	['sfmD']	['b0532']	559679	559699	21	-8	559697	562300	559699	559679	7.75675e-06	21	100	asRNA
1	CATTCTCCGTACCTCATTGAT	1	['sfmF']	['b0534']	563312	563332	21	-8	563330	563845	563332	563312	7.75675e-06	21	100	asRNA
1	CATAGTTACCAGTCTCATAGG	-1	['fimZ']	['b0535']	564478	564498	21	-8	563848	564480	564478	564498	7.75675e-06	21	100	asRNA
1	CATTTTCTTTCCTCTGTTATG	-1	['intD']	['b0537']	565976	565996	21	-8	564815	565978	565976	565996	7.75675e-06	21	100	asRNA
1	CATACACTTGCTCCTTTCAGT	1	['renD']	['b0542']	566666	566686	21	-8	566684	568247	566686	566666	7.75675e-06	21	100	asRNA
1	CATAGCATATTCTTTCCTGTT	1	['emrE']	['b0543']	568297	568317	21	-8	568315	568647	568317	568297	7.75675e-06	21	100	asRNA
1	CATATAAATATAAGAGCCTCC	1	['ylcJ']	['b4733']	568677	568697	21	-8	568695	568844	568697	568677	7.75675e-06	21	100	asRNA
1	CATGGTGACACCTGCTAACGT	1	['ybcK']	['b0544']	568884	568904	21	-8	568902	570428	568904	568884	7.75675e-06	21	100	asRNA
1	CATAAAAACCTCTTTGTTATG	1	['ybcL']	['b0545']	570875	570895	21	-8	570893	571444	570895	570875	7.75675e-06	21	100	asRNA
1	CATACTCTCACCCTACTTTAT	1	['ybcM']	['b0546']	571436	571456	21	-8	571454	572251	571456	571436	7.75675e-06	21	100	asRNA
1	CATAAACGTCCCCGTTTAGCG	1	['ylcH']	['b4588']	572350	572370	21	-8	572368	572469	572370	572350	7.75675e-06	21	100	asRNA
1	CACGCTTCCCCTCCGCAGAGG	1	['ybcN']	['b0547']	572448	572468	21	-8	572466	572921	572468	572448	7.75675e-06	21	100	asRNA
1	CATTACGCCTCCTGCTTGTCG	1	['ninE']	['b0548']	572903	572923	21	-8	572921	573091	572923	572903	7.75675e-06	21	100	asRNA
1	CATGACTCCTCCTTGCTGCCA	1	['ybcO']	['b0549']	573066	573086	21	-8	573084	573374	573086	573066	7.75675e-06	21	100	asRNA
1	CACGCCTTAATAACCCCCTCT	1	['rusA']	['b0550']	573353	573373	21	-8	573371	573733	573373	573353	7.75675e-06	21	100	asRNA
1	CATTCATTCCCCATTTCGGTG	1	['ylcG']	['b4509']	573712	573732	21	-8	573730	573870	573732	573712	7.75675e-06	21	100	asRNA
1	CATCAACTTACTCCACAAAAA	1	['quuD']	['b0551']	573938	573958	21	-8	573956	574339	573958	573938	7.75675e-06	21	100	asRNA
1	CATCGTGAGCCCTTTTTTTGA	-1	['nmpC']	['b0553']	576823	576843	21	-8	574529	576825	576823	576843	7.75675e-06	21	100	asRNA
1	CATAACCCCACCTCGCAGACA	1	['essD']	['b0554']	577380	577400	21	-8	577398	577613	577400	577380	7.75675e-06	21	100	asRNA
1	CATTATTCACCTCTCGCAGCC	1	['rrrD']	['b0555']	577595	577615	21	-8	577613	578110	577615	577595	7.75675e-06	21	100	asRNA
1	CACTGTTGCCCCCACAAACAG	1	['rzpD']	['b0556']	578089	578109	21	-8	578107	578568	578109	578089	7.75675e-06	21	100	asRNA
1	CATGGTGTTATTCCCGATGCT	-1	['borD']	['b0557']	578891	578911	21	-8	578600	578893	578891	578911	7.75675e-06	21	100	asRNA
1	CATTGGTAAAACCTTCCATGT	-1	['ybcV']	['b0558']	579592	579612	21	-8	579184	579594	579592	579612	7.75675e-06	21	100	asRNA
1	CATTTTGTCGCTCCATGCGCT	1	['ybcW']	['b0559']	579862	579882	21	-8	579880	580086	579882	579862	7.75675e-06	21	100	asRNA
1	CATTGCACATTCCACGGACAA	1	['nohD']	['b0560']	580816	580836	21	-8	580834	581379	580836	580816	7.75675e-06	21	100	asRNA
1	CATGATGGCCCGCTGAAAGGG	1	['tfaD']	['b0561']	581516	581536	21	-8	581534	582097	581536	581516	7.75675e-06	21	100	asRNA
1	CATTTAACCCCTTGTAATTCA	1	['tfaX']	['b0563']	582857	582877	21	-8	582875	583060	582877	582857	7.75675e-06	21	100	asRNA
1	CATCTTGCACCTATCATAAAA	1	['appY']	['b0564']	583663	583683	21	-8	583681	584430	583683	583663	7.75675e-06	21	100	asRNA
1	CATAAAAGTTCTCCATTCAAT	-1	['ompT']	['b0565']	585631	585651	21	-8	584680	585633	585631	585651	7.75675e-06	21	100	asRNA
1	CATTTCGCACTCCTCAGATAT	-1	['envY']	['b0566']	586906	586926	21	-8	586147	586908	586906	586926	7.75675e-06	21	100	asRNA
1	CATTTACCAGTGCACTCCAAT	-1	['ybcH']	['b0567']	587979	587999	21	-8	587091	587981	587979	587999	7.75675e-06	21	100	asRNA
1	CATTTTCGGACTCCAGTTGCG	-1	['nfrA']	['b0568']	590952	590972	21	-8	587982	590954	590952	590972	7.75675e-06	21	100	asRNA
1	CACACAAAAACCTTACATTAA	-1	['nfrB']	['b0569']	593176	593196	21	-8	590941	593178	593176	593196	7.75675e-06	21	100	asRNA
1	CATCCGGCACCTCAAGCATGT	-1	['cusS']	['b0570']	594768	594788	21	-8	593328	594770	594768	594788	7.75675e-06	21	100	asRNA
1	CATATTTCCTCCGCATGTTGC	-1	['cusR']	['b0571']	595441	595461	21	-8	594760	595443	595441	595461	7.75675e-06	21	100	asRNA
1	CATAGGCTCATAATTTCTGGT	1	['cusC']	['b0572']	595582	595602	21	-8	595600	596973	595602	595582	7.75675e-06	21	100	asRNA
1	CATTTATTCTCTCCTGGAGTT	1	['cusF']	['b0573']	597113	597133	21	-8	597131	597463	597133	597113	7.75675e-06	21	100	asRNA
1	CATCTCATTAAACCTGGGTTA	1	['cusB']	['b0574']	597461	597481	21	-8	597479	598702	597481	597461	7.75675e-06	21	100	asRNA
1	CATTGGTTATTCCCTCAATGC	1	['cusA']	['b0575']	598696	598716	21	-8	598714	601857	598716	598696	7.75675e-06	21	100	asRNA
1	CACGCCTTTCCCCTGTGTGTC	1	['pheP']	['b0576']	601941	601961	21	-8	601959	603335	601961	601941	7.75675e-06	21	100	asRNA
1	CATAAAGACTCCATGTGAAAG	-1	['nfsB']	['b0578']	605422	605442	21	-8	604771	605424	605422	605442	7.75675e-06	21	100	asRNA
1	CATAAACGTTCCTTTAGGCGA	-1	['ybdF']	['b0579']	605884	605904	21	-8	605518	605886	605884	605904	7.75675e-06	21	100	asRNA
1	CATAACATTGTTAAATGTAAG	-1	['ybdJ']	['b0580']	606197	606217	21	-8	605951	606199	606197	606217	7.75675e-06	21	100	asRNA
1	CATAGGTTTCTCTTATGTTGG	-1	['ybdK']	['b0581']	607381	607401	21	-8	606265	607383	607381	607401	7.75675e-06	21	100	asRNA
1	CATGTTTATATTGCCTCCATG	1	['hokE']	['b4415']	607818	607838	21	-8	607836	607988	607838	607818	7.75675e-06	21	100	asRNA
1	CATATCGACCATATTCGAGAC	-1	['entD']	['b0583']	610077	610097	21	-8	609459	610079	610077	610097	7.75675e-06	21	100	asRNA
1	CATTGTTTTATTCCTGCATTT	-1	['fepA']	['b0584']	612492	612512	21	-8	610254	612494	612492	612512	7.75675e-06	21	100	asRNA
1	CACACCATAACCCCATGTTTA	1	['fes']	['b0585']	612719	612739	21	-8	612737	613939	612739	612719	7.75675e-06	21	100	asRNA
1	CATATTCAACTCCTGTCATGG	1	['ybdZ']	['b4511']	613924	613944	21	-8	613942	614160	613944	613924	7.75675e-06	21	100	asRNA
1	CATTGTGCCTCCTGCAACTGG	1	['entF']	['b0586']	614139	614159	21	-8	614157	618038	614159	614139	7.75675e-06	21	100	asRNA
1	CATGGGGTATAACCTGAAAAT	1	['fepE']	['b0587']	618236	618256	21	-8	618254	619387	618256	618236	7.75675e-06	21	100	asRNA
1	CATTTTTTGCGAGACTCCTGA	-1	['fepC']	['b0588']	620197	620217	21	-8	619384	620199	620197	620217	7.75675e-06	21	100	asRNA
1	CATGCACCACCTCGCGTTTTA	-1	['fepG']	['b0589']	621186	621206	21	-8	620196	621188	621186	621206	7.75675e-06	21	100	asRNA
1	CATACGAACTTCCATGATAAT	-1	['fepD']	['b0590']	622187	622207	21	-8	621185	622189	622187	622207	7.75675e-06	21	100	asRNA
1	CATTACAATGCCTTGCCATCA	1	['entS']	['b0591']	622282	622302	21	-8	622300	623550	622302	622282	7.75675e-06	21	100	asRNA
1	CACAAATCAGCTTCCTGTTAT	-1	['fepB']	['b0592']	624508	624528	21	-8	623554	624510	624508	624528	7.75675e-06	21	100	asRNA
1	CATATCATCCTCCACAAAATG	1	['entC']	['b0593']	624867	624887	21	-8	624885	626060	624887	624867	7.75675e-06	21	100	asRNA
1	CATCCTCGCTCCTTAATGCAA	1	['entE']	['b0594']	626052	626072	21	-8	626070	627680	626072	626052	7.75675e-06	21	100	asRNA
1	CATTATTTCACCTCGCGGGAG	1	['entA']	['b0596']	628533	628553	21	-8	628551	629297	628553	628533	7.75675e-06	21	100	asRNA
1	CATGCTTATGCCCCCAGCGTT	1	['entH']	['b0597']	629282	629302	21	-8	629300	629713	629302	629282	7.75675e-06	21	100	asRNA
1	CATAGTTGTTATCCGTGTGCG	1	['cstA']	['b0598']	629876	629896	21	-8	629894	631999	629896	629876	7.75675e-06	21	100	asRNA
1	CATCTTGGCCTCCGCTAACCA	1	['ybdD']	['b4512']	632164	632184	21	-8	632182	632379	632184	632164	7.75675e-06	21	100	asRNA
1	CATGTTGTGTTGTCCTTATTG	-1	['hcxA']	['b0599']	633475	633495	21	-8	632389	633477	633475	633495	7.75675e-06	21	100	asRNA
1	CATTTTTATTGTACCTGACGA	1	['ybdL']	['b0600']	633568	633588	21	-8	633586	634746	633588	633568	7.75675e-06	21	100	asRNA
1	CATTCCTGACGTTTTCCTTTT	-1	['ybdM']	['b0601']	635374	635394	21	-8	634747	635376	635374	635394	7.75675e-06	21	100	asRNA
1	CATCTGAAGACGCTCTCTGAA	-1	['ybdN']	['b0602']	636567	636587	21	-8	635349	636569	636567	636587	7.75675e-06	21	100	asRNA
1	CATACACTACTCCGGTTATAT	-1	['ybdO']	['b0603']	637616	637636	21	-8	636716	637618	637616	637636	7.75675e-06	21	100	asRNA
1	CATTAATTTGTCCTTTTCAGT	-1	['dsbG']	['b0604']	638571	638591	21	-8	637827	638573	638571	638591	7.75675e-06	21	100	asRNA
1	CATCTATACTTCCTCCGTGTT	1	['ahpC']	['b0605']	638927	638947	21	-8	638945	639508	638947	638927	7.75675e-06	21	100	asRNA
1	CATGTTTATCTCCTGGGCTTT	1	['ahpF']	['b0606']	639735	639755	21	-8	639753	641318	639755	639735	7.75675e-06	21	100	asRNA
1	CATAACCCTTTCTCCCTGTTA	-1	['uspG']	['b0607']	641865	641885	21	-8	641439	641867	641865	641885	7.75675e-06	21	100	asRNA
1	CATGCAACCTCCAGAGACAGT	1	['ybdR']	['b0608']	642070	642090	21	-8	642088	643326	642090	642070	7.75675e-06	21	100	asRNA
1	CATGGTTATTCCCACAAACGA	-1	['yldA']	['b4734']	643417	643437	21	-8	643330	643419	643417	643437	7.75675e-06	21	100	asRNA
1	CATTTTTACTCCATGTCGTCG	-1	['rnk']	['b0610']	643965	643985	21	-8	643557	643967	643965	643985	7.75675e-06	21	100	asRNA
1	CATAATGGGTGTGGAACTCAT	-1	['rna']	['b0611']	645001	645021	21	-8	644197	645003	645001	645021	7.75675e-06	21	100	asRNA
1	CATACGGGTTCTCCGAAAATT	-1	['citT']	['b0612']	646578	646598	21	-8	645117	646580	646578	646598	7.75675e-06	21	100	asRNA
1	CATCGTTCAGCAGTGCCTCCA	-1	['citG']	['b0613']	647507	647527	21	-8	646631	647509	647507	647527	7.75675e-06	21	100	asRNA
1	CATGGCTTATTCCTTCACCTG	-1	['citX']	['b0614']	648033	648053	21	-8	647484	648035	648033	648053	7.75675e-06	21	100	asRNA
1	CATTTTGATTGCCTTATTCTT	-1	['citF']	['b0615']	649569	649589	21	-8	648039	649571	649569	649589	7.75675e-06	21	100	asRNA
1	CATTGGCAATCCTCCCATGGC	-1	['citE']	['b0616']	650488	650508	21	-8	649582	650490	650488	650508	7.75675e-06	21	100	asRNA
1	CATTTTTCACCTGTTTCTCAT	-1	['citD']	['b0617']	650781	650801	21	-8	650487	650783	650781	650801	7.75675e-06	21	100	asRNA
1	CATAATAAATAGTATCCTGAA	-1	['citC']	['b0618']	651854	651874	21	-8	650798	651856	651854	651874	7.75675e-06	21	100	asRNA
1	CATTGTTTTCCTTGCGGGTTG	1	['dpiB']	['b0619']	652217	652237	21	-8	652235	653893	652237	652217	7.75675e-06	21	100	asRNA
1	CATTAGGTTTCACTTTCGGAA	1	['dpiA']	['b0620']	653844	653864	21	-8	653862	654542	653864	653844	7.75675e-06	21	100	asRNA
1	CATAATTTTTCCTGTCTCCAG	-1	['dcuC']	['b0621']	655966	655986	21	-8	654583	655968	655966	655986	7.75675e-06	21	100	asRNA
1	CATTTGTGACCATAAAACATT	1	['pagP']	['b0622']	656539	656559	21	-8	656557	657117	656559	656539	7.75675e-06	21	100	asRNA
1	CATCAAAATTACCTTTACATG	1	['cspE']	['b0623']	657274	657294	21	-8	657292	657501	657294	657274	7.75675e-06	21	100	asRNA
1	CACTGCAAAATCCTGCTATTT	-1	['crcB']	['b0624']	657936	657956	21	-8	657555	657938	657936	657956	7.75675e-06	21	100	asRNA
1	CATAGATACCTTCTTGACATA	1	['tatE']	['b0627']	658929	658949	21	-8	658947	659150	658949	658929	7.75675e-06	21	100	asRNA
1	CATAGCGTGCGTGTTCCAGTT	-1	['lipA']	['b0628']	660214	660234	21	-8	659251	660216	660214	660234	7.75675e-06	21	100	asRNA
1	CACGCACTTACTCCAATTTTA	-1	['ybeF']	['b0629']	661376	661396	21	-8	660425	661378	661376	661396	7.75675e-06	21	100	asRNA
1	CAAAACGGCATCTCCGTGGAG	-1	['lipB']	['b0630']	662276	662296	21	-8	661637	662278	662276	662296	7.75675e-06	21	100	asRNA
1	CATGTCAGCTCCGGCGTAACG	-1	['ybeD']	['b0631']	662640	662660	21	-8	662379	662642	662640	662660	7.75675e-06	21	100	asRNA
1	CATGGTCTGAACTACGACATC	-1	['dacA']	['b0632']	663961	663981	21	-8	662752	663963	663961	663981	7.75675e-06	21	100	asRNA
1	CATTGCGCACCTCTTACACGC	-1	['rlpA']	['b0633']	665188	665208	21	-8	664102	665190	665188	665208	7.75675e-06	21	100	asRNA
1	CATGATTAATGGTCCTCCGCT	-1	['mrdB']	['b0634']	666311	666331	21	-8	665201	666313	666311	666331	7.75675e-06	21	100	asRNA
1	CATCCGCTGCGTTTTCTACTC	-1	['mrdA']	['b0635']	668215	668235	21	-8	666316	668217	668215	668235	7.75675e-06	21	100	asRNA
1	CACGCATTAACTCCAGAGTTT	-1	['rlmH']	['b0636']	668713	668733	21	-8	668248	668715	668713	668733	7.75675e-06	21	100	asRNA
1	CAAGTTTTCCCCCTGGGTGAA	-1	['rsfS']	['b0637']	669034	669054	21	-8	668719	669036	669034	669054	7.75675e-06	21	100	asRNA
1	CATCATGCCCTCCGTAACGAC	-1	['cobC']	['b0638']	669905	669925	21	-8	669296	669907	669905	669925	7.75675e-06	21	100	asRNA
1	CATATCAACCGTCGATAAATA	-1	['nadD']	['b0639']	670570	670590	21	-8	669931	670572	670570	670590	7.75675e-06	21	100	asRNA
1	CATCAGTTACCCAGCGTGGTG	-1	['holA']	['b0640']	671603	671623	21	-8	670574	671605	671603	671623	7.75675e-06	21	100	asRNA
1	CACGCTTCCTCCCGCGCTTAG	-1	['lptE']	['b0641']	672184	672204	21	-8	671605	672186	672184	672204	7.75675e-06	21	100	asRNA
1	CATGGCAGCCAGTGGTCCTGT	-1	['leuS']	['b0642']	674781	674801	21	-8	672201	674783	674781	674801	7.75675e-06	21	100	asRNA
1	CATCGTTTCATCTCCCGGGTC	1	['ybeL']	['b0643']	675000	675020	21	-8	675018	675500	675020	675000	7.75675e-06	21	100	asRNA
1	CATTATCATTTCCTTATGGTT	-1	['ybeQ']	['b0644']	676545	676565	21	-8	675570	676547	676545	676565	7.75675e-06	21	100	asRNA
1	CATATAATTTATCCTTAAATA	1	['ybeR']	['b0645']	676693	676713	21	-8	676711	677418	676713	676693	7.75675e-06	21	100	asRNA
1	CATGTGTGAATGCTTCGATTT	-1	['ybeT']	['b0647']	679404	679424	21	-8	678852	679406	679404	679424	7.75675e-06	21	100	asRNA
1	CATTTGTTAATAATCCCTTAA	1	['ybeU']	['b0648']	679490	679510	21	-8	679508	680215	679510	679490	7.75675e-06	21	100	asRNA
1	CATTGCATTTATATCTTGAAA	-1	['hscC']	['b0650']	683391	683411	21	-8	681723	683393	683391	683411	7.75675e-06	21	100	asRNA
1	CATTGTTGCTCCTTGTTGTGT	-1	['rihA']	['b0651']	684410	684430	21	-8	683477	684412	684410	684430	7.75675e-06	21	100	asRNA
1	CATTATGCTGTCCTTCTTTTC	-1	['gltL']	['b0652']	685253	685273	21	-8	684530	685255	685253	685273	7.75675e-06	21	100	asRNA
1	CATTATTTGCCCCCCATGTTG	-1	['gltK']	['b0653']	685927	685947	21	-8	685255	685929	685927	685947	7.75675e-06	21	100	asRNA
1	CATAAATCTACTCCAGAAAAA	-1	['gltJ']	['b0654']	686667	686687	21	-8	685929	686669	686667	686687	7.75675e-06	21	100	asRNA
1	CATATCCAACTCCTTTATCTT	-1	['gltI']	['b0655']	687745	687765	21	-8	686839	687747	687745	687765	7.75675e-06	21	100	asRNA
1	CATGTAGTTATCTATCCAGTT	-1	['lnt']	['b0657']	690879	690899	21	-8	689343	690881	690879	690899	7.75675e-06	21	100	asRNA
1	CATGGCGTCGTATGGGTTCTC	-1	['ybeX']	['b0658']	691782	691802	21	-8	690906	691784	691782	691802	7.75675e-06	21	100	asRNA
1	CATTTTTGTTCCTGTTCTTCG	-1	['ybeY']	['b0659']	692339	692359	21	-8	691874	692341	692339	692359	7.75675e-06	21	100	asRNA
1	CAAACCGTTCCTCTTATCTGT	-1	['ybeZ']	['b0660']	693376	693396	21	-8	692338	693378	693376	693396	7.75675e-06	21	100	asRNA
1	CATCGACTTGCTCTTGCGAAA	-1	['miaB']	['b0661']	694953	694973	21	-8	693531	694955	694953	694973	7.75675e-06	21	100	asRNA
1	CATGGTCAATCATCCTGTTAG	1	['ubiF']	['b0662']	695083	695103	21	-8	695101	696276	695103	695083	7.75675e-06	21	100	asRNA
1	CATAACCTTCTCCGTTAACCT	-1	['asnB']	['b0674']	699175	699195	21	-8	697513	699177	699175	699195	7.75675e-06	21	100	asRNA
1	CATGGACTACCCAGAATATTG	-1	['umpH']	['b0675']	700324	700344	21	-8	699574	700326	700324	700344	7.75675e-06	21	100	asRNA
1	CATACTTTCTCTTATTGAGTT	-1	['nagC']	['b0676']	701592	701612	21	-8	700374	701594	701592	701612	7.75675e-06	21	100	asRNA
1	CATTCTGACCCCCGATTTTAA	-1	['nagA']	['b0677']	702749	702769	21	-8	701603	702751	702749	702769	7.75675e-06	21	100	asRNA
1	CATTATTCACCTCAATAAGTA	-1	['nagB']	['b0678']	703609	703629	21	-8	702811	703611	703609	703629	7.75675e-06	21	100	asRNA
1	CATCTTATTCCCCCTACGAGA	1	['nagE']	['b0679']	703926	703946	21	-8	703944	705890	703946	703926	7.75675e-06	21	100	asRNA
1	CATCGTGGATTCCTCAAAGCG	1	['glnS']	['b0680']	706075	706095	21	-8	706093	707757	706095	706075	7.75675e-06	21	100	asRNA
1	CATGGGTTAATCCTCTTTGAC	1	['chiP']	['b0681']	708316	708336	21	-8	708334	709740	708336	708316	7.75675e-06	21	100	asRNA
1	CATAGCAAATTCCTCAAACGT	1	['chiQ']	['b0682']	709772	709792	21	-8	709790	710116	709792	709772	7.75675e-06	21	100	asRNA
1	CATGCGGAATCTGTCCTGTTA	-1	['fur']	['b0683']	710644	710664	21	-8	710200	710646	710644	710664	7.75675e-06	21	100	asRNA
1	CATTATAGAATTGCCACGCCT	-1	['uof']	['b4637']	710723	710743	21	-8	710639	710725	710723	710743	7.75675e-06	21	100	asRNA
1	CATGAGTGAAATAACCTCTTG	-1	['fldA']	['b0684']	711463	711483	21	-8	710935	711465	711463	711483	7.75675e-06	21	100	asRNA
1	CATGATCTTGGTGACTTCGGG	-1	['ybfE']	['b0685']	711896	711916	21	-8	711605	711898	711896	711916	7.75675e-06	21	100	asRNA
1	CATGGCAAAGTTCTTTTTTTC	-1	['ybfF']	['b0686']	712800	712820	21	-8	712038	712802	712800	712820	7.75675e-06	21	100	asRNA
1	CATCTTAATCCAGTGCAGTGT	1	['seqA']	['b0687']	712969	712989	21	-8	712987	713532	712989	712969	7.75675e-06	21	100	asRNA
1	CATTGCTTTGTCCTTTGTCTG	1	['pgm']	['b0688']	713540	713560	21	-8	713558	715198	713560	713540	7.75675e-06	21	100	asRNA
1	CATTGGGATTTCCTTGAGCTA	1	['ybfP']	['b0689']	715394	715414	21	-8	715412	715906	715414	715394	7.75675e-06	21	100	asRNA
1	CATAATTTTTCCCCTTTCAAC	-1	['potE']	['b0692']	718263	718283	21	-8	716946	718265	718263	718283	7.75675e-06	21	100	asRNA
1	CATTTTTCATCTCTTTATTTT	-1	['speF']	['b0693']	720458	720478	21	-8	718262	720460	720458	720478	7.75675e-06	21	100	asRNA
1	CATTTAATTTACCTTTCCTGA	-1	['speFL']	['b4803']	720820	720840	21	-8	720718	720822	720820	720840	7.75675e-06	21	100	asRNA
1	CACATATCCTCATGAAATTCT	-1	['kdpE']	['b0694']	721731	721751	21	-8	721056	721733	721731	721751	7.75675e-06	21	100	asRNA
1	CATCAAGTTTATCCAGCGCCA	-1	['kdpD']	['b0695']	724412	724432	21	-8	721730	724414	724412	724432	7.75675e-06	21	100	asRNA
1	CATGGTAAACCTCACACCAGA	-1	['kdpC']	['b0696']	724977	724997	21	-8	724407	724979	724977	724997	7.75675e-06	21	100	asRNA
1	CATATTCAGTGCTCACTCAAT	-1	['kdpB']	['b0697']	727034	727054	21	-8	724988	727036	727034	727054	7.75675e-06	21	100	asRNA
1	CATCAGAACGCCTCCGCATTG	-1	['kdpA']	['b0698']	728730	728750	21	-8	727059	728732	728730	728750	7.75675e-06	21	100	asRNA
1	CACAGTGCACCTCCAGTGGCC	-1	['kdpF']	['b4513']	728819	728839	21	-8	728732	728821	728819	728839	7.75675e-06	21	100	asRNA
1	CATACTTTTCTCCCCCTTTTG	1	['ybfA']	['b0699']	729116	729136	21	-8	729134	729340	729136	729116	7.75675e-06	21	100	asRNA
1	CATCTGCTCATCCTTGTTTTA	1	['rhsC']	['b0700']	729565	729585	21	-8	729583	733776	729585	729565	7.75675e-06	21	100	asRNA
1	CATTACATCACTCCGGTGAAT	1	['ybfB']	['b0702']	733758	733778	21	-8	733776	734102	733778	733758	7.75675e-06	21	100	asRNA
1	CATTTTCTTATTCCTCTCGAT	1	['ybfC']	['b0704']	735632	735652	21	-8	735650	736219	735652	735632	7.75675e-06	21	100	asRNA
1	CATTACTGCTCCTGAGCGGTT	1	['ybgA']	['b0707']	738983	739003	21	-8	739001	739510	739003	738983	7.75675e-06	21	100	asRNA
1	CATAAAACTCCTGAATGGCGC	1	['phr']	['b0708']	739489	739509	21	-8	739507	740925	739509	739489	7.75675e-06	21	100	asRNA
1	CATAATAATTCCACAATTGAC	-1	['dtpD']	['b0709']	742554	742574	21	-8	741075	742556	742554	742574	7.75675e-06	21	100	asRNA
1	CATCTTCGCGCCTTCCGTATT	1	['ybgI']	['b0710']	742809	742829	21	-8	742827	743570	742829	742809	7.75675e-06	21	100	asRNA
1	CACTTTCGATCCCTCTGATTA	1	['pxpB']	['b0711']	743575	743595	21	-8	743593	744249	743595	743575	7.75675e-06	21	100	asRNA
1	CATACTCCCTCCTTCTGCGGT	1	['pxpC']	['b0712']	744225	744245	21	-8	744243	745175	744245	744225	7.75675e-06	21	100	asRNA
1	CATGGTGATATCCTTTTTTCA	1	['nei']	['b0714']	745917	745937	21	-8	745935	746726	745937	745917	7.75675e-06	21	100	asRNA
1	CATCCTTCGCTCCCTCATTAT	-1	['abrB']	['b0715']	747767	747787	21	-8	746723	747769	747767	747787	7.75675e-06	21	100	asRNA
1	CATTTCGCCTCCACTGCTTGT	-1	['ybgO']	['b0716']	748980	749000	21	-8	747921	748982	748980	749000	7.75675e-06	21	100	asRNA
1	CATTCTCTTTTCCTTAATTAA	-1	['ybgP']	['b0717']	749705	749725	21	-8	748979	749707	749705	749725	7.75675e-06	21	100	asRNA
1	CACGGTGTCCATACCTGATAA	-1	['ybgQ']	['b0718']	752167	752187	21	-8	749722	752169	752167	752187	7.75675e-06	21	100	asRNA
1	CATAACAGAGTCCTTTAAGGA	-1	['ybgD']	['b0719']	752793	752813	21	-8	752229	752795	752793	752813	7.75675e-06	21	100	asRNA
1	CATTTAAGGTCTCCTTAGCGC	-1	['gltA']	['b0720']	754466	754486	21	-8	753185	754468	754466	754486	7.75675e-06	21	100	asRNA
1	CACTAATAACTGTCCCGAATG	-1	['ybgV']	['b4768']	754688	754708	21	-8	754658	754690	754688	754708	7.75675e-06	21	100	asRNA
1	CATTATATGCTTTTCCTGGTA	-1	['ybgU']	['b4735']	754779	754799	21	-8	754674	754781	754779	754799	7.75675e-06	21	100	asRNA
1	CATGAATAACGCCCACATGCT	1	['sdhC']	['b0721']	755159	755179	21	-8	755177	755566	755179	755159	7.75675e-06	21	100	asRNA
1	CATACGAGGACTCCTGCGAGA	1	['sdhD']	['b0722']	755542	755562	21	-8	755560	755907	755562	755542	7.75675e-06	21	100	asRNA
1	CATCACACACCCCACACCACA	1	['sdhA']	['b0723']	755889	755909	21	-8	755907	757673	755909	755889	7.75675e-06	21	100	asRNA
1	CATTTTCCTGTCTCCGCATTA	1	['sdhB']	['b0724']	757671	757691	21	-8	757689	758405	757691	757671	7.75675e-06	21	100	asRNA
1	CATCGTGATCCCTTAAGCATC	1	['sucA']	['b0726']	758688	758708	21	-8	758706	761507	758708	758688	7.75675e-06	21	100	asRNA
1	CATTGTGTATCCTTTATTTAT	1	['sucB']	['b0727']	761504	761524	21	-8	761522	762739	761524	761504	7.75675e-06	21	100	asRNA
1	CATGTGTTCTGTCCATCCTTC	1	['sucC']	['b0728']	762996	763016	21	-8	763014	764180	763016	762996	7.75675e-06	21	100	asRNA
1	CATTATTTCCCCTCCACTGCG	1	['sucD']	['b0729']	764162	764182	21	-8	764180	765049	764182	764162	7.75675e-06	21	100	asRNA
1	CATTTTTAGTATCTCATTAAT	-1	['mngR']	['b0730']	765873	765893	21	-8	765153	765875	765873	765893	7.75675e-06	21	100	asRNA
1	CATTATGTGATCAATTTCACT	1	['mngA']	['b0731']	765966	765986	21	-8	765984	767960	765986	765966	7.75675e-06	21	100	asRNA
1	CATCGTCGTTTCCTTTTTGTT	1	['mngB']	['b0732']	767960	767980	21	-8	767978	770611	767980	767960	7.75675e-06	21	100	asRNA
1	CATCATGACTCCTTGCTCATC	1	['cydA']	['b0733']	771440	771460	21	-8	771458	773026	771460	771440	7.75675e-06	21	100	asRNA
1	CATTTGACGACTCCTGTCTTA	1	['cydB']	['b0734']	773024	773044	21	-8	773042	774181	773044	773024	7.75675e-06	21	100	asRNA
1	CATTTTTAGCTCCTTACTTAG	1	['cydX']	['b4515']	774178	774198	21	-8	774196	774309	774198	774178	7.75675e-06	21	100	asRNA
1	CATCAGATGTCTTCTTGACCG	1	['ybgE']	['b0735']	774291	774311	21	-8	774309	774602	774311	774291	7.75675e-06	21	100	asRNA
1	CACTTTACATCCCGGTAATGC	1	['ybgC']	['b0736']	774734	774754	21	-8	774752	775156	774754	774734	7.75675e-06	21	100	asRNA
1	CACTGCTTAAACTCCGCGACA	1	['tolQ']	['b0737']	775135	775155	21	-8	775153	775845	775155	775135	7.75675e-06	21	100	asRNA
1	CATGGCTTACCCCTTGTTGCT	1	['tolR']	['b0738']	775831	775851	21	-8	775849	776277	775851	775831	7.75675e-06	21	100	asRNA
1	CACTCTCGGTTTCCAAAAACT	1	['tolA']	['b0739']	776324	776344	21	-8	776342	777607	776344	776324	7.75675e-06	21	100	asRNA
1	CATCATATCTCCCTTATCTGG	1	['tolB']	['b0740']	777722	777742	21	-8	777740	779032	777742	777722	7.75675e-06	21	100	asRNA
1	CATTTCAATGATTCCTTTACT	1	['pal']	['b0741']	779049	779069	21	-8	779067	779588	779069	779049	7.75675e-06	21	100	asRNA
1	CATGCAATTCTCTTAGTAAAC	1	['cpoB']	['b0742']	779580	779600	21	-8	779598	780389	779600	779580	7.75675e-06	21	100	asRNA
1	CATCTTACCATCTCGTTTTAC	1	['nadA']	['b0750']	782067	782087	21	-8	782085	783128	782087	782067	7.75675e-06	21	100	asRNA
1	CATCTTTCCCCCAAAGCGTAA	1	['pnuC']	['b0751']	783148	783168	21	-8	783166	783885	783168	783148	7.75675e-06	21	100	asRNA
1	CATGACGAGTCATCCCTTAAT	-1	['zitB']	['b0752']	784821	784841	21	-8	783882	784823	784821	784841	7.75675e-06	21	100	asRNA
1	CATAGGATGCTCCTGTTATGG	-1	['ybgS']	['b0753']	785315	785335	21	-8	784937	785317	785315	785335	7.75675e-06	21	100	asRNA
1	CATGTCTGTTCCAGTGTTGCC	1	['aroG']	['b0754']	785615	785635	21	-8	785633	786685	785635	785615	7.75675e-06	21	100	asRNA
1	CATATACTTACTCCTCAAATC	-1	['gpmA']	['b0755']	787593	787613	21	-8	786843	787595	787593	787613	7.75675e-06	21	100	asRNA
1	CACTGTCCTGCTCCTTGTGAT	-1	['galM']	['b0756']	788835	788855	21	-8	787797	788837	788835	788855	7.75675e-06	21	100	asRNA
1	CATTTCTTACACTCCGGATTC	-1	['galK']	['b0757']	789977	789997	21	-8	788831	789979	789977	789997	7.75675e-06	21	100	asRNA
1	CATGGTCGTTCCTTAATCGGG	-1	['galT']	['b0758']	791027	791047	21	-8	789983	791029	791027	791047	7.75675e-06	21	100	asRNA
1	CATAATTCGCTCCATTAGGCT	-1	['galE']	['b0759']	792053	792073	21	-8	791039	792055	792053	792073	7.75675e-06	21	100	asRNA
1	CATTTTATATCCCACTTTGTG	-1	['modF']	['b0760']	793786	793806	21	-8	792316	793788	793786	793806	7.75675e-06	21	100	asRNA
1	CATAACAATGTCCTGGCAAAA	-1	['modE']	['b0761']	794642	794662	21	-8	793856	794644	794642	794662	7.75675e-06	21	100	asRNA
1	CATGGTCAACTCCAGATATAG	1	['acrZ']	['b0762']	794755	794775	21	-8	794773	794922	794775	794755	7.75675e-06	21	100	asRNA
1	CATTGGTAACCCCTTAATGTA	1	['modA']	['b0763']	795071	795091	21	-8	795089	795862	795091	795071	7.75675e-06	21	100	asRNA
1	CATTACTTGATTGTAAATCCG	1	['modB']	['b0764']	795844	795864	21	-8	795862	796551	795864	795844	7.75675e-06	21	100	asRNA
1	CATGATTAGCGCCCCGCCCGT	1	['modC']	['b0765']	796536	796556	21	-8	796554	797612	796556	796536	7.75675e-06	21	100	asRNA
1	CATGGCGTATTCCAGATTAAG	-1	['ybhA']	['b0766']	798429	798449	21	-8	797613	798431	798429	798449	7.75675e-06	21	100	asRNA
1	CATGAATGCTCCTTTGCATTT	1	['pgl']	['b0767']	798568	798588	21	-8	798586	799581	798588	798568	7.75675e-06	21	100	asRNA
1	CATTATTACTCCGGAAAATGG	-1	['ybhD']	['b0768']	800573	800593	21	-8	799622	800575	800573	800593	7.75675e-06	21	100	asRNA
1	CATAATAATGCCCTCAATTTA	1	['ybhH']	['b0769']	800741	800761	21	-8	800759	801811	800761	800741	7.75675e-06	21	100	asRNA
1	CATTTAAAATCCTGTTCTTTC	1	['ybhI']	['b0770']	801869	801889	21	-8	801887	803320	801889	801869	7.75675e-06	21	100	asRNA
1	CATCAAATGCTCCAGATATCT	1	['ybhJ']	['b0771']	803485	803505	21	-8	803503	805764	803505	803485	7.75675e-06	21	100	asRNA
1	CACAGGTTGCTCCGGGCTATG	-1	['ybhC']	['b0772']	807279	807299	21	-8	805998	807281	807279	807299	7.75675e-06	21	100	asRNA
1	CATGAACCCTCCTTTCTTGTT	-1	['ybhB']	['b0773']	807907	807927	21	-8	807433	807909	807907	807927	7.75675e-06	21	100	asRNA
1	CATAATCGACTTGTAAACCAA	-1	['bioA']	['b0774']	809255	809275	21	-8	807968	809257	809255	809275	7.75675e-06	21	100	asRNA
1	CATGGGGCTTCTCCAAAACGT	1	['bioB']	['b0775']	809326	809346	21	-8	809344	810384	809346	809326	7.75675e-06	21	100	asRNA
1	CATAATGCTGCCGCGTTGTAA	1	['bioF']	['b0776']	810363	810383	21	-8	810381	811535	810383	810363	7.75675e-06	21	100	asRNA
1	CATGCAGCACCTCCAGCAGAC	1	['bioC']	['b0777']	811504	811524	21	-8	811522	812277	811524	811504	7.75675e-06	21	100	asRNA
1	CACGAGCAATCACTCCCAAAA	1	['bioD']	['b0778']	812252	812272	21	-8	812270	812947	812272	812252	7.75675e-06	21	100	asRNA
1	CATGAGTCGCTACCTGAAGGA	1	['uvrB']	['b0779']	813508	813528	21	-8	813526	815547	813528	813508	7.75675e-06	21	100	asRNA
1	CATATAGTTTCCTGGAGTCAG	-1	['ybhK']	['b0780']	816645	816665	21	-8	815739	816647	816645	816665	7.75675e-06	21	100	asRNA
1	CATGTACACCTTTCCAGATAC	1	['moaA']	['b0781']	817026	817046	21	-8	817044	818033	817046	817026	7.75675e-06	21	100	asRNA
1	CATCTGATCTCTCCTTTTGAC	1	['moaB']	['b0782']	818037	818057	21	-8	818055	818567	818057	818037	7.75675e-06	21	100	asRNA
1	CATACTTATTTCTTCAAATGT	1	['moaC']	['b0783']	818552	818572	21	-8	818570	819055	818572	818552	7.75675e-06	21	100	asRNA
1	CATCCGCTTCCACCTTAAAGT	1	['moaD']	['b0784']	819030	819050	21	-8	819048	819293	819050	819030	7.75675e-06	21	100	asRNA
1	CATCTTAACCTCCGGTTACCG	1	['moaE']	['b0785']	819277	819297	21	-8	819295	819747	819297	819277	7.75675e-06	21	100	asRNA
1	CATGACGATCTCCTGAAGATA	1	['ybhL']	['b0786']	819866	819886	21	-8	819884	820588	819886	819866	7.75675e-06	21	100	asRNA
1	CATTCTTTTAGTTATCCTTAG	1	['ybhM']	['b0787']	820775	820795	21	-8	820793	821506	820795	820775	7.75675e-06	21	100	asRNA
1	CATCAGGGTTTTACCCCCGTG	-1	['ybhN']	['b0788']	822496	822516	21	-8	821542	822498	822496	822516	7.75675e-06	21	100	asRNA
1	CATAAATGAATCTCCGCACTT	-1	['clsB']	['b0789']	823737	823757	21	-8	822498	823739	823737	823757	7.75675e-06	21	100	asRNA
1	CATAATTTTCCTGTCTTTGCC	-1	['ybhP']	['b0790']	824495	824515	21	-8	823736	824497	824495	824515	7.75675e-06	21	100	asRNA
1	CATGGCTTCTCTCCTGAAGAA	1	['ybhQ']	['b0791']	824612	824632	21	-8	824630	825040	824632	824612	7.75675e-06	21	100	asRNA
1	CATGCTCTTCTCCCTAATCCA	-1	['ybhR']	['b0792']	826106	826126	21	-8	825002	826108	826106	826126	7.75675e-06	21	100	asRNA
1	CATTGCTATGCTCCTTATCCC	-1	['ybhS']	['b0793']	827250	827270	21	-8	826119	827252	827250	827270	7.75675e-06	21	100	asRNA
1	CATGTCCTGCCTCGTCACCGA	-1	['ybhF']	['b0794']	828979	828999	21	-8	827245	828981	828979	828999	7.75675e-06	21	100	asRNA
1	CACTACAAACTCCTTTGCGAT	-1	['ybhG']	['b0795']	829970	829990	21	-8	828974	829972	829970	829990	7.75675e-06	21	100	asRNA
1	CATCGCACAGTCCATTCTTAA	-1	['cecR']	['b0796']	830641	830661	21	-8	829972	830643	830641	830661	7.75675e-06	21	100	asRNA
1	CATAACTACTCCGAACCGCCC	1	['rhlE']	['b0797']	830854	830874	21	-8	830872	832236	830874	830854	7.75675e-06	21	100	asRNA
1	CATTAAACCGCATTATGTTGG	-1	['ybiA']	['b0798']	832948	832968	21	-8	832468	832950	832948	832968	7.75675e-06	21	100	asRNA
1	CATGAGAAAACCTGAAATACT	1	['dinG']	['b0799']	833052	833072	21	-8	833070	835220	833072	833052	7.75675e-06	21	100	asRNA
1	CATTTACGACTCCTTACCTGA	1	['ybiB']	['b0800']	835230	835250	21	-8	835248	836210	835250	835230	7.75675e-06	21	100	asRNA
1	CATGGTTAACTCCTGTTTATG	1	['hcxB']	['b0801']	836333	836353	21	-8	836351	837436	836353	836333	7.75675e-06	21	100	asRNA
1	CATATGCTCTAACCCTCATTG	1	['ybiE']	['b4769']	837485	837505	21	-8	837503	837562	837505	837485	7.75675e-06	21	100	asRNA
1	CATAATTAATCTCTCGCAGGT	-1	['ybiJ']	['b0802']	837923	837943	21	-8	837665	837925	837923	837943	7.75675e-06	21	100	asRNA
1	CATATCGACCTCCCCATATCA	-1	['ybiI']	['b0803']	838454	838474	21	-8	838190	838456	838454	838474	7.75675e-06	21	100	asRNA
1	CATACAATTTCTCCAAAAAGT	-1	['ybiX']	['b0804']	839205	839225	21	-8	838530	839207	839205	839225	7.75675e-06	21	100	asRNA
1	CATTTTGCAGGTGACTTTTTC	-1	['fiu']	['b0805']	841529	841549	21	-8	839249	841531	841529	841549	7.75675e-06	21	100	asRNA
1	CATAATGACATCCTCATAAAT	-1	['mcbA']	['b0806']	842054	842074	21	-8	841796	842056	842054	842074	7.75675e-06	21	100	asRNA
1	CATAGCATTCTCCTTTAAGCA	1	['rlmF']	['b0807']	842314	842334	21	-8	842332	843258	842334	842314	7.75675e-06	21	100	asRNA
1	CATGACTCCTCCAGTGAGAAA	-1	['ybiO']	['b0808']	845478	845498	21	-8	843255	845480	845478	845498	7.75675e-06	21	100	asRNA
1	CACAGGATTTTCATCCTTCTT	-1	['glnQ']	['b0809']	846461	846481	21	-8	845741	846463	846461	846481	7.75675e-06	21	100	asRNA
1	CATATGTTGTTCCTGTTACCG	-1	['glnP']	['b0810']	847117	847137	21	-8	846460	847119	847117	847137	7.75675e-06	21	100	asRNA
1	CATAGCATTTCCTTTTTTCTA	-1	['glnH']	['b0811']	848002	848022	21	-8	847258	848004	848002	848022	7.75675e-06	21	100	asRNA
1	CATAATTTCATATCCTCTTGA	-1	['dps']	['b0812']	848909	848929	21	-8	848408	848911	848909	848929	7.75675e-06	21	100	asRNA
1	CATCCTTTCTCCCACAAATAT	-1	['rhtA']	['b0813']	850095	850115	21	-8	849210	850097	850095	850115	7.75675e-06	21	100	asRNA
1	CATACACCGCTATCCATCTAA	1	['yliM']	['b4736']	850314	850334	21	-8	850332	850397	850334	850314	7.75675e-06	21	100	asRNA
1	CATAACCACCTCAAATGTGAT	1	['ompX']	['b0814']	850432	850452	21	-8	850450	850965	850452	850432	7.75675e-06	21	100	asRNA
1	CATATGCCACTATCGTAACAA	-1	['opgE']	['b0815']	852595	852615	21	-8	851014	852597	852595	852615	7.75675e-06	21	100	asRNA
1	CATAAGACCTCCTGACTTGCT	-1	['mntS']	['b4705']	852995	853015	21	-8	852869	852997	852995	853015	7.75675e-06	21	100	asRNA
1	CATTGTGCTTCCTCATTATGG	1	['mntR']	['b0817']	853165	853185	21	-8	853183	853650	853185	853165	7.75675e-06	21	100	asRNA
1	CATTTGGCACCGTGTTTCTGG	1	['ybiR']	['b0818']	853629	853649	21	-8	853647	854765	853649	853629	7.75675e-06	21	100	asRNA
1	CATGTTAAGCGAGATTTTGTG	-1	['ldtB']	['b0819']	855742	855762	21	-8	854824	855744	855742	855762	7.75675e-06	21	100	asRNA
1	CACAGGCGTATCCTGAAAAGA	1	['ybiT']	['b0820']	855945	855965	21	-8	855963	857555	855965	855945	7.75675e-06	21	100	asRNA
1	CATAACCACCTCTCATTAACT	-1	['ybiU']	['b0821']	859059	859079	21	-8	857796	859061	859059	859079	7.75675e-06	21	100	asRNA
1	CATAGGTGTGCTCCTGGCTCG	-1	['ybiV']	['b0822']	860026	860046	21	-8	859213	860028	860026	860046	7.75675e-06	21	100	asRNA
1	CATGGTTGTTATCCTCGTAAG	-1	['ybiW']	['b0823']	862604	862624	21	-8	860174	862606	862604	862624	7.75675e-06	21	100	asRNA
1	CATAGTTGCCTCTCTATTTCG	-1	['ybiY']	['b0824']	863509	863529	21	-8	862612	863511	863509	863529	7.75675e-06	21	100	asRNA
1	CATAACCATCCTCAAAATGTA	1	['fsaA']	['b0825']	863624	863644	21	-8	863642	864304	863644	863624	7.75675e-06	21	100	asRNA
1	CATTACAGGCCTCCGAACAAC	-1	['moeB']	['b0826']	865127	865147	21	-8	864380	865129	865127	865147	7.75675e-06	21	100	asRNA
1	CATGAAAACACTCCTGCGGAG	-1	['moeA']	['b0827']	866362	866382	21	-8	865129	866364	866362	866382	7.75675e-06	21	100	asRNA
1	CATAGTATTCGTCCATTAAGG	1	['iaaA']	['b0828']	866550	866570	21	-8	866568	867533	866570	866550	7.75675e-06	21	100	asRNA
1	CAACGGTGTCCCCTTTTTCAC	1	['gsiA']	['b0829']	867502	867522	21	-8	867520	869391	867522	867502	7.75675e-06	21	100	asRNA
1	CATTTTATTCTCCGCCTGAAT	1	['gsiB']	['b0830']	869393	869413	21	-8	869411	870949	869413	869393	7.75675e-06	21	100	asRNA
1	CATTCCACTCCCTGCGTTGCT	1	['gsiC']	['b0831']	870949	870969	21	-8	870967	871887	870969	870949	7.75675e-06	21	100	asRNA
1	CATCCTTACTTGTACCTGATA	1	['gsiD']	['b0832']	871872	871892	21	-8	871890	872801	871892	871872	7.75675e-06	21	100	asRNA
1	CATGTTAATACATTTAACAAA	1	['pdeI']	['b0833']	872961	872981	21	-8	872979	875327	872981	872961	7.75675e-06	21	100	asRNA
1	CATACGTAAACTACTCTTTTA	1	['dgcI']	['b0834']	875317	875337	21	-8	875335	876663	875337	875317	7.75675e-06	21	100	asRNA
1	CATACTTCGATCCTCCTCTTC	1	['bssR']	['b0836']	878230	878250	21	-8	878248	878631	878250	878230	7.75675e-06	21	100	asRNA
1	CATAACGCCTCCGGATTGACT	1	['yliI']	['b0837']	878724	878744	21	-8	878742	879857	878744	878724	7.75675e-06	21	100	asRNA
1	CATACTCACCCCTTTTCCGAC	-1	['gstB']	['b0838']	880478	880498	21	-8	879854	880480	880478	880498	7.75675e-06	21	100	asRNA
1	CATAAATGCCACCCGAGTATC	1	['dacC']	['b0839']	880709	880729	21	-8	880727	881929	880729	880709	7.75675e-06	21	100	asRNA
1	CATAATCCCTCTGAATAGTTA	-1	['deoR']	['b0840']	882732	882752	21	-8	881976	882734	882732	882752	7.75675e-06	21	100	asRNA
1	CATAACTTCCCGACGCAAAGT	-1	['ybjG']	['b0841']	883386	883406	21	-8	882792	883388	883386	883406	7.75675e-06	21	100	asRNA
1	CATGCAATTTCTTCGCCAATA	1	['mdfA']	['b0842']	883655	883675	21	-8	883673	884905	883675	883655	7.75675e-06	21	100	asRNA
1	CATTTCGCCTGAAATAATGCA	-1	['ybjH']	['b0843']	885228	885248	21	-8	884946	885230	885228	885248	7.75675e-06	21	100	asRNA
1	CATCAACTATTCTCCATCGCC	-1	['ybjI']	['b0844']	886129	886149	21	-8	885316	886131	886129	886149	7.75675e-06	21	100	asRNA
1	CATAGATCACGTCAAAATAAG	-1	['ybjJ']	['b0845']	887337	887357	21	-8	886131	887339	887337	887357	7.75675e-06	21	100	asRNA
1	CATGTCATTTCCTCTCTCTGC	1	['rcdA']	['b0846']	887405	887425	21	-8	887423	887959	887425	887405	7.75675e-06	21	100	asRNA
1	CACGGAGGCTAACTTCTTGTT	-1	['ybjL']	['b0847']	889817	889837	21	-8	888134	889819	889817	889837	7.75675e-06	21	100	asRNA
1	CACTCGTTCCTCCTGACACTG	1	['ybjM']	['b0848']	890071	890091	21	-8	890089	890466	890091	890071	7.75675e-06	21	100	asRNA
1	CATTATTTCTCTCCTCATAGA	-1	['grxA']	['b0849']	890751	890771	21	-8	890496	890753	890751	890771	7.75675e-06	21	100	asRNA
1	CATACGCTTCCCTCTGCAAAG	1	['ybjC']	['b0850']	890895	890915	21	-8	890913	891200	890915	890895	7.75675e-06	21	100	asRNA
1	CATTATCTTTTTCTCTTTCTG	1	['nfsA']	['b0851']	891166	891186	21	-8	891184	891906	891186	891166	7.75675e-06	21	100	asRNA
1	CACCCTGCACCTCTCTGTCAG	1	['rimK']	['b0852']	891949	891969	21	-8	891967	892869	891969	891949	7.75675e-06	21	100	asRNA
1	CATAATTTTGTACAACCTCTT	1	['ybjN']	['b0853']	892939	892959	21	-8	892957	893433	892959	892939	7.75675e-06	21	100	asRNA
1	CATATCTCTTTCCTTCTGAAA	1	['potF']	['b0854']	893766	893786	21	-8	893784	894896	893786	893766	7.75675e-06	21	100	asRNA
1	CACGGCTGCTCTCCGGCATTG	1	['potG']	['b0855']	894973	894993	21	-8	894991	896124	894993	894973	7.75675e-06	21	100	asRNA
1	CATCTTTGCTCCTTAAACCGT	1	['potH']	['b0856']	896116	896136	21	-8	896134	897087	896136	896116	7.75675e-06	21	100	asRNA
1	CATCCGTGTTCTCCCACGCTT	1	['potI']	['b0857']	897066	897086	21	-8	897084	897929	897086	897066	7.75675e-06	21	100	asRNA
1	CATGAAAACAATGCCGCGACA	1	['ybjO']	['b0858']	897971	897991	21	-8	897989	898477	897991	897971	7.75675e-06	21	100	asRNA
1	CATACATTGACCTTCACATCA	1	['rlmC']	['b0859']	898500	898520	21	-8	898518	899645	898520	898500	7.75675e-06	21	100	asRNA
1	CATGATGGAACTCCCGTCTGT	-1	['artJ']	['b0860']	900573	900593	21	-8	899844	900575	900573	900593	7.75675e-06	21	100	asRNA
1	CATTAGCTGGGCCTCCGCTCA	-1	['artM']	['b0861']	901532	901552	21	-8	900866	901534	901532	901552	7.75675e-06	21	100	asRNA
1	CATCAGGAATTACTTCTGGAA	-1	['artQ']	['b0862']	902248	902268	21	-8	901534	902250	902248	902268	7.75675e-06	21	100	asRNA
1	CATTGTTGTTATCCCGAATCT	-1	['artI']	['b0863']	902986	903006	21	-8	902257	902988	902986	903006	7.75675e-06	21	100	asRNA
1	CATTGACACTCGTATACTGGC	-1	['artP']	['b0864']	903732	903752	21	-8	903006	903734	903732	903752	7.75675e-06	21	100	asRNA
1	CATAATGATTTCCTTATAAGC	-1	['ybjP']	['b0865']	904465	904485	21	-8	903952	904467	904465	904485	7.75675e-06	21	100	asRNA
1	CATGATCGATCTCCTTGTTTG	1	['ybjQ']	['b0866']	904575	904595	21	-8	904593	904916	904595	904575	7.75675e-06	21	100	asRNA
1	CATCGACGCGTTTTCACCGCC	1	['amiD']	['b0867']	904895	904915	21	-8	904913	905743	904915	904895	7.75675e-06	21	100	asRNA
1	CATATCAATCCACTGTTGTTG	-1	['ybjS']	['b0868']	906751	906771	21	-8	905740	906753	906751	906771	7.75675e-06	21	100	asRNA
1	CACGTCTCTCTCCTTAACGCG	-1	['ybjT']	['b0869']	908280	908300	21	-8	906852	908282	908280	908300	7.75675e-06	21	100	asRNA
1	CATGGCATGTCCTTATTATGA	-1	['ltaE']	['b0870']	909292	909312	21	-8	908293	909294	909292	909312	7.75675e-06	21	100	asRNA
1	CATGGTTCTCCATCTCCTGAA	-1	['poxB']	['b0871']	911047	911067	21	-8	909331	911049	911047	911067	7.75675e-06	21	100	asRNA
1	CATCGACAAACTCCTTACGCG	-1	['hcr']	['b0872']	912148	912168	21	-8	911182	912150	912148	912168	7.75675e-06	21	100	asRNA
1	CATGATCACACCTTTTAAAGT	-1	['hcp']	['b0873']	913812	913832	21	-8	912162	913814	913812	913832	7.75675e-06	21	100	asRNA
1	CATGAAAACCCAGTCCTTGCA	-1	['lysO']	['b0874']	914855	914875	21	-8	913958	914857	914855	914875	7.75675e-06	21	100	asRNA
1	CATATCCACCACAATTAAAAA	-1	['aqpZ']	['b0875']	916045	916065	21	-8	915352	916047	916045	916065	7.75675e-06	21	100	asRNA
1	CATATCCCCTCCAGAAATATG	1	['ybjD']	['b0876']	916455	916475	21	-8	916473	918131	916475	916455	7.75675e-06	21	100	asRNA
1	CATTGCGTATCTTAACCAAAC	-1	['ybjX']	['b0877']	919118	919138	21	-8	918128	919120	919118	919138	7.75675e-06	21	100	asRNA
1	CATAAATTTTCTGAATACTCC	1	['macA']	['b0878']	919217	919237	21	-8	919235	920350	919237	919217	7.75675e-06	21	100	asRNA
1	CATTGTGCAGCTCCTGGTTTG	1	['macB']	['b0879']	920329	920349	21	-8	920347	922293	920349	920329	7.75675e-06	21	100	asRNA
1	CATGCTTCGACATCCTTCGCA	-1	['cspD']	['b0880']	922588	922608	21	-8	922366	922590	922588	922608	7.75675e-06	21	100	asRNA
1	CATACCTGCCCCTTGTCCCCT	1	['yljB']	['b4770']	922722	922742	21	-8	922740	922814	922742	922722	7.75675e-06	21	100	asRNA
1	CATTGTCAGTTATCATCTTCG	1	['clpS']	['b0881']	922895	922915	21	-8	922913	923233	922915	922895	7.75675e-06	21	100	asRNA
1	CATAGGCACCTCCCCCAATTT	1	['clpA']	['b0882']	923246	923266	21	-8	923264	925540	923266	923246	7.75675e-06	21	100	asRNA
1	CATCTAATCCTCTGGGGTATC	-1	['infA']	['b0884']	926441	926461	21	-8	926225	926443	926441	926461	7.75675e-06	21	100	asRNA
1	CATGACCGCAAAACTCCACGC	-1	['aat']	['b0885']	927430	927450	21	-8	926728	927432	927430	927450	7.75675e-06	21	100	asRNA
1	CATTTAAATCTCCTCCTGACG	-1	['cydC']	['b0886']	929193	929213	21	-8	927474	929195	929193	929213	7.75675e-06	21	100	asRNA
1	CATTGCACGCTTAGCAGGTGA	-1	['cydD']	['b0887']	930960	930980	21	-8	929196	930962	930960	930980	7.75675e-06	21	100	asRNA
1	CATGAGATCCCCATAGTTGTT	-1	['trxB']	['b0888']	932048	932068	21	-8	931085	932050	932048	932068	7.75675e-06	21	100	asRNA
1	CATTATTATTGTCTCTCTGTA	1	['lrp']	['b0889']	932577	932597	21	-8	932595	933089	932597	932577	7.75675e-06	21	100	asRNA
1	CAAGAAAGGCTCTCCAGGTTA	1	['ftsK']	['b0890']	933206	933226	21	-8	933224	937213	933226	933206	7.75675e-06	21	100	asRNA
1	CATCATTATTCCTCAAATTAC	1	['lolA']	['b0891']	937354	937374	21	-8	937372	937983	937374	937354	7.75675e-06	21	100	asRNA
1	CACTCAGGTGCCTCTACTTAC	1	['rarA']	['b0892']	937976	937996	21	-8	937994	939337	937996	937976	7.75675e-06	21	100	asRNA
1	CATGCTTATCCTGTGCTTATC	1	['serS']	['b0893']	939410	939430	21	-8	939428	940720	939430	939410	7.75675e-06	21	100	asRNA
1	CATAATGGCTCACTCAAGCTT	1	['dmsA']	['b0894']	940941	940961	21	-8	940959	943403	940961	940941	7.75675e-06	21	100	asRNA
1	CATCGGTTACTCCTTACACCT	1	['dmsB']	['b0895']	943396	943416	21	-8	943414	944031	943416	943396	7.75675e-06	21	100	asRNA
1	CATCTCACACCTCCTTCGGGT	1	['dmsC']	['b0896']	944015	944035	21	-8	944033	944896	944035	944015	7.75675e-06	21	100	asRNA
1	CATCCTCTTCTCCTTTCGAGA	-1	['ycaC']	['b0897']	945555	945575	21	-8	944931	945557	945555	945575	7.75675e-06	21	100	asRNA
1	CATGAATTAAAACCGTGAGGA	1	['ycaD']	['b0898']	945853	945873	21	-8	945871	947019	945873	945853	7.75675e-06	21	100	asRNA
1	CATAGACAAATCCTTCGCCAA	1	['ycaM']	['b0899']	947211	947231	21	-8	947229	948659	947231	947211	7.75675e-06	21	100	asRNA
1	CATTAGTGAAAATCCTTCATT	-1	['ycaN']	['b0900']	949566	949586	21	-8	948660	949568	949566	949586	7.75675e-06	21	100	asRNA
1	CATAATTTTACCTCCACGTTA	1	['ycaK']	['b0901']	949650	949670	21	-8	949668	950258	949670	949650	7.75675e-06	21	100	asRNA
1	CATTGCGGTGTTTCTCCAGAT	-1	['pflA']	['b0902']	951078	951098	21	-8	950340	951080	951078	951098	7.75675e-06	21	100	asRNA
1	CATGTAACACCTACCTTCTTA	-1	['pflB']	['b0903']	953552	953572	21	-8	951272	953554	953552	953572	7.75675e-06	21	100	asRNA
1	CACACTAACTCTCTCTTTATT	-1	['focA']	['b0904']	954464	954484	21	-8	953609	954466	954464	954484	7.75675e-06	21	100	asRNA
1	CATGAAAATCACTTTAGTCGT	-1	['ycaO']	['b0905']	956630	956650	21	-8	954872	956632	956630	956650	7.75675e-06	21	100	asRNA
1	CATTTTTATGCTCTTAACGTG	1	['ycaP']	['b0906']	956744	956764	21	-8	956762	957454	956764	956744	7.75675e-06	21	100	asRNA
1	CATTTCCCCTCACCACGTTGC	1	['serC']	['b0907']	957635	957655	21	-8	957653	958741	957655	957635	7.75675e-06	21	100	asRNA
1	CATGAACTCAACTCTCTACAA	1	['aroA']	['b0908']	958794	958814	21	-8	958812	960095	958814	958794	7.75675e-06	21	100	asRNA
1	CATGTGAATCATCCGTTGATT	1	['ycaL']	['b0909']	960246	960266	21	-8	960264	961028	960266	960246	7.75675e-06	21	100	asRNA
1	CATGTTTAATCTTCAGGTTTA	1	['rpsA']	['b0911']	961977	961997	21	-8	961995	963668	961997	961977	7.75675e-06	21	100	asRNA
1	CATGATTCCTCCGGTTCCTTA	1	['ihfB']	['b0912']	963810	963830	21	-8	963828	964112	963830	963810	7.75675e-06	21	100	asRNA
1	CATGCACCCCTCCCTGTTTAT	1	['ycaI']	['b0913']	964302	964322	21	-8	964320	966584	964322	964302	7.75675e-06	21	100	asRNA
1	CATTCAAAAAACCAGCATTTG	1	['msbA']	['b0914']	966603	966623	21	-8	966621	968369	966623	966603	7.75675e-06	21	100	asRNA
1	CATTGGCCAAACTGCATTTTG	1	['lpxK']	['b0915']	968348	968368	21	-8	968366	969352	968368	968348	7.75675e-06	21	100	asRNA
1	CATTCATGACTCCATCAATCG	1	['ycaQ']	['b0916']	969371	969391	21	-8	969389	970621	969391	969371	7.75675e-06	21	100	asRNA
1	CATAGTTCCTCCAGATGGATC	1	['ycaR']	['b0917']	970655	970675	21	-8	970673	970855	970675	970655	7.75675e-06	21	100	asRNA
1	CATGATTTACTCTCATCAGCA	1	['kdsB']	['b0918']	970834	970854	21	-8	970852	971598	970854	970834	7.75675e-06	21	100	asRNA
1	CATTCAGATTACCCTCATAAA	1	['ycbJ']	['b0919']	971734	971754	21	-8	971752	972645	971754	971734	7.75675e-06	21	100	asRNA
1	CATCCTTTCTGGTTCCTTTTT	-1	['elyC']	['b0920']	973399	973419	21	-8	972622	973401	973399	973419	7.75675e-06	21	100	asRNA
1	CATTGCTTTCTCCACCGGTTG	1	['cmoM']	['b0921']	973519	973539	21	-8	973537	974322	973539	973519	7.75675e-06	21	100	asRNA
1	CATACTTTATCCTTGCTCTGC	1	['mukF']	['b0922']	974301	974321	21	-8	974319	975641	974321	974301	7.75675e-06	21	100	asRNA
1	CATGCGCCTGTACCTTGGCTC	1	['mukE']	['b0923']	975604	975624	21	-8	975622	976326	975624	975604	7.75675e-06	21	100	asRNA
1	CATTATTCTTCCTCTCCGCTA	1	['mukB']	['b0924']	976308	976328	21	-8	976326	980786	976328	976308	7.75675e-06	21	100	asRNA
1	CATCCCTTGCCCCCTGTTTTT	1	['ldtD']	['b0925']	981029	981049	21	-8	981047	982894	981049	981029	7.75675e-06	21	100	asRNA
1	CATGATAATCAAGTCTACAGG	1	['mepK']	['b0926']	983057	983077	21	-8	983075	983623	983077	983057	7.75675e-06	21	100	asRNA
1	CATACTGCCCCTGTTTCGTTA	1	['gloC']	['b0927']	983632	983652	21	-8	983650	984297	983652	983632	7.75675e-06	21	100	asRNA
1	CATGACGAGGTTCCATTATGG	-1	['aspC']	['b0928']	985707	985727	21	-8	984519	985709	985707	985727	7.75675e-06	21	100	asRNA
1	CATTATTTATTACCCTCATGG	-1	['ompF']	['b0929']	986980	987000	21	-8	985894	986982	986980	987000	7.75675e-06	21	100	asRNA
1	CATAATATTCTCTCTGTTAAT	-1	['asnS']	['b0930']	988983	989003	21	-8	987585	988985	988983	989003	7.75675e-06	21	100	asRNA
1	CATAGGTGCGCAGTAGCGTCC	-1	['pncB']	['b0931']	990354	990374	21	-8	989154	990356	990354	990374	7.75675e-06	21	100	asRNA
1	CATAAATAACCTTTAGCATCT	1	['pepN']	['b0932']	990604	990624	21	-8	990622	993234	990624	990604	7.75675e-06	21	100	asRNA
1	CATACCGTGGCCTCCTTCAAA	-1	['ssuB']	['b0933']	994042	994062	21	-8	993277	994044	994042	994062	7.75675e-06	21	100	asRNA
1	CATTATTTCTTCCTTAGCTTT	-1	['ssuC']	['b0934']	994830	994850	21	-8	994041	994832	994830	994850	7.75675e-06	21	100	asRNA
1	CATAATTGTTTTCCTTCCAGT	-1	['ssuD']	['b0935']	995986	996006	21	-8	994843	995988	995986	996006	7.75675e-06	21	100	asRNA
1	CATGGGCATTACCTCGCAGAG	-1	['ssuA']	['b0936']	996942	996962	21	-8	995985	996944	996942	996962	7.75675e-06	21	100	asRNA
1	CATACTCTCTCCTTATAACCA	-1	['ssuE']	['b0937']	997510	997530	21	-8	996937	997512	997510	997530	7.75675e-06	21	100	asRNA
1	CATCGTTATCATCCTGATCTC	1	['elfA']	['b0938']	997850	997870	21	-8	997868	998407	997870	997850	7.75675e-06	21	100	asRNA
1	CATAAATAGTCACTCTTAAAA	1	['elfD']	['b0939']	998472	998492	21	-8	998490	999191	998492	998472	7.75675e-06	21	100	asRNA
1	CATCTCGCTCTCTTAACTGAA	1	['elfC']	['b0940']	999198	999218	21	-8	999216	1001816	999218	999198	7.75675e-06	21	100	asRNA
1	CATATGGCATCCATTCGCGTA	1	['elfG']	['b0941']	1001789	1001809	21	-8	1001807	1002877	1001809	1001789	7.75675e-06	21	100	asRNA
1	CATACGTTCACGCGTTAATCA	1	['ycbU']	['b0942']	1002871	1002891	21	-8	1002889	1003431	1002891	1002871	7.75675e-06	21	100	asRNA
1	CATCACTCCTTCACTGGTAAA	1	['ycbV']	['b0943']	1003421	1003441	21	-8	1003439	1003954	1003441	1003421	7.75675e-06	21	100	asRNA
1	CATAATGAAGTACAAATGTCG	1	['ycbF']	['b0944']	1003929	1003949	21	-8	1003947	1004657	1003949	1003929	7.75675e-06	21	100	asRNA
1	CATGAACTCTCCTGGATTCCC	1	['pyrD']	['b0945']	1004750	1004770	21	-8	1004768	1005778	1004770	1004750	7.75675e-06	21	100	asRNA
1	CATCTGCCTCTCCCCTACCCT	1	['zapC']	['b0946']	1005934	1005954	21	-8	1005952	1006494	1005954	1005934	7.75675e-06	21	100	asRNA
1	CACGGTGCGGTCCTCAAATGA	-1	['ycbX']	['b0947']	1007598	1007618	21	-8	1006491	1007600	1007598	1007618	7.75675e-06	21	100	asRNA
1	CATATCGTCACTTTTACTCTA	1	['rlmL']	['b0948']	1007826	1007846	21	-8	1007844	1009952	1007846	1007826	7.75675e-06	21	100	asRNA
1	CATTACTATTCCTTTCAGGCT	1	['uup']	['b0949']	1009946	1009966	21	-8	1009964	1011871	1009966	1009946	7.75675e-06	21	100	asRNA
1	CATTGGTACTCCTTAATGATG	1	['pqiA']	['b0950']	1011983	1012003	21	-8	1012001	1013254	1012003	1011983	7.75675e-06	21	100	asRNA
1	CATACTGTCAGGACTCCTCAT	1	['pqiB']	['b0951']	1013241	1013261	21	-8	1013259	1014899	1013261	1013241	7.75675e-06	21	100	asRNA
1	CATTGTTTCGCCCTCTTCGGC	1	['pqiC']	['b0952']	1014878	1014898	21	-8	1014896	1015459	1014898	1014878	7.75675e-06	21	100	asRNA
1	CATGCCTCGTTTCCCTCATAC	1	['rmf']	['b0953']	1015697	1015717	21	-8	1015715	1015882	1015717	1015697	7.75675e-06	21	100	asRNA
1	CATGTTCTCTGTAAGCCTTAT	-1	['fabA']	['b0954']	1016468	1016488	21	-8	1015952	1016470	1016468	1016488	7.75675e-06	21	100	asRNA
1	CATAGCGATCTCAATGTTACC	1	['matP']	['b0956']	1018467	1018487	21	-8	1018485	1018937	1018487	1018467	7.75675e-06	21	100	asRNA
1	CATTTTTTGCGCCTCGTTATC	-1	['ompA']	['b0957']	1020051	1020071	21	-8	1019013	1020053	1020051	1020071	7.75675e-06	21	100	asRNA
1	CATAATCAATCCAGCCCCTGT	-1	['sulA']	['b0958']	1020917	1020937	21	-8	1020410	1020919	1020917	1020937	7.75675e-06	21	100	asRNA
1	CATAAAATTCCTTTTAAAATC	1	['sxy']	['b0959']	1021120	1021140	21	-8	1021138	1021767	1021140	1021120	7.75675e-06	21	100	asRNA
1	CATAAAGGCCATATTAGTGGA	-1	['yccS']	['b0960']	1023881	1023901	21	-8	1021730	1023883	1023881	1023901	7.75675e-06	21	100	asRNA
1	CATAAAACCTCGCTTTACTGT	-1	['yccF']	['b0961']	1024346	1024366	21	-8	1023902	1024348	1024346	1024366	7.75675e-06	21	100	asRNA
1	CATGACTCTGTAGATCCACAC	1	['helD']	['b0962']	1024453	1024473	21	-8	1024471	1026525	1024473	1024453	7.75675e-06	21	100	asRNA
1	CATAATGTACATCCGTAGTTA	-1	['mgsA']	['b0963']	1027013	1027033	21	-8	1026557	1027015	1027013	1027033	7.75675e-06	21	100	asRNA
1	CATAGGTAGCTCCTGTCAAAA	-1	['yccT']	['b0964']	1027771	1027791	21	-8	1027111	1027773	1027771	1027791	7.75675e-06	21	100	asRNA
1	CATTATTTCCTCCAGACTGTT	1	['yccU']	['b0965']	1027928	1027948	21	-8	1027946	1028359	1027948	1027928	7.75675e-06	21	100	asRNA
1	CATAGTCACCTCCCGGGAAAT	-1	['hspQ']	['b0966']	1028719	1028739	21	-8	1028404	1028721	1028719	1028739	7.75675e-06	21	100	asRNA
1	CATAATTTACTTTTCTGTCGA	-1	['rlmI']	['b0967']	1029967	1029987	21	-8	1028779	1029969	1029967	1029987	7.75675e-06	21	100	asRNA
1	CATTGCTGCTCTCCTTATCCT	1	['yccX']	['b0968']	1030046	1030066	21	-8	1030064	1030342	1030066	1030046	7.75675e-06	21	100	asRNA
1	CATAATTATTACTACCTTAAT	-1	['tusE']	['b0969']	1030666	1030686	21	-8	1030339	1030668	1030666	1030686	7.75675e-06	21	100	asRNA
1	CATTGAGTCACTCTCTATGAC	-1	['yccA']	['b0970']	1031416	1031436	21	-8	1030759	1031418	1031416	1031436	7.75675e-06	21	100	asRNA
1	CATATCGCACGTCTCTCCTCC	1	['hyaA']	['b0972']	1032121	1032141	21	-8	1032139	1033257	1032141	1032121	7.75675e-06	21	100	asRNA
1	CATGCCTGTTTATCCTCATTG	1	['hyaB']	['b0973']	1033236	1033256	21	-8	1033254	1035047	1033256	1033236	7.75675e-06	21	100	asRNA
1	CATGATGATTCTCCTTCGCTG	1	['hyaC']	['b0974']	1035048	1035068	21	-8	1035066	1035773	1035068	1035048	7.75675e-06	21	100	asRNA
1	CATGAACGCTCCTTGTTACTT	1	['hyaD']	['b0975']	1035752	1035772	21	-8	1035770	1036357	1035772	1035752	7.75675e-06	21	100	asRNA
1	CATCCCTGCTCCTCCTGTGTC	1	['hyaE']	['b0976']	1036336	1036356	21	-8	1036354	1036752	1036356	1036336	7.75675e-06	21	100	asRNA
1	CATGAGGCACGCTCCTGCTGC	1	['hyaF']	['b0977']	1036731	1036751	21	-8	1036749	1037606	1036751	1036731	7.75675e-06	21	100	asRNA
1	CATGCGCACTCCTGTAGGCGA	1	['appC']	['b0978']	1037722	1037742	21	-8	1037740	1039284	1037742	1037722	7.75675e-06	21	100	asRNA
1	CATGATTTTCTCCTTTACCCC	1	['appB']	['b0979']	1039278	1039298	21	-8	1039296	1040432	1039298	1039278	7.75675e-06	21	100	asRNA
1	CATTGTTTCTGCTCCTTAGTA	1	['appX']	['b4592']	1040427	1040447	21	-8	1040445	1040537	1040447	1040427	7.75675e-06	21	100	asRNA
1	CATCGATATGTTTCCGCTTTT	1	['appA']	['b0980']	1040599	1040619	21	-8	1040617	1041915	1040619	1040599	7.75675e-06	21	100	asRNA
1	CATCGTATTTTATAAACTCAA	-1	['etk']	['b0981']	1044208	1044228	21	-8	1042030	1044210	1044208	1044228	7.75675e-06	21	100	asRNA
1	CATGTTTGAATCCACCGTGAA	-1	['etp']	['b0982']	1044674	1044694	21	-8	1044230	1044676	1044674	1044694	7.75675e-06	21	100	asRNA
1	CATTGGTTTATATTTATCAGT	-1	['gfcE']	['b0983']	1045801	1045821	21	-8	1044664	1045803	1045801	1045821	7.75675e-06	21	100	asRNA
1	CATCAGTCAGGAACACGTTGC	-1	['gfcD']	['b0984']	1047943	1047963	21	-8	1045849	1047945	1047943	1047963	7.75675e-06	21	100	asRNA
1	CATGGTGCGGGTTTAAGAAAC	-1	['gfcC']	['b0985']	1048689	1048709	21	-8	1047945	1048691	1048689	1048709	7.75675e-06	21	100	asRNA
1	CACCTTTAATCCTTGAAAGGT	-1	['gfcB']	['b0986']	1049330	1049350	21	-8	1048688	1049332	1049330	1049350	7.75675e-06	21	100	asRNA
1	CATAACTTTTCCTTTATTCAT	-1	['gfcA']	['b0987']	1049742	1049762	21	-8	1049439	1049744	1049742	1049762	7.75675e-06	21	100	asRNA
1	CAAACAAATTCCTTACTGAAA	-1	['cspH']	['b0989']	1051173	1051193	21	-8	1050963	1051175	1051173	1051193	7.75675e-06	21	100	asRNA
1	CATATTTTACTTCCTTCATTT	1	['cspG']	['b0990']	1051443	1051463	21	-8	1051461	1051673	1051463	1051443	7.75675e-06	21	100	asRNA
1	AATAATGGCAACCTTAGAGCG	1	['ymcF']	['b4723']	1051666	1051686	21	-8	1051684	1051872	1051686	1051666	7.75675e-06	21	100	asRNA
1	CATGGTCAGTGCGTATTTGCA	1	['ymcE']	['b0991']	1051829	1051849	21	-8	1051847	1052077	1051849	1051829	7.75675e-06	21	100	asRNA
1	CACTGTTAACCTCTTCTGGTC	1	['gnsA']	['b4517']	1052049	1052069	21	-8	1052067	1052240	1052069	1052049	7.75675e-06	21	100	asRNA
1	CATGATTTTGCCAGTCCGTTA	-1	['yccM']	['b0992']	1053360	1053380	21	-8	1052289	1053362	1053360	1053380	7.75675e-06	21	100	asRNA
1	CACGGTCGGTGCACTTTAGGT	-1	['torS']	['b0993']	1056176	1056196	21	-8	1053434	1056178	1056176	1056196	7.75675e-06	21	100	asRNA
1	CATGATAGCCTCATCAATAAT	1	['torT']	['b0994']	1056243	1056263	21	-8	1056261	1057289	1056263	1056243	7.75675e-06	21	100	asRNA
1	CATCAGAGGGTTTTACTCATT	-1	['torR']	['b0995']	1057952	1057972	21	-8	1057262	1057954	1057952	1057972	7.75675e-06	21	100	asRNA
1	CATAATAACCCCTGTAGAATT	1	['torC']	['b0996']	1058066	1058086	21	-8	1058084	1059256	1058086	1058066	7.75675e-06	21	100	asRNA
1	CATTATTTTTCTTCCTTCTTA	1	['torA']	['b0997']	1059238	1059258	21	-8	1059256	1061802	1059258	1059238	7.75675e-06	21	100	asRNA
1	CATGATTTCACCTGCGACGCG	1	['torD']	['b0998']	1061781	1061801	21	-8	1061799	1062398	1061801	1061781	7.75675e-06	21	100	asRNA
1	CATTATGCTTTCCCCCAATCT	-1	['cbpM']	['b0999']	1062853	1062873	21	-8	1062550	1062855	1062853	1062873	7.75675e-06	21	100	asRNA
1	CATAGCGTTATCTCGCGTAAA	-1	['cbpA']	['b1000']	1063773	1063793	21	-8	1062855	1063775	1063773	1063793	7.75675e-06	21	100	asRNA
1	CATATATAGCGTCTATAAAAT	1	['yccE']	['b1001']	1064018	1064038	21	-8	1064036	1065292	1064038	1064018	7.75675e-06	21	100	asRNA
1	CATTCCTGGCACCTCTTTTGT	1	['agp']	['b1002']	1065567	1065587	21	-8	1065585	1066826	1065587	1065567	7.75675e-06	21	100	asRNA
1	CATGCGTATCCTCCTGTTGAA	-1	['yccJ']	['b1003']	1067089	1067109	21	-8	1066864	1067091	1067089	1067109	7.75675e-06	21	100	asRNA
1	CATTTCTAACCACTCCTCGTG	-1	['wrbA']	['b1004']	1067706	1067726	21	-8	1067112	1067708	1067706	1067726	7.75675e-06	21	100	asRNA
1	CATTACTGACCTCCGTCTGGG	1	['ymdF']	['b4518']	1068063	1068083	21	-8	1068081	1068254	1068083	1068063	7.75675e-06	21	100	asRNA
1	CATCAGCTGTCTCCTTAAGGA	-1	['rutG']	['b1006']	1069837	1069857	21	-8	1068511	1069839	1069837	1069857	7.75675e-06	21	100	asRNA
1	CATAGTTTGCTCCTTACAACA	-1	['rutF']	['b1007']	1070352	1070372	21	-8	1069860	1070354	1070352	1070372	7.75675e-06	21	100	asRNA
1	CATAGCAATTCCTTACAGGGC	-1	['rutE']	['b1008']	1070953	1070973	21	-8	1070365	1070955	1070953	1070973	7.75675e-06	21	100	asRNA
1	CATCGCGGCCTCACTTGGCGA	-1	['rutD']	['b1009']	1071763	1071783	21	-8	1070965	1071765	1071763	1071783	7.75675e-06	21	100	asRNA
1	CATCGTTAAACTCCTTAAGCG	-1	['rutC']	['b1010']	1072157	1072177	21	-8	1071773	1072159	1072157	1072177	7.75675e-06	21	100	asRNA
1	CATCATGCCACCTCCTGAGTC	-1	['rutB']	['b1011']	1072861	1072881	21	-8	1072171	1072863	1072861	1072881	7.75675e-06	21	100	asRNA
1	CATATCCTTTTCAGCCGCGTA	-1	['rutA']	['b1012']	1074009	1074029	21	-8	1072863	1074011	1074009	1074029	7.75675e-06	21	100	asRNA
1	CATGCGCTCTCCCCTCTTGTA	1	['rutR']	['b1013']	1074224	1074244	21	-8	1074242	1074880	1074244	1074224	7.75675e-06	21	100	asRNA
1	CATGCCATTACTCCTGTTGTT	-1	['putA']	['b1014']	1078880	1078900	21	-8	1074920	1078882	1078880	1078900	7.75675e-06	21	100	asRNA
1	CATCAGGTTGCACTCTCTCAC	1	['ymdG']	['b4737']	1079102	1079122	21	-8	1079120	1079146	1079122	1079102	7.75675e-06	21	100	asRNA
1	CATCTAAAGTCTCCAAAAAAT	1	['putP']	['b1015']	1079287	1079307	21	-8	1079305	1080813	1079307	1079287	7.75675e-06	21	100	asRNA
1	CATGACGAGACTATCCCTTTA	1	['efeO']	['b1018']	1082225	1082245	21	-8	1082243	1083370	1082245	1082225	7.75675e-06	21	100	asRNA
1	CATAACGCTTAATCCAGTCCC	1	['efeB']	['b1019']	1083358	1083378	21	-8	1083376	1084647	1083378	1083358	7.75675e-06	21	100	asRNA
1	CATCCGCGATCTCCATAGTGA	1	['phoH']	['b1020']	1084974	1084994	21	-8	1084992	1086056	1084994	1084974	7.75675e-06	21	100	asRNA
1	CATATTAACCTCTCAGAATCC	-1	['pgaD']	['b1021']	1086517	1086537	21	-8	1086106	1086519	1086517	1086537	7.75675e-06	21	100	asRNA
1	CATTTTTCGGATACCAGGCTG	-1	['pgaC']	['b1022']	1087844	1087864	21	-8	1086521	1087846	1087844	1087864	7.75675e-06	21	100	asRNA
1	CATATTTATCCTTAAAATCTG	-1	['pgaB']	['b1023']	1089855	1089875	21	-8	1087839	1089857	1089855	1089875	7.75675e-06	21	100	asRNA
1	CATCCTGTATTACTCCATGTA	-1	['pgaA']	['b1024']	1092287	1092307	21	-8	1089866	1092289	1092287	1092307	7.75675e-06	21	100	asRNA
1	CATAAAGCTACACCAATCTGT	1	['dgcT']	['b1025']	1092858	1092878	21	-8	1092876	1094234	1092878	1092858	7.75675e-06	21	100	asRNA
1	CATTTGAATACCTTTGCATCA	1	['ycdU']	['b1029']	1095825	1095845	21	-8	1095843	1096829	1095845	1095825	7.75675e-06	21	100	asRNA
1	CATACTGACTCCCGAAAAGCG	1	['ghrA']	['b1033']	1097868	1097888	21	-8	1097886	1098824	1097888	1097868	7.75675e-06	21	100	asRNA
1	CATAACTCTCTCCTGTATTCA	1	['ycdX']	['b1034']	1098861	1098881	21	-8	1098879	1099616	1098881	1098861	7.75675e-06	21	100	asRNA
1	CATTAATATATTTCCATTACT	1	['ycdY']	['b1035']	1099622	1099642	21	-8	1099640	1100194	1099642	1099622	7.75675e-06	21	100	asRNA
1	CATGCCGCGCATGATAGCAGA	1	['ycdZ']	['b1036']	1100278	1100298	21	-8	1100296	1100787	1100298	1100278	7.75675e-06	21	100	asRNA
1	CATGATTATTTTCCTTATGAA	-1	['csgG']	['b1037']	1101682	1101702	21	-8	1100851	1101684	1101682	1101702	7.75675e-06	21	100	asRNA
1	CATTGCAGCCTCCGAACAATT	-1	['csgF']	['b1038']	1102125	1102145	21	-8	1101711	1102127	1102125	1102145	7.75675e-06	21	100	asRNA
1	CATGGCTTTATCGCCTGAGGT	-1	['csgE']	['b1039']	1102539	1102559	21	-8	1102152	1102541	1102539	1102559	7.75675e-06	21	100	asRNA
1	CATGTTGTCACCCTGGACCTG	1	['csgB']	['b1041']	1103933	1103953	21	-8	1103951	1104406	1103953	1103933	7.75675e-06	21	100	asRNA
1	CATGTAAAACCCCCATCGGAT	1	['csgA']	['b1042']	1104429	1104449	21	-8	1104447	1104902	1104449	1104429	7.75675e-06	21	100	asRNA
1	CATATTCTTCTCCCGAAAAAA	1	['csgC']	['b1043']	1104943	1104963	21	-8	1104961	1105293	1104963	1104943	7.75675e-06	21	100	asRNA
1	CATTTATTCTATTTCCTCAAT	1	['ymdA']	['b1044']	1105396	1105416	21	-8	1105414	1105725	1105416	1105396	7.75675e-06	21	100	asRNA
1	CATAACGCCTCCTTACACCTT	1	['ymdB']	['b1045']	1105802	1105822	21	-8	1105820	1106353	1105822	1105802	7.75675e-06	21	100	asRNA
1	CAAATCATTCATCTCCTTGTT	1	['clsC']	['b1046']	1106337	1106357	21	-8	1106355	1107776	1106357	1106337	7.75675e-06	21	100	asRNA
1	CATATATGGTTAACTAATCTC	-1	['opgC']	['b1047']	1108939	1108959	21	-8	1107784	1108941	1108939	1108959	7.75675e-06	21	100	asRNA
1	CATTTGTAGTTTATGTTTCAT	1	['opgG']	['b1048']	1109317	1109337	21	-8	1109335	1110870	1109337	1109317	7.75675e-06	21	100	asRNA
1	CATTGGCAGGTAACTGGTAGC	1	['opgH']	['b1049']	1110845	1110865	21	-8	1110863	1113406	1110865	1110845	7.75675e-06	21	100	asRNA
1	CATTTGATACCTCTTTCGTAA	1	['yceK']	['b1050']	1113561	1113581	21	-8	1113579	1113806	1113581	1113561	7.75675e-06	21	100	asRNA
1	CATCACGATTCTCCCTTTGAG	-1	['msyB']	['b1051']	1114179	1114199	21	-8	1113807	1114181	1114179	1114199	7.75675e-06	21	100	asRNA
1	CATAGCAATCCGCTGTTGGTG	-1	['mdtG']	['b1053']	1115488	1115508	21	-8	1114264	1115490	1115488	1115508	7.75675e-06	21	100	asRNA
1	CATATCAATCCTGTTTTTCAA	-1	['lpxL']	['b1054']	1116580	1116600	21	-8	1115662	1116582	1116580	1116600	7.75675e-06	21	100	asRNA
1	CATGGTGTACGGTTCCTGCGA	1	['trhO']	['b1055']	1116789	1116809	21	-8	1116807	1117859	1116809	1116789	7.75675e-06	21	100	asRNA
1	CATTTTTTATACTCCATAGTC	-1	['yceI']	['b1056']	1118474	1118494	21	-8	1117901	1118476	1118474	1118494	7.75675e-06	21	100	asRNA
1	CATAAGTGCATCCAAAACGAA	-1	['yceJ']	['b1057']	1119044	1119064	21	-8	1118480	1119046	1119044	1119064	7.75675e-06	21	100	asRNA
1	CATTCTGGAGGCCGTAATGAT	-1	['yceO']	['b1058']	1119445	1119465	21	-8	1119307	1119447	1119445	1119465	7.75675e-06	21	100	asRNA
1	CATTTTTTTCTCTCTGCTCTC	-1	['solA']	['b1059']	1120584	1120604	21	-8	1119468	1120586	1120584	1120604	7.75675e-06	21	100	asRNA
1	CATCATGGCCCCCTAATTCGT	-1	['bssS']	['b1060']	1120953	1120973	21	-8	1120701	1120955	1120953	1120973	7.75675e-06	21	100	asRNA
1	CATAATAGCCCCCTGTTGAAT	-1	['dinI']	['b1061']	1121485	1121505	21	-8	1121242	1121487	1121485	1121505	7.75675e-06	21	100	asRNA
1	CATTAATCTCTATGCTCCGGC	-1	['pyrC']	['b1062']	1122605	1122625	21	-8	1121561	1122607	1122605	1122625	7.75675e-06	21	100	asRNA
1	CATGGTAGTCCTCGACATGAA	-1	['yceB']	['b1063']	1123271	1123291	21	-8	1122713	1123273	1123271	1123291	7.75675e-06	21	100	asRNA
1	CACGTGACTCCTCCATTTGGC	-1	['grxB']	['b1064']	1124052	1124072	21	-8	1123407	1124054	1124052	1124072	7.75675e-06	21	100	asRNA
1	CATTTCCCCTCCCGGGAAATA	-1	['mdtH']	['b1065']	1125324	1125344	21	-8	1124118	1125326	1125324	1125344	7.75675e-06	21	100	asRNA
1	CATTCTATACCTACTCCTTCC	1	['rimJ']	['b1066']	1125544	1125564	21	-8	1125562	1126146	1125564	1125544	7.75675e-06	21	100	asRNA
1	CATGAGATTCTCCTTAGCGGC	1	['yceH']	['b1067']	1126139	1126159	21	-8	1126157	1126804	1126159	1126139	7.75675e-06	21	100	asRNA
1	CACTTTAATCTCCCAGATGGG	1	['yceM']	['b1068']	1126788	1126808	21	-8	1126806	1127729	1126808	1126788	7.75675e-06	21	100	asRNA
1	CATCGGTGTTCTAATCCAGAC	1	['murJ']	['b1069']	1127821	1127841	21	-8	1127839	1129374	1127841	1127821	7.75675e-06	21	100	asRNA
1	CATACGATCAGTTACTCTGCA	-1	['flgN']	['b1070']	1129828	1129848	21	-8	1129414	1129830	1129828	1129848	7.75675e-06	21	100	asRNA
1	CATGGTTTATTCCTCATTGAG	-1	['flgM']	['b1071']	1130126	1130146	21	-8	1129835	1130128	1130126	1130146	7.75675e-06	21	100	asRNA
1	CATTTTCGCCCCCAGCCATTT	-1	['flgA']	['b1072']	1130861	1130881	21	-8	1130204	1130863	1130861	1130881	7.75675e-06	21	100	asRNA
1	CATATCTCCTCCGCAGGTATC	1	['flgB']	['b1073']	1131000	1131020	21	-8	1131018	1131434	1131020	1131000	7.75675e-06	21	100	asRNA
1	CATCCGTTAATTTCCGCTCTG	1	['flgC']	['b1074']	1131420	1131440	21	-8	1131438	1131842	1131440	1131420	7.75675e-06	21	100	asRNA
1	CATAGCTTTCTCCTTTATTGA	1	['flgD']	['b1075']	1131836	1131856	21	-8	1131854	1132549	1131856	1131836	7.75675e-06	21	100	asRNA
1	CATGACTGACTCCTGAAATGT	1	['flgE']	['b1076']	1132556	1132576	21	-8	1132574	1133782	1132576	1132556	7.75675e-06	21	100	asRNA
1	CATTGAGCTATCCCGTCAGCG	1	['flgF']	['b1077']	1133784	1133804	21	-8	1133802	1134557	1133804	1133784	7.75675e-06	21	100	asRNA
1	CATAAAATGTCCTGTAGTGGA	1	['flgG']	['b1078']	1134711	1134731	21	-8	1134729	1135511	1134731	1134711	7.75675e-06	21	100	asRNA
1	CATGGCTATCATCTTCAAAAA	1	['flgH']	['b1079']	1135546	1135566	21	-8	1135564	1136262	1135566	1135546	7.75675e-06	21	100	asRNA
1	CACCACAGCCTCACTTACATT	1	['flgI']	['b1080']	1136256	1136276	21	-8	1136274	1137371	1136276	1136256	7.75675e-06	21	100	asRNA
1	CATGGAGGTTCCTTATAAGCC	1	['flgK']	['b1082']	1138360	1138380	21	-8	1138378	1140021	1138380	1138360	7.75675e-06	21	100	asRNA
1	CATCTTATCTCCCCTTAGCGA	1	['flgL']	['b1083']	1140015	1140035	21	-8	1140033	1140986	1140035	1140015	7.75675e-06	21	100	asRNA
1	CATCGTAACTTACTCATTATT	-1	['rne']	['b1084']	1144365	1144385	21	-8	1141182	1144367	1144365	1144385	7.75675e-06	21	100	asRNA
1	CACTCTGCGCCTCTTTGAGCT	1	['yceQ']	['b1085']	1144484	1144504	21	-8	1144502	1144822	1144504	1144484	7.75675e-06	21	100	asRNA
1	CATGGTTGGCGATTCTAATTA	1	['rluC']	['b1086']	1144922	1144942	21	-8	1144940	1145899	1144942	1144922	7.75675e-06	21	100	asRNA
1	CATATTTTTTTCCATCAGATA	-1	['yceF']	['b1087']	1146593	1146613	21	-8	1146011	1146595	1146593	1146613	7.75675e-06	21	100	asRNA
1	CATAGGGCGCGCATATTAACT	1	['yceD']	['b1088']	1146776	1146796	21	-8	1146794	1147315	1146796	1146776	7.75675e-06	21	100	asRNA
1	CATGGACCTTACTCCTCAATT	1	['rpmF']	['b1089']	1147349	1147369	21	-8	1147367	1147540	1147369	1147349	7.75675e-06	21	100	asRNA
1	CAAGGTATCGTCGCCGCCCGG	1	['plsX']	['b1090']	1147603	1147623	21	-8	1147621	1148691	1147623	1147603	7.75675e-06	21	100	asRNA
1	CATGTACGCTCAGTCACTTTT	1	['fabH']	['b1091']	1148741	1148761	21	-8	1148759	1149712	1148761	1148741	7.75675e-06	21	100	asRNA
1	CATGTTTTAATCCTTATCCTA	1	['fabD']	['b1092']	1149710	1149730	21	-8	1149728	1150657	1149730	1149710	7.75675e-06	21	100	asRNA
1	CATGATTTTCCTCTTTTAAAG	1	['fabG']	['b1093']	1150652	1150672	21	-8	1150670	1151404	1150672	1150652	7.75675e-06	21	100	asRNA
1	CATACTCTTAAATTTCCTATC	1	['acpP']	['b1094']	1151597	1151617	21	-8	1151615	1151851	1151617	1151597	7.75675e-06	21	100	asRNA
1	CACGTTTGTCCTCCAGGGAGG	1	['fabF']	['b1095']	1151921	1151941	21	-8	1151939	1153180	1151941	1151921	7.75675e-06	21	100	asRNA
1	CATACCGGCTCCTTATCAGAG	1	['pabC']	['b1096']	1153282	1153302	21	-8	1153300	1154109	1153302	1153282	7.75675e-06	21	100	asRNA
1	CATGACTAATTCGGGCGCTCA	1	['mltG']	['b1097']	1154094	1154114	21	-8	1154112	1155134	1154114	1154094	7.75675e-06	21	100	asRNA
1	CATTTTTTTCCTTAAGCACTT	1	['tmk']	['b1098']	1155106	1155126	21	-8	1155124	1155765	1155126	1155106	7.75675e-06	21	100	asRNA
1	CATGCGTCCAACTCCTTCACC	1	['holB']	['b1099']	1155744	1155764	21	-8	1155762	1156766	1155764	1155744	7.75675e-06	21	100	asRNA
1	CATGATGTCTCTCTTAAAGAT	1	['ycfH']	['b1100']	1156759	1156779	21	-8	1156777	1157574	1156779	1156759	7.75675e-06	21	100	asRNA
1	CATAATTGAGAGTGCTCCTGA	1	['ptsG']	['b1101']	1157851	1157871	21	-8	1157869	1159302	1157871	1157851	7.75675e-06	21	100	asRNA
1	CATTTGAAATCTCTTGGTTTA	-1	['fhuE']	['b1102']	1161549	1161569	21	-8	1159362	1161551	1161549	1161569	7.75675e-06	21	100	asRNA
1	CACGACATTTTCCTTTTTCAA	1	['hinT']	['b1103']	1161867	1161887	21	-8	1161885	1162244	1161887	1161867	7.75675e-06	21	100	asRNA
1	CATCGTTACAGACCTTTATGC	1	['ycfL']	['b1104']	1162229	1162249	21	-8	1162247	1162624	1162249	1162229	7.75675e-06	21	100	asRNA
1	CATCAAGATTCACCCCTTACA	1	['lpoB']	['b1105']	1162620	1162640	21	-8	1162638	1163279	1162640	1162620	7.75675e-06	21	100	asRNA
1	CACCTTTACCTGACCAGATAA	1	['thiK']	['b1106']	1163242	1163262	21	-8	1163260	1164084	1163262	1163242	7.75675e-06	21	100	asRNA
1	CACACTGCTCTCCTTATTGTT	1	['nagZ']	['b1107']	1164077	1164097	21	-8	1164095	1165120	1164097	1164077	7.75675e-06	21	100	asRNA
1	CATCGCTTCCTCACATAAGCC	1	['ycfP']	['b1108']	1165125	1165145	21	-8	1165143	1165685	1165145	1165125	7.75675e-06	21	100	asRNA
1	CAACGTGACCCCCTTAAATTT	1	['ndh']	['b1109']	1166067	1166087	21	-8	1166085	1167389	1166087	1166067	7.75675e-06	21	100	asRNA
1	CACGGGAACACCTCCTTCTTT	1	['ycfJ']	['b1110']	1167581	1167601	21	-8	1167599	1168138	1167601	1167581	7.75675e-06	21	100	asRNA
1	CATGATGCCGTTGTACCTGGT	-1	['comR']	['b1111']	1168830	1168850	21	-8	1168200	1168832	1168830	1168850	7.75675e-06	21	100	asRNA
1	CATAATAGTGGCCTTATGCAG	1	['bhsA']	['b1112']	1169055	1169075	21	-8	1169073	1169330	1169075	1169055	7.75675e-06	21	100	asRNA
1	CATAACGGTTGTCAGATTCTC	-1	['mfd']	['b1114']	1173962	1173982	21	-8	1170518	1173964	1173962	1173982	7.75675e-06	21	100	asRNA
1	CATCAGGACAACACGCTCTTT	-1	['ycfT']	['b1115']	1175163	1175183	21	-8	1174092	1175165	1175163	1175183	7.75675e-06	21	100	asRNA
1	CATGAAATCCGTCTGGTTGCT	1	['lolC']	['b1116']	1175409	1175429	21	-8	1175427	1176626	1175429	1175409	7.75675e-06	21	100	asRNA
1	CATAACGTAAAGCCTCAGCGG	1	['lolD']	['b1117']	1176601	1176621	21	-8	1176619	1177320	1176621	1176601	7.75675e-06	21	100	asRNA
1	CATTACTCCGCCCCCATCAGG	1	['lolE']	['b1118']	1177302	1177322	21	-8	1177320	1178564	1177322	1177302	7.75675e-06	21	100	asRNA
1	CATTGCCGCTCCTTGTTTTAA	1	['nagK']	['b1119']	1178575	1178595	21	-8	1178593	1179504	1178595	1178575	7.75675e-06	21	100	asRNA
1	CATAGCAACCTCTGTTGTTTA	1	['cobB']	['b1120']	1179502	1179522	21	-8	1179520	1180359	1179522	1179502	7.75675e-06	21	100	asRNA
1	CATTGCTTCCGGCACCACTTT	1	['cobB']	['b1120']	1179613	1179633	21	-8	1179631	1180359	1179633	1179613	7.75675e-06	21	100	asRNA
1	CATGGGCGGGACTTCCGTTTC	-1	['ycfZ']	['b1121']	1181265	1181285	21	-8	1180479	1181267	1181265	1181285	7.75675e-06	21	100	asRNA
1	CATTAGCCACATCCTTGCTAA	-1	['ymfA']	['b1122']	1181723	1181743	21	-8	1181264	1181725	1181723	1181743	7.75675e-06	21	100	asRNA
1	CATTTAACGTCCCCTGTGTTA	-1	['potD']	['b1123']	1182827	1182847	21	-8	1181783	1182829	1182827	1182847	7.75675e-06	21	100	asRNA
1	CATTCGAGTTCCACCTTCTTA	-1	['potC']	['b1124']	1183618	1183638	21	-8	1182826	1183620	1183618	1183638	7.75675e-06	21	100	asRNA
1	CACTACATTCTGGAACTTACT	-1	['potB']	['b1125']	1184442	1184462	21	-8	1183617	1184444	1184442	1184462	7.75675e-06	21	100	asRNA
1	CATGTAAACGCAACGGATGGC	-1	['potA']	['b1126']	1185592	1185612	21	-8	1184458	1185594	1185592	1185612	7.75675e-06	21	100	asRNA
1	CATGTAGTCACCCTCACTTTT	1	['pepT']	['b1127']	1185826	1185846	21	-8	1185844	1187070	1185846	1185826	7.75675e-06	21	100	asRNA
1	CATGTTAAGCATCCACAGGCT	-1	['roxA']	['b1128']	1188238	1188258	21	-8	1187119	1188240	1188238	1188258	7.75675e-06	21	100	asRNA
1	CATCAGCGCAATTCGAACAGA	-1	['phoQ']	['b1129']	1189774	1189794	21	-8	1188316	1189776	1189774	1189794	7.75675e-06	21	100	asRNA
1	CATTTTTATTTCTCCCTGTCT	-1	['phoP']	['b1130']	1190445	1190465	21	-8	1189776	1190447	1190445	1190465	7.75675e-06	21	100	asRNA
1	CATAGATCACAACTCCGGGGT	-1	['purB']	['b1131']	1191984	1192004	21	-8	1190616	1191986	1191984	1192004	7.75675e-06	21	100	asRNA
1	CACGTTCACTGCTTCCTTGTT	-1	['hflD']	['b1132']	1192629	1192649	21	-8	1191990	1192631	1192629	1192649	7.75675e-06	21	100	asRNA
1	CATTGGATCACTCACGACATT	-1	['mnmA']	['b1133']	1193771	1193791	21	-8	1192667	1193773	1193771	1193791	7.75675e-06	21	100	asRNA
1	CATTTTGCATCCTTAATCTGT	-1	['nudJ']	['b1134']	1194286	1194306	21	-8	1193827	1194288	1194286	1194306	7.75675e-06	21	100	asRNA
1	CATTATAGCCTAATAACGCGC	-1	['rluE']	['b1135']	1194949	1194969	21	-8	1194298	1194951	1194949	1194969	7.75675e-06	21	100	asRNA
1	CATTCACCTCTCCTTCGAGCG	1	['icd']	['b1136']	1195105	1195125	21	-8	1195123	1196373	1195125	1195105	7.75675e-06	21	100	asRNA
1	CATTCAATTAATGTTATTTTT	-1	['ymfD']	['b1137']	1197530	1197550	21	-8	1196867	1197532	1197530	1197550	7.75675e-06	21	100	asRNA
1	CACCTGAGTCACGCTTTAGGA	-1	['ymfE']	['b1138']	1198235	1198255	21	-8	1197533	1198237	1198235	1198255	7.75675e-06	21	100	asRNA
1	CATTTTTCGTTAACCTCTACA	1	['lit']	['b1139']	1198677	1198697	21	-8	1198695	1199588	1198697	1198677	7.75675e-06	21	100	asRNA
1	CATTACTCAAAATCCGTTGCA	-1	['intE']	['b1140']	1200804	1200824	21	-8	1199679	1200806	1200804	1200824	7.75675e-06	21	100	asRNA
1	CATATGCGATCACCTTATTAC	-1	['xisE']	['b1141']	1201030	1201050	21	-8	1200787	1201032	1201030	1201050	7.75675e-06	21	100	asRNA
1	CACAACGCTAAGGATTCTCTC	-1	['ymfH']	['b1142']	1201378	1201398	21	-8	1201069	1201380	1201378	1201398	7.75675e-06	21	100	asRNA
1	CATTAAGTTTCCTTGCTTGCT	1	['ymfI']	['b1143']	1201479	1201499	21	-8	1201497	1201838	1201499	1201479	7.75675e-06	21	100	asRNA
1	CATCTATTCTCTCCACTGAAA	-1	['ymfJ']	['b1144']	1202082	1202102	21	-8	1201776	1202084	1202082	1202102	7.75675e-06	21	100	asRNA
1	CATAACGAAATTAAAACCCTT	-1	['ymfK']	['b1145']	1202931	1202951	21	-8	1202259	1202933	1202931	1202951	7.75675e-06	21	100	asRNA
1	CATACAATATGTACCTCCGGT	1	['ymfT']	['b1146']	1203006	1203026	21	-8	1203024	1203224	1203026	1203006	7.75675e-06	21	100	asRNA
1	CACGATTAGCCTCATCGTTCT	1	['ymfL']	['b1147']	1203250	1203270	21	-8	1203268	1203825	1203270	1203250	7.75675e-06	21	100	asRNA
1	CATGACCGACCTCTATTTCCC	1	['ymfN']	['b1149']	1204152	1204172	21	-8	1204170	1205537	1204172	1204152	7.75675e-06	21	100	asRNA
1	CATAATTACCTCAGTTAAAGC	1	['ymfR']	['b1150']	1205531	1205551	21	-8	1205549	1205731	1205551	1205531	7.75675e-06	21	100	asRNA
1	CACTATTTACCTCCGCCGACA	1	['beeE']	['b1151']	1205713	1205733	21	-8	1205731	1206204	1205733	1205713	7.75675e-06	21	100	asRNA
1	CATGAAATCGTCCCCAGTACC	1	['ymfQ']	['b1153']	1206895	1206915	21	-8	1206913	1207497	1206915	1206895	7.75675e-06	21	100	asRNA
1	CATGGATTACTCCGGATATTT	1	['ycfK']	['b1154']	1207483	1207503	21	-8	1207501	1208130	1207503	1207483	7.75675e-06	21	100	asRNA
1	CATCTTAATACCCAATAGCAA	1	['tfaP']	['b1155']	1208114	1208134	21	-8	1208132	1208545	1208134	1208114	7.75675e-06	21	100	asRNA
1	CATCAGGCTGCCCTCACGATA	-1	['tfaE']	['b1156']	1209117	1209137	21	-8	1208517	1209119	1209117	1209137	7.75675e-06	21	100	asRNA
1	CATGTTAAATCCCCCTGGTAA	1	['pinE']	['b1158']	1209667	1209687	21	-8	1209685	1210239	1209687	1209667	7.75675e-06	21	100	asRNA
1	CATAATATTAATCTTTAATCA	1	['mcrA']	['b1159']	1210328	1210348	21	-8	1210346	1211179	1210348	1210328	7.75675e-06	21	100	asRNA
1	CATTTGTTATGTCTTATCCCA	-1	['iraM']	['b1160']	1212001	1212021	21	-8	1211680	1212003	1212001	1212021	7.75675e-06	21	100	asRNA
1	CATTATGGTTGCCTTTTTATA	-1	['ymgK']	['b4738']	1212302	1212322	21	-8	1212260	1212304	1212302	1212322	7.75675e-06	21	100	asRNA
1	CATTATGCTAATGCCTTACTG	-1	['ymgL']	['b4739']	1212648	1212668	21	-8	1212540	1212650	1212648	1212668	7.75675e-06	21	100	asRNA
1	CATCAGGATAATAACCTCTTG	-1	['ycgX']	['b1161']	1213105	1213125	21	-8	1212703	1213107	1213105	1213125	7.75675e-06	21	100	asRNA
1	CACAATTCCTCCTTGCGGTCA	-1	['bluR']	['b1162']	1214057	1214077	21	-8	1213328	1214059	1214057	1214077	7.75675e-06	21	100	asRNA
1	CATTAACAATCCAGGGTAATG	-1	['bluF']	['b1163']	1215473	1215493	21	-8	1214264	1215475	1215473	1215493	7.75675e-06	21	100	asRNA
1	CATGCTACGCCTCTGTTAAAA	1	['ycgZ']	['b1164']	1215771	1215791	21	-8	1215789	1216025	1215791	1215771	7.75675e-06	21	100	asRNA
1	CATAACGACTTCATAGCTAAC	1	['ymgA']	['b1165']	1216050	1216070	21	-8	1216068	1216340	1216070	1216050	7.75675e-06	21	100	asRNA
1	CATGGTAACCTCTCATCTTAC	1	['ariR']	['b1166']	1216351	1216371	21	-8	1216369	1216635	1216371	1216351	7.75675e-06	21	100	asRNA
1	CATGTCAGCCTCGTAGAAATA	1	['ymgC']	['b1167']	1216730	1216750	21	-8	1216748	1216996	1216750	1216730	7.75675e-06	21	100	asRNA
1	CATTTGCTTGTCCCGGCCAAA	1	['pdeG']	['b1168']	1217310	1217330	21	-8	1217328	1218851	1217330	1217310	7.75675e-06	21	100	asRNA
1	CATGCTACTAATGGCAATCCT	1	['ymgF']	['b4520']	1218965	1218985	21	-8	1218983	1219201	1218985	1218965	7.75675e-06	21	100	asRNA
1	CATCATCATTCCTTATTTCAT	-1	['ymgD']	['b1171']	1222632	1222652	21	-8	1222305	1222634	1222632	1222652	7.75675e-06	21	100	asRNA
1	CAACTTAGATGTCCGGTATTA	-1	['ymgG']	['b1172']	1222986	1223006	21	-8	1222644	1222988	1222986	1223006	7.75675e-06	21	100	asRNA
1	CATTGATTGACAATATTTTTA	-1	['ymgI']	['b4593']	1223161	1223181	21	-8	1222990	1223163	1223161	1223181	7.75675e-06	21	100	asRNA
1	CATAACTTATCCTCCGAACAA	-1	['minE']	['b1174']	1224543	1224563	21	-8	1224279	1224545	1224543	1224563	7.75675e-06	21	100	asRNA
1	CATAGAAATTCCTTGTTAAAA	-1	['minD']	['b1175']	1225359	1225379	21	-8	1224549	1225361	1225359	1225379	7.75675e-06	21	100	asRNA
1	CATCCTGGCCTTACTCAATTA	-1	['minC']	['b1176']	1226078	1226098	21	-8	1225385	1226080	1226078	1226098	7.75675e-06	21	100	asRNA
1	CATAGCACATCCTGATAATCC	1	['ycgJ']	['b1177']	1226582	1226602	21	-8	1226600	1226968	1226602	1226582	7.75675e-06	21	100	asRNA
1	CATTGGTAGTCTCCTGTTCAG	-1	['pliG']	['b1178']	1227470	1227490	21	-8	1227071	1227472	1227470	1227490	7.75675e-06	21	100	asRNA
1	CATAAGCTAACATCAATGAAA	1	['ycgL']	['b1179']	1227663	1227683	21	-8	1227681	1228007	1227683	1227663	7.75675e-06	21	100	asRNA
1	CATAACGTTCCCCTCACCTTA	1	['ycgM']	['b1180']	1228061	1228081	21	-8	1228079	1228738	1228081	1228061	7.75675e-06	21	100	asRNA
1	CATTACGTTAAAACGCACCTT	1	['ycgN']	['b1181']	1228797	1228817	21	-8	1228815	1229276	1228817	1228797	7.75675e-06	21	100	asRNA
1	CATAATCATTCGCCTCTTTAA	-1	['hlyE']	['b1182']	1230392	1230412	21	-8	1229483	1230394	1230392	1230412	7.75675e-06	21	100	asRNA
1	CATAATAATCTGCCTGAAGTT	1	['umuD']	['b1183']	1230749	1230769	21	-8	1230767	1231186	1230769	1230749	7.75675e-06	21	100	asRNA
1	CATAATCATTTCCCTGCAATA	-1	['dsbB']	['b1185']	1233028	1233048	21	-8	1232500	1233030	1233028	1233048	7.75675e-06	21	100	asRNA
1	CATGATGGTTTCCCTTACCTT	-1	['nhaB']	['b1186']	1234715	1234735	21	-8	1233176	1234717	1234715	1234735	7.75675e-06	21	100	asRNA
1	CATAGTGAGATTTCCATAACA	1	['fadR']	['b1187']	1234920	1234940	21	-8	1234938	1235657	1234940	1234920	7.75675e-06	21	100	asRNA
1	CATACGCGCACCTCATTGTTG	-1	['ycgB']	['b1188']	1237239	1237259	21	-8	1235709	1237241	1237239	1237259	7.75675e-06	21	100	asRNA
1	CATAGCCACTCCGATAACGGT	1	['dadA']	['b1189']	1237553	1237573	21	-8	1237571	1238869	1237573	1237553	7.75675e-06	21	100	asRNA
1	CATCTCGTTTCCTTAGCTGTG	1	['dadX']	['b1190']	1238861	1238881	21	-8	1238879	1239949	1238881	1238861	7.75675e-06	21	100	asRNA
1	CATAATTTAACCTTCATTTGA	1	['ymgM']	['b4740']	1240242	1240262	21	-8	1240260	1240463	1240262	1240242	7.75675e-06	21	100	asRNA
1	CAACGGTCGGTTACTCCTGAT	-1	['cvrA']	['b1191']	1242069	1242089	21	-8	1240335	1242071	1242069	1242089	7.75675e-06	21	100	asRNA
1	CATGGCAATTCCTTGCTGACA	-1	['ldcA']	['b1192']	1243078	1243098	21	-8	1242166	1243080	1243078	1243098	7.75675e-06	21	100	asRNA
1	CACTTCTTCTATCCTTATAGC	1	['emtA']	['b1193']	1243162	1243182	21	-8	1243180	1243791	1243182	1243162	7.75675e-06	21	100	asRNA
1	CACGCGGAAAAACTCCTGACT	-1	['ycgR']	['b1194']	1244525	1244545	21	-8	1243793	1244527	1244525	1244545	7.75675e-06	21	100	asRNA
1	CATGTTCAGGCCCTCGTTTCG	1	['ymgE']	['b1195']	1244710	1244730	21	-8	1244728	1244982	1244730	1244710	7.75675e-06	21	100	asRNA
1	CACACCAAAAACAACGAAACA	1	['ycgY']	['b1196']	1245142	1245162	21	-8	1245160	1245600	1245162	1245142	7.75675e-06	21	100	asRNA
1	CATCAATCATTCTCCTTTGGC	-1	['treA']	['b1197']	1247374	1247394	21	-8	1245679	1247376	1247374	1247394	7.75675e-06	21	100	asRNA
1	CATCACCAATTCCTTACTCTT	-1	['dhaM']	['b1198']	1249112	1249132	21	-8	1247696	1249114	1249112	1249132	7.75675e-06	21	100	asRNA
1	CATTGCTTTCTCCTTATTTAC	-1	['dhaL']	['b1199']	1249755	1249775	21	-8	1249125	1249757	1249755	1249775	7.75675e-06	21	100	asRNA
1	CATTATTTTGCTCCAGCAATT	-1	['dhaK']	['b1200']	1250836	1250856	21	-8	1249768	1250838	1250836	1250856	7.75675e-06	21	100	asRNA
1	CATATCCCGCATCCCTTATGA	1	['dhaR']	['b1201']	1251048	1251068	21	-8	1251066	1252985	1251068	1251048	7.75675e-06	21	100	asRNA
1	CATACCACTCCTATATAGTAC	-1	['ycgV']	['b1202']	1255950	1255970	21	-8	1253085	1255952	1255950	1255970	7.75675e-06	21	100	asRNA
1	CATGATTTAAATCACCTTAAT	-1	['ychF']	['b1203']	1257810	1257830	21	-8	1256721	1257812	1257810	1257830	7.75675e-06	21	100	asRNA
1	CACGTTTTTTTGTCCTGAGTG	-1	['pth']	['b1204']	1258511	1258531	21	-8	1257929	1258513	1258511	1258531	7.75675e-06	21	100	asRNA
1	CATATGTCACCTCCGGAACTT	1	['ychH']	['b1205']	1258773	1258793	21	-8	1258791	1259069	1258793	1258773	7.75675e-06	21	100	asRNA
1	CACAATAATGTTTCATCCGTG	-1	['dauA']	['b1206']	1260801	1260821	21	-8	1259124	1260803	1260801	1260821	7.75675e-06	21	100	asRNA
1	CACGAGAAGAACCTCAGGCAT	-1	['prs']	['b1207']	1261873	1261893	21	-8	1260928	1261875	1261873	1261893	7.75675e-06	21	100	asRNA
1	CATTATTTCACTATCCAGTTA	-1	['ispE']	['b1208']	1262875	1262895	21	-8	1262026	1262877	1262875	1262895	7.75675e-06	21	100	asRNA
1	CATAGTGATGACAAGTCCTTG	-1	['lolB']	['b1209']	1263498	1263518	21	-8	1262877	1263500	1263498	1263518	7.75675e-06	21	100	asRNA
1	CATGTCTGCGGGAAATAATAC	1	['hemA']	['b1210']	1263696	1263716	21	-8	1263714	1264970	1263716	1263696	7.75675e-06	21	100	asRNA
1	CATAGGCGTAAATGCACCCTG	1	['prfA']	['b1211']	1264994	1265014	21	-8	1265012	1266094	1265014	1264994	7.75675e-06	21	100	asRNA
1	CATTATTCCTGCTCGGACAAC	1	['prmC']	['b1212']	1266076	1266096	21	-8	1266094	1266927	1266096	1266076	7.75675e-06	21	100	asRNA
1	CATTGATAATAGCGGCCGAGC	1	['ychQ']	['b1213']	1266906	1266926	21	-8	1266924	1267316	1266926	1266906	7.75675e-06	21	100	asRNA
1	CATGACTTACCCCAGTAACGG	1	['ychA']	['b1214']	1267302	1267322	21	-8	1267320	1268129	1267322	1267302	7.75675e-06	21	100	asRNA
1	CATAGGATCGCCTTAATCTTG	1	['kdsA']	['b1215']	1268147	1268167	21	-8	1268165	1269019	1268167	1268147	7.75675e-06	21	100	asRNA
1	CATTATGGTTATCCCTTTGCA	-1	['chaA']	['b1216']	1271847	1271867	21	-8	1270749	1271849	1271847	1271867	7.75675e-06	21	100	asRNA
1	CATCGTTGACTCCTTTTACAA	1	['chaB']	['b1217']	1272101	1272121	21	-8	1272119	1272349	1272121	1272101	7.75675e-06	21	100	asRNA
1	CACCTTACACTTCCGCCACTG	1	['chaC']	['b1218']	1272489	1272509	21	-8	1272507	1273202	1272509	1272489	7.75675e-06	21	100	asRNA
1	CATTATTTACTCCTGTATTCA	-1	['ychN']	['b1219']	1273597	1273617	21	-8	1273246	1273599	1273597	1273617	7.75675e-06	21	100	asRNA
1	CATGGGTATCTCCTTGGACGT	-1	['narL']	['b1221']	1275827	1275847	21	-8	1275179	1275829	1275827	1275847	7.75675e-06	21	100	asRNA
1	CATGTAAACCTCTTCCTTCAG	-1	['narX']	['b1222']	1277616	1277636	21	-8	1275822	1277618	1277616	1277636	7.75675e-06	21	100	asRNA
1	CATAGACACCTCTGATACTCG	1	['narK']	['b1223']	1277939	1277959	21	-8	1277957	1279348	1277959	1277939	7.75675e-06	21	100	asRNA
1	CATCGGTTTTCTCCTGTGGGA	1	['narG']	['b1224']	1279846	1279866	21	-8	1279864	1283607	1279866	1279846	7.75675e-06	21	100	asRNA
1	CATTTTACGCTCTCCTGTACC	1	['narH']	['b1225']	1283586	1283606	21	-8	1283604	1285142	1283606	1283586	7.75675e-06	21	100	asRNA
1	CATGGATGCGGCTCCGTTTTG	1	['narJ']	['b1226']	1285121	1285141	21	-8	1285139	1285849	1285141	1285121	7.75675e-06	21	100	asRNA
1	CATTAGTGCTGTCCTCCGGTG	1	['narI']	['b1227']	1285831	1285851	21	-8	1285849	1286526	1285851	1285831	7.75675e-06	21	100	asRNA
1	CATCGCTTCCTTAAATAATCA	1	['ychS']	['b1228']	1286691	1286711	21	-8	1286709	1286984	1286711	1286691	7.75675e-06	21	100	asRNA
1	CATTGCTGGAAAAACCTTGTT	-1	['purU']	['b1232']	1288622	1288642	21	-8	1287782	1288624	1288622	1288642	7.75675e-06	21	100	asRNA
1	CACAAATAATCTCCCTGGAAA	-1	['ychJ']	['b1233']	1289130	1289150	21	-8	1288674	1289132	1289130	1289150	7.75675e-06	21	100	asRNA
1	CATTATTCCCGCAAGATTCCC	1	['rssA']	['b1234']	1289227	1289247	21	-8	1289245	1290150	1289247	1289227	7.75675e-06	21	100	asRNA
1	CATGTTCTCTCCCCTGACTGG	1	['rssB']	['b1235']	1290224	1290244	21	-8	1290242	1291255	1290244	1290224	7.75675e-06	21	100	asRNA
1	CATTTAAATTCTCCTGGACTG	1	['galU']	['b1236']	1291439	1291459	21	-8	1291457	1292365	1291459	1291439	7.75675e-06	21	100	asRNA
1	CATTGTAGTAATCTCAAACTT	-1	['hns']	['b1237']	1292920	1292940	21	-8	1292509	1292922	1292920	1292940	7.75675e-06	21	100	asRNA
1	CATCAGCCACAGGCCCTCAAT	1	['tdk']	['b1238']	1293509	1293529	21	-8	1293527	1294144	1293529	1293509	7.75675e-06	21	100	asRNA
1	CATAATGCTCTCCTGATAATG	-1	['adhE']	['b1241']	1298119	1298139	21	-8	1295446	1298121	1298119	1298139	7.75675e-06	21	100	asRNA
1	CATTTTTCACCTCCTAACTAC	1	['ychT']	['b4771']	1298496	1298516	21	-8	1298514	1298567	1298516	1298496	7.75675e-06	21	100	asRNA
1	CACGGTTAGCTCCGAAGCAAA	1	['ychE']	['b1242']	1298580	1298600	21	-8	1298598	1299245	1298600	1298580	7.75675e-06	21	100	asRNA
1	CATTGTTTTTTGGACTCCCTC	1	['oppA']	['b1243']	1301164	1301184	21	-8	1301182	1302813	1301184	1301164	7.75675e-06	21	100	asRNA
1	CATTGCCCTACCTTCTGGCCT	1	['oppB']	['b1244']	1302881	1302901	21	-8	1302899	1303819	1302901	1302881	7.75675e-06	21	100	asRNA
1	CATCGCGAGCTCCAGTATCAG	1	['oppC']	['b1245']	1303816	1303836	21	-8	1303834	1304742	1303836	1303816	7.75675e-06	21	100	asRNA
1	CATGGCTGCACTCCTTAACGA	1	['oppD']	['b1246']	1304736	1304756	21	-8	1304754	1305767	1304756	1304736	7.75675e-06	21	100	asRNA
1	CATAACAGTTCCTCCACCGGT	1	['oppF']	['b1247']	1305746	1305766	21	-8	1305764	1306768	1305766	1305746	7.75675e-06	21	100	asRNA
1	CATAGTTACTACCTGTTTAAC	-1	['yciU']	['b1248']	1307148	1307168	21	-8	1306821	1307150	1307148	1307168	7.75675e-06	21	100	asRNA
1	CATAGATTAGAAATCCTTTTG	-1	['clsA']	['b1249']	1308643	1308663	21	-8	1307185	1308645	1308643	1308663	7.75675e-06	21	100	asRNA
1	CATGTTAACTACTCTATGCAA	1	['yciY']	['b4595']	1308770	1308790	21	-8	1308788	1308961	1308790	1308770	7.75675e-06	21	100	asRNA
1	CACTGATACCTCTGTAACCAC	-1	['kch']	['b1250']	1310267	1310287	21	-8	1309016	1310269	1310267	1310287	7.75675e-06	21	100	asRNA
1	CACGGGCACAACTCCTTGTTC	-1	['yciI']	['b1251']	1310863	1310883	21	-8	1310569	1310865	1310863	1310883	7.75675e-06	21	100	asRNA
1	CATTGAAGTCATAATCATTTC	1	['tonB']	['b1252']	1311071	1311091	21	-8	1311089	1311808	1311091	1311071	7.75675e-06	21	100	asRNA
1	CATGGTAAAACCGACTTAAAA	-1	['yciA']	['b1253']	1312244	1312264	21	-8	1311848	1312246	1312244	1312264	7.75675e-06	21	100	asRNA
1	CATTTTACGATTCCGTAATCA	-1	['yciB']	['b1254']	1312888	1312908	21	-8	1312351	1312890	1312888	1312908	7.75675e-06	21	100	asRNA
1	CATGCACTCTCCTTGAGTTTT	-1	['yciC']	['b1255']	1313661	1313681	21	-8	1312920	1313663	1313661	1313681	7.75675e-06	21	100	asRNA
1	CATATCCGCTCCGTCGTTATG	1	['ompW']	['b1256']	1314002	1314022	21	-8	1314020	1314658	1314022	1314002	7.75675e-06	21	100	asRNA
1	CATGAAAATGTCCTCTTTATA	-1	['yciE']	['b1257']	1315222	1315242	21	-8	1314718	1315224	1315222	1315242	7.75675e-06	21	100	asRNA
1	CATGTTATTTCTCCCGTTGCG	-1	['yciG']	['b1259']	1316033	1316053	21	-8	1315856	1316035	1316033	1316053	7.75675e-06	21	100	asRNA
1	CATCAGATTTCCCCTCGTGCT	-1	['trpA']	['b1260']	1317220	1317240	21	-8	1316416	1317222	1317220	1317240	7.75675e-06	21	100	asRNA
1	CATTGTTCCTTTCCTTAATAT	-1	['trpB']	['b1261']	1318413	1318433	21	-8	1317222	1318415	1318413	1318433	7.75675e-06	21	100	asRNA
1	CATTTACCCTCGTGCCGCCAG	-1	['trpC']	['b1262']	1319786	1319806	21	-8	1318427	1319788	1319786	1319806	7.75675e-06	21	100	asRNA
1	CATCAGAAAGTCTCCTGTGCA	-1	['trpD']	['b1263']	1321382	1321402	21	-8	1319789	1321384	1321382	1321402	7.75675e-06	21	100	asRNA
1	CATTGTTATTCTCTAATTTTG	-1	['trpE']	['b1264']	1322944	1322964	21	-8	1321384	1322946	1322944	1322964	7.75675e-06	21	100	asRNA
1	CATTGTCGATACCCTTTTTAC	-1	['trpL']	['b1265']	1323080	1323100	21	-8	1323038	1323082	1323080	1323100	7.75675e-06	21	100	asRNA
1	CAAGGCGCACTCCCGTTCTGG	1	['yciV']	['b1266']	1323202	1323222	21	-8	1323220	1324101	1323222	1323202	7.75675e-06	21	100	asRNA
1	CATAATTCCCTCTCTGTGGTG	1	['yciO']	['b1267']	1324080	1324100	21	-8	1324098	1324718	1324100	1324080	7.75675e-06	21	100	asRNA
1	CATAGTCTTCCATCCGTGGAA	1	['yciQ']	['b1268']	1324728	1324748	21	-8	1324746	1326641	1324748	1324728	7.75675e-06	21	100	asRNA
1	CATAGAGCTTCCTTTTGGTGT	1	['rluB']	['b1269']	1326834	1326854	21	-8	1326852	1327727	1326854	1326834	7.75675e-06	21	100	asRNA
1	CATTGGGAAATTCCTGGTTTA	-1	['btuR']	['b1270']	1328355	1328375	21	-8	1327767	1328357	1328355	1328375	7.75675e-06	21	100	asRNA
1	CATGGCTACTCCTCAACGACG	-1	['yciK']	['b1271']	1329110	1329130	21	-8	1328354	1329112	1329110	1329130	7.75675e-06	21	100	asRNA
1	CACGAGTCCCCACCTTGGTTA	1	['sohB']	['b1272']	1329314	1329334	21	-8	1329332	1330381	1329334	1329314	7.75675e-06	21	100	asRNA
1	CATTATTTACTCCTTAAACAA	-1	['yciN']	['b1273']	1330666	1330686	21	-8	1330417	1330668	1330666	1330686	7.75675e-06	21	100	asRNA
1	CATATTCACCTTACCTAATTT	1	['topA']	['b1274']	1331030	1331050	21	-8	1331048	1333645	1331050	1331030	7.75675e-06	21	100	asRNA
1	CATGTTAAACCATCCACTTAG	1	['cysB']	['b1275']	1333837	1333857	21	-8	1333855	1334829	1333857	1333837	7.75675e-06	21	100	asRNA
1	CATAGTTATCCCCACACTTTC	1	['yciX']	['b4523']	1335273	1335293	21	-8	1335291	1335458	1335293	1335273	7.75675e-06	21	100	asRNA
1	CATAGGCTACACCCTTAACGG	1	['ymiC']	['b4741']	1335554	1335574	21	-8	1335572	1335667	1335574	1335554	7.75675e-06	21	100	asRNA
1	CATAGCTCCTCCTTAATGACA	1	['acnA']	['b1276']	1335813	1335833	21	-8	1335831	1338506	1335833	1335813	7.75675e-06	21	100	asRNA
1	CATGAAATTCTCCAGATAATG	-1	['ribA']	['b1277']	1339158	1339178	21	-8	1338570	1339160	1339158	1339178	7.75675e-06	21	100	asRNA
1	CATGGCCTCTCCTTTTTGATA	1	['pgpB']	['b1278']	1339312	1339332	21	-8	1339330	1340094	1339332	1339312	7.75675e-06	21	100	asRNA
1	CACATTACTTCCCGTTATGTG	1	['lapA']	['b1279']	1340225	1340245	21	-8	1340243	1340551	1340245	1340225	7.75675e-06	21	100	asRNA
1	CATAGAAAGTTATTCCTTCGC	1	['lapB']	['b1280']	1340540	1340560	21	-8	1340558	1341727	1340560	1340540	7.75675e-06	21	100	asRNA
1	CATGACCAGACCTTCTTGATG	1	['pyrF']	['b1281']	1341903	1341923	21	-8	1341921	1342658	1341923	1341903	7.75675e-06	21	100	asRNA
1	CATCATGCACTCCGCTGTAAA	1	['yciH']	['b1282']	1342640	1342660	21	-8	1342658	1342984	1342660	1342640	7.75675e-06	21	100	asRNA
1	CATAATACTCTCTCCTGAATT	-1	['osmB']	['b1283']	1343326	1343346	21	-8	1343110	1343328	1343326	1343346	7.75675e-06	21	100	asRNA
1	CATCGCTGTAATTCTTATAAC	-1	['yciT']	['b1284']	1344344	1344364	21	-8	1343597	1344346	1344344	1344364	7.75675e-06	21	100	asRNA
1	CATCAAGGACATCCTTATAGC	-1	['yciZ']	['b4596']	1344607	1344627	21	-8	1344436	1344609	1344607	1344627	7.75675e-06	21	100	asRNA
1	CATTATTCATTTTCCCCCTTT	1	['ymiD']	['b4772']	1344629	1344649	21	-8	1344647	1344775	1344649	1344629	7.75675e-06	21	100	asRNA
1	CATGATGCATATCCTCCGGTT	-1	['pdeR']	['b1285']	1346740	1346760	21	-8	1344757	1346742	1346740	1346760	7.75675e-06	21	100	asRNA
1	CATGTTGTTCCTTTTATTTAA	1	['ymiB']	['b4672']	1346778	1346798	21	-8	1346796	1346900	1346798	1346778	7.75675e-06	21	100	asRNA
1	CATAATTGTCTATTTTGGTGG	-1	['rnb']	['b1286']	1348910	1348930	21	-8	1346978	1348912	1348910	1348930	7.75675e-06	21	100	asRNA
1	CATGGGCGCTCCTTGGTCGTA	-1	['yciW']	['b1287']	1350105	1350125	21	-8	1348980	1350107	1350105	1350125	7.75675e-06	21	100	asRNA
1	CATAGCTTTAATCCTTATTGT	-1	['fabI']	['b1288']	1351037	1351057	21	-8	1350251	1351039	1351037	1351057	7.75675e-06	21	100	asRNA
1	CATCTCACTCTTTCTCCATGT	-1	['sapF']	['b1290']	1352632	1352652	21	-8	1351828	1352634	1352632	1352652	7.75675e-06	21	100	asRNA
1	CATTATTCCACCCCCGCAATA	-1	['sapD']	['b1291']	1353626	1353646	21	-8	1352636	1353628	1353626	1353646	7.75675e-06	21	100	asRNA
1	CATACCATTCCTTATGTTTCA	-1	['sapC']	['b1292']	1354516	1354536	21	-8	1353628	1354518	1354516	1354536	7.75675e-06	21	100	asRNA
1	CATGGTTTTTTCACCTCATCC	-1	['sapB']	['b1293']	1355468	1355488	21	-8	1354505	1355470	1355468	1355488	7.75675e-06	21	100	asRNA
1	CATAATATTAAGGGATTTTAT	-1	['sapA']	['b1294']	1357108	1357128	21	-8	1355467	1357110	1357108	1357128	7.75675e-06	21	100	asRNA
1	CATTATTTGCCCCTGGGGTTA	-1	['ymjA']	['b1295']	1357666	1357686	21	-8	1357423	1357668	1357666	1357686	7.75675e-06	21	100	asRNA
1	CATAATTGCTGCCTCCCCTGC	-1	['puuP']	['b1296']	1359185	1359205	21	-8	1357802	1359187	1359185	1359205	7.75675e-06	21	100	asRNA
1	CATCATCTCATTTCCTCGTCA	-1	['ymjE']	['b4742']	1359339	1359359	21	-8	1359177	1359341	1359339	1359359	7.75675e-06	21	100	asRNA
1	CATGATTCTTCGCCTTTGGTT	-1	['puuA']	['b1297']	1360906	1360926	21	-8	1359490	1360908	1360906	1360926	7.75675e-06	21	100	asRNA
1	CATGCTCAATCTCACAAAGTG	1	['puuD']	['b1298']	1361102	1361122	21	-8	1361120	1361884	1361122	1361102	7.75675e-06	21	100	asRNA
1	CATATTTGCATTTCCTTAAAC	1	['puuR']	['b1299']	1361893	1361913	21	-8	1361911	1362468	1361913	1361893	7.75675e-06	21	100	asRNA
1	CATTATGACTCCTGTTTCACG	1	['puuC']	['b1300']	1362725	1362745	21	-8	1362743	1364230	1362745	1362725	7.75675e-06	21	100	asRNA
1	CATTTCAGGCCTCCAGGCTTA	1	['puuB']	['b1301']	1364214	1364234	21	-8	1364232	1365512	1364234	1364214	7.75675e-06	21	100	asRNA
1	CATGTTTCACACCTTTTGACT	1	['puuE']	['b1302']	1365532	1365552	21	-8	1365550	1366815	1365552	1365532	7.75675e-06	21	100	asRNA
1	CATGATGAAATTCGCCACTTG	-1	['pspF']	['b1303']	1367910	1367930	21	-8	1366935	1367912	1367910	1367930	7.75675e-06	21	100	asRNA
1	CATAATGTTGTCCTCTTGATT	1	['pspA']	['b1304']	1368061	1368081	21	-8	1368079	1368747	1368081	1368061	7.75675e-06	21	100	asRNA
1	CATAAGTACTCCTTAGACGAT	1	['pspB']	['b1305']	1368783	1368803	21	-8	1368801	1369025	1368803	1368783	7.75675e-06	21	100	asRNA
1	CATTAGCGATCCCTCCAGTTC	1	['pspC']	['b1306']	1369007	1369027	21	-8	1369025	1369384	1369027	1369007	7.75675e-06	21	100	asRNA
1	CATAACTTTCCTCACAGTTGA	1	['pspD']	['b1307']	1369375	1369395	21	-8	1369393	1369614	1369395	1369375	7.75675e-06	21	100	asRNA
1	CATGTAAGCGTCCTTCTATGG	1	['pspE']	['b1308']	1369671	1369691	21	-8	1369689	1370003	1369691	1369671	7.75675e-06	21	100	asRNA
1	CATGTTGCCTTTCCGTGGTAG	1	['ycjM']	['b1309']	1370198	1370218	21	-8	1370216	1371895	1370218	1370198	7.75675e-06	21	100	asRNA
1	CATGAGATGTTCCTTTTTATT	1	['ycjN']	['b1310']	1371891	1371911	21	-8	1371909	1373201	1371911	1371891	7.75675e-06	21	100	asRNA
1	CATTGCGGATTCCTGTCCTGG	1	['ycjO']	['b1311']	1373204	1373224	21	-8	1373222	1374103	1373224	1373204	7.75675e-06	21	100	asRNA
1	CATTGAGGTTCACCCGTTTCC	1	['ycjP']	['b1312']	1374072	1374092	21	-8	1374090	1374932	1374092	1374072	7.75675e-06	21	100	asRNA
1	CATTTAAAACTCCTTGTAAAG	1	['ycjQ']	['b1313']	1374945	1374965	21	-8	1374963	1376015	1374965	1374945	7.75675e-06	21	100	asRNA
1	CATTTTTTTCATTCCTTTGAA	1	['ycjR']	['b1314']	1376016	1376036	21	-8	1376034	1376822	1376036	1376016	7.75675e-06	21	100	asRNA
1	CACAAAGACCTCTTAGCAGGT	1	['ycjS']	['b1315']	1376814	1376834	21	-8	1376832	1377887	1376834	1376814	7.75675e-06	21	100	asRNA
1	CATAATTCCACACGCGTCCCT	1	['ycjT']	['b1316']	1377866	1377886	21	-8	1377884	1380151	1377886	1377866	7.75675e-06	21	100	asRNA
1	CATTCATCCTCCTGATGTTTG	1	['ycjU']	['b1317']	1380130	1380150	21	-8	1380148	1380807	1380150	1380130	7.75675e-06	21	100	asRNA
1	CATTATTGTTCCTTGTATTAT	1	['ompG']	['b1319']	1381929	1381949	21	-8	1381947	1382852	1381949	1381929	7.75675e-06	21	100	asRNA
1	CATAGGTCAGGAACTCCGTCC	-1	['ycjW']	['b1320']	1383959	1383979	21	-8	1382963	1383961	1383959	1383979	7.75675e-06	21	100	asRNA
1	CATTGCTGTCCTGTGCTGCTC	1	['ycjX']	['b1321']	1384099	1384119	21	-8	1384117	1385514	1384119	1384099	7.75675e-06	21	100	asRNA
1	CATCGCAATTTATCTCCTATT	1	['ycjF']	['b1322']	1385493	1385513	21	-8	1385511	1386572	1385513	1385493	7.75675e-06	21	100	asRNA
1	CATGGGAACCTTCACCTGAAA	1	['tyrR']	['b1323']	1386702	1386722	21	-8	1386720	1388261	1386722	1386702	7.75675e-06	21	100	asRNA
1	CATGATTATCTTTCCTGTTTA	-1	['tpx']	['b1324']	1388809	1388829	21	-8	1388305	1388811	1388809	1388829	7.75675e-06	21	100	asRNA
1	CATCTTTACTCCTTGTTGTCG	1	['ycjG']	['b1325']	1388912	1388932	21	-8	1388930	1389895	1388932	1388912	7.75675e-06	21	100	asRNA
1	CATGATCGTCTCTGGTTCAGG	-1	['mpaA']	['b1326']	1390596	1390616	21	-8	1389870	1390598	1390596	1390616	7.75675e-06	21	100	asRNA
1	CATGAAAATTATCCCAGATTA	-1	['ymjC']	['b4525']	1390860	1390880	21	-8	1390680	1390862	1390860	1390880	7.75675e-06	21	100	asRNA
1	CATTACAGAGTTTCCTCAAAG	-1	['ymjD']	['b4673']	1390931	1390951	21	-8	1390868	1390933	1390931	1390951	7.75675e-06	21	100	asRNA
1	CATTCCGTTCCTCATGGAGTT	-1	['ycjY']	['b1327']	1391851	1391871	21	-8	1390933	1391853	1391851	1391871	7.75675e-06	21	100	asRNA
1	CATTCAGTATCTCCATGCAAT	1	['pgrR']	['b1328']	1391973	1391993	21	-8	1391991	1392890	1391993	1391973	7.75675e-06	21	100	asRNA
1	CATAAGTTTCCCTCTAACCGA	1	['mppA']	['b1329']	1393209	1393229	21	-8	1393227	1394840	1393229	1393209	7.75675e-06	21	100	asRNA
1	CATTGTTTTATCAGGCTCCTC	-1	['ynaI']	['b1330']	1395920	1395940	21	-8	1394891	1395922	1395920	1395940	7.75675e-06	21	100	asRNA
1	CATGATGTAATCCTTGTGCAG	1	['ynaJ']	['b1332']	1397347	1397367	21	-8	1397365	1397622	1397367	1397347	7.75675e-06	21	100	asRNA
1	CATACAGGGTCTCCTTACAAC	-1	['uspE']	['b1333']	1398620	1398640	21	-8	1397672	1398622	1398620	1398640	7.75675e-06	21	100	asRNA
1	CATAGGTCTGCTCAAGCCGTA	-1	['fnr']	['b1334']	1399524	1399544	21	-8	1398774	1399526	1399524	1399544	7.75675e-06	21	100	asRNA
1	CATCCGTTCTCTCTTAAGACA	-1	['ogt']	['b1335']	1400234	1400254	21	-8	1399721	1400236	1400234	1400254	7.75675e-06	21	100	asRNA
1	CATGGGCATTCCTCGGTTGTT	-1	['abgT']	['b1336']	1401771	1401791	21	-8	1400247	1401773	1401771	1401791	7.75675e-06	21	100	asRNA
1	CATCAGATACCTCGCGTCCAG	-1	['abgB']	['b1337']	1403253	1403273	21	-8	1401810	1403255	1403253	1403273	7.75675e-06	21	100	asRNA
1	CATAACCTTTCCCGTCATCAG	-1	['abgA']	['b1338']	1404563	1404583	21	-8	1403255	1404565	1404563	1404583	7.75675e-06	21	100	asRNA
1	CATGACGCCACCGATAACCGT	1	['abgR']	['b1339']	1404723	1404743	21	-8	1404741	1405649	1404743	1404723	7.75675e-06	21	100	asRNA
1	CATGTTACATCCTCCCGCAAT	1	['smrA']	['b1340']	1405961	1405981	21	-8	1405979	1406542	1405981	1405961	7.75675e-06	21	100	asRNA
1	CATTGAGATCCCGTTATTTTT	-1	['dgcM']	['b1341']	1407793	1407813	21	-8	1406563	1407795	1407793	1407813	7.75675e-06	21	100	asRNA
1	CATCTCATCACCCCATTACCC	1	['ynaN']	['b4773']	1407971	1407991	21	-8	1407989	1408036	1407991	1407971	7.75675e-06	21	100	asRNA
1	CACAGTGCCTCCATCATCAAC	1	['zntB']	['b1342']	1408032	1408052	21	-8	1408050	1409033	1408052	1408032	7.75675e-06	21	100	asRNA
1	CATATTTCCCTCTGGTCATTG	1	['ynaL']	['b4743']	1409290	1409310	21	-8	1409308	1409481	1409310	1409290	7.75675e-06	21	100	asRNA
1	CACAATCTATTCTCGTGGTCA	1	['dbpA']	['b1343']	1409493	1409513	21	-8	1409511	1410884	1409513	1409493	7.75675e-06	21	100	asRNA
1	CATTATTTCAGTTCTCTGGTA	-1	['ttcA']	['b1344']	1411946	1411966	21	-8	1411013	1411948	1411946	1411966	7.75675e-06	21	100	asRNA
1	CATATCATGAGTCTTTGATAA	-1	['intR']	['b1345']	1413233	1413253	21	-8	1412000	1413235	1413233	1413253	7.75675e-06	21	100	asRNA
1	CATCGCATCACCTCTGGCAGG	-1	['xisR']	['b1346']	1413450	1413470	21	-8	1413237	1413452	1413450	1413470	7.75675e-06	21	100	asRNA
1	CATGAACACCTCCATTATTAT	-1	['rcbA']	['b1347']	1413738	1413758	21	-8	1413531	1413740	1413738	1413758	7.75675e-06	21	100	asRNA
1	CATAATTTTTCTCATAAAAAA	-1	['ralR']	['b1348']	1413925	1413945	21	-8	1413733	1413927	1413925	1413945	7.75675e-06	21	100	asRNA
1	CATTTGCATATTCCTTAGCCC	-1	['recT']	['b1349']	1414791	1414811	21	-8	1413984	1414793	1414791	1414811	7.75675e-06	21	100	asRNA
1	CATTGTTTTTTAACCTCAACT	-1	['recE']	['b1350']	1417384	1417404	21	-8	1414786	1417386	1417384	1417404	7.75675e-06	21	100	asRNA
1	CATGTTTTTCTCCTTAATTAA	-1	['racC']	['b1351']	1417761	1417781	21	-8	1417488	1417763	1417761	1417781	7.75675e-06	21	100	asRNA
1	CATCACCATGACTCCGCCTTT	-1	['ydaE']	['b4526']	1418006	1418026	21	-8	1417838	1418008	1418006	1418026	7.75675e-06	21	100	asRNA
1	CATAATTATCTCCATTTTTAC	-1	['kilR']	['b1352']	1418227	1418247	21	-8	1418008	1418229	1418227	1418247	7.75675e-06	21	100	asRNA
1	CATATCAATAACTCTCAACTG	1	['sieB']	['b1353']	1418653	1418673	21	-8	1418671	1419159	1418673	1418653	7.75675e-06	21	100	asRNA
1	CATTTTGCGAATCTCACATCT	-1	['ydaF']	['b4527']	1419309	1419329	21	-8	1419156	1419311	1419309	1419329	7.75675e-06	21	100	asRNA
1	CATCTTATCTCTCCCCTTAAC	-1	['ydaG']	['b1355']	1419454	1419474	21	-8	1419322	1419456	1419454	1419474	7.75675e-06	21	100	asRNA
1	CATTGCTTAATATTCTCCTAT	-1	['racR']	['b1356']	1420239	1420259	21	-8	1419765	1420241	1420239	1420259	7.75675e-06	21	100	asRNA
1	CATCGAATGAACTCCAAAAAC	1	['ydaS']	['b1357']	1420347	1420367	21	-8	1420365	1420661	1420367	1420347	7.75675e-06	21	100	asRNA
1	CATGAATCATTTGCCTCTTGA	1	['ydaT']	['b1358']	1420666	1420686	21	-8	1420684	1421106	1420686	1420666	7.75675e-06	21	100	asRNA
1	CATGGAAACTTTTGCTTAATG	1	['ydaU']	['b1359']	1421101	1421121	21	-8	1421119	1421976	1421121	1421101	7.75675e-06	21	100	asRNA
1	CATGGTCAGTTACCCCCTGAA	1	['ydaV']	['b1360']	1421965	1421985	21	-8	1421983	1422729	1421985	1421965	7.75675e-06	21	100	asRNA
1	CATTAAATTTTTCTCCCGGTA	1	['ydaW']	['b1361']	1422734	1422754	21	-8	1422752	1423312	1422754	1422734	7.75675e-06	21	100	asRNA
1	CATATCTAAATATTCTTTCAA	1	['trkG']	['b1363']	1423764	1423784	21	-8	1423782	1425239	1423784	1423764	7.75675e-06	21	100	asRNA
1	CATACAGCCTTGCTTTATGAA	1	['ynaK']	['b1365']	1425359	1425379	21	-8	1425377	1425640	1425379	1425359	7.75675e-06	21	100	asRNA
1	CATCCGTCAGGCCAGACAGAA	1	['ydaY']	['b1366']	1425603	1425623	21	-8	1425621	1425980	1425623	1425603	7.75675e-06	21	100	asRNA
1	CATTTATTAAAACTCCTGACA	1	['ynaA']	['b1368']	1426436	1426456	21	-8	1426454	1427482	1426456	1426436	7.75675e-06	21	100	asRNA
1	GAATGGCCGCCCTGCTGCATT	1	['lomR']	['b4570']	1427371	1427391	21	-8	1427389	1428984	1427391	1427371	7.75675e-06	21	100	asRNA
1	CATGATGTCCCTCTGGGATGC	-1	['insH5']	['b1370']	1428724	1428744	21	-8	1427746	1428726	1428724	1428744	7.75675e-06	21	100	asRNA
1	CATATTCACCCCACAAAAAAG	1	['stfR']	['b1372']	1429031	1429051	21	-8	1429049	1432411	1429051	1429031	7.75675e-06	21	100	asRNA
1	CATAAAACCTCCTGTTTTAGT	-1	['uspF']	['b1376']	1435617	1435637	21	-8	1435185	1435619	1435617	1435637	7.75675e-06	21	100	asRNA
1	CATTGAATAAATCCTTTAGTT	-1	['ompN']	['b1377']	1436891	1436911	21	-8	1435760	1436893	1436891	1436911	7.75675e-06	21	100	asRNA
1	CATATGACACCCTTACATTGC	-1	['ydbK']	['b1378']	1440782	1440802	21	-8	1437260	1440784	1440782	1440802	7.75675e-06	21	100	asRNA
1	CATCTTTTCTTCCTCTGATCT	1	['ydbJ']	['b4529']	1441040	1441060	21	-8	1441058	1441324	1441060	1441040	7.75675e-06	21	100	asRNA
1	CATTGTGGTTCTCAATTACAG	-1	['hslJ']	['b1379']	1441741	1441761	21	-8	1441321	1441743	1441741	1441761	7.75675e-06	21	100	asRNA
1	CATAAGACTTTCTCCAGTGAT	-1	['ldhA']	['b1380']	1442841	1442861	21	-8	1441854	1442843	1442841	1442861	7.75675e-06	21	100	asRNA
1	CATGGGTAGTTAATATCCTGA	1	['ydbH']	['b1381']	1443033	1443053	21	-8	1443051	1445690	1443053	1443033	7.75675e-06	21	100	asRNA
1	CATTGTTTTTCCTCACACTCT	1	['ynbE']	['b1382']	1445669	1445689	21	-8	1445687	1445872	1445689	1445669	7.75675e-06	21	100	asRNA
1	CATCATCACCTCAGAAAAGAT	1	['ydbL']	['b1383']	1445862	1445882	21	-8	1445880	1446206	1445882	1445862	7.75675e-06	21	100	asRNA
1	CATGGCACGTTTTCGCTCTGT	-1	['feaR']	['b1384']	1447281	1447301	21	-8	1446378	1447283	1447281	1447301	7.75675e-06	21	100	asRNA
1	CATCACTTTTCCTTATTATTT	1	['feaB']	['b1385']	1447501	1447521	21	-8	1447519	1449018	1447521	1447501	7.75675e-06	21	100	asRNA
1	CATTATTAACCTCGTCAGATG	-1	['tynA']	['b1386']	1451347	1451367	21	-8	1449076	1451349	1451347	1451367	7.75675e-06	21	100	asRNA
1	CATCGCTACTCTCCAGATGTT	-1	['paaZ']	['b1387']	1453640	1453660	21	-8	1451597	1453642	1453640	1453660	7.75675e-06	21	100	asRNA
1	CACGTCATCACCTTTACGATT	1	['paaA']	['b1388']	1453909	1453929	21	-8	1453927	1454856	1453929	1453909	7.75675e-06	21	100	asRNA
1	CATTTTGAATCTCCTTATGCG	1	['paaB']	['b1389']	1454850	1454870	21	-8	1454868	1455155	1454870	1454850	7.75675e-06	21	100	asRNA
1	CATTTCCGACCTCACATGTGC	1	['paaC']	['b1390']	1455146	1455166	21	-8	1455164	1455910	1455166	1455146	7.75675e-06	21	100	asRNA
1	CATACCCATCTCCTCTGTTAC	1	['paaD']	['b1391']	1455907	1455927	21	-8	1455925	1456422	1455927	1455907	7.75675e-06	21	100	asRNA
1	CATGGCATCCTCAAATACATT	1	['paaE']	['b1392']	1456412	1456432	21	-8	1456430	1457500	1456432	1456412	7.75675e-06	21	100	asRNA
1	CATGCCATCCCCTTCGCGTCA	1	['paaF']	['b1393']	1457479	1457499	21	-8	1457497	1458264	1457499	1457479	7.75675e-06	21	100	asRNA
1	CATTAGCGTCCTTTAAAGTCG	1	['paaG']	['b1394']	1458246	1458266	21	-8	1458264	1459052	1458266	1458246	7.75675e-06	21	100	asRNA
1	CATGCTATTTCCCCGTGAACT	1	['paaH']	['b1395']	1459036	1459056	21	-8	1459054	1460481	1459056	1459036	7.75675e-06	21	100	asRNA
1	CATAACCGCTCTCCAGAAGCG	1	['paaI']	['b1396']	1460453	1460473	21	-8	1460471	1460893	1460473	1460453	7.75675e-06	21	100	asRNA
1	CATCAGGCTTCTCCTGTAATG	1	['paaJ']	['b1397']	1460875	1460895	21	-8	1460893	1462098	1460895	1460875	7.75675e-06	21	100	asRNA
1	CATTGTAGGGTACTCGCAGGT	1	['paaK']	['b1398']	1462107	1462127	21	-8	1462125	1463438	1462127	1462107	7.75675e-06	21	100	asRNA
1	CATTCGCTTCAGTCTGTTGTT	1	['paaX']	['b1399']	1463521	1463541	21	-8	1463539	1464489	1463541	1463521	7.75675e-06	21	100	asRNA
1	CATAACGCCTCCTGTTCAATA	1	['paaY']	['b1400']	1464453	1464473	21	-8	1464471	1465061	1464473	1464453	7.75675e-06	21	100	asRNA
1	CATGGTCTTTTTTTATTCACC	-1	['ynbG']	['b4674']	1465228	1465248	21	-8	1465165	1465230	1465228	1465248	7.75675e-06	21	100	asRNA
1	CATAATAAATCCTTCTGGCGA	1	['ydbA']	['b4492']	1465374	1465394	21	-8	1465392	1474013	1465394	1465374	7.75675e-06	21	100	asRNA
1	CATCGCACCCTGCCCTGTAAT	1	['pdxI']	['b1406']	1474203	1474223	21	-8	1474221	1475081	1474223	1474203	7.75675e-06	21	100	asRNA
1	CATATGCACTCCATGCCATTA	1	['ydbD']	['b1407']	1475126	1475146	21	-8	1475144	1477450	1475146	1475126	7.75675e-06	21	100	asRNA
1	CATTATCAATCCTTGATAATT	1	['ynbA']	['b1408']	1477603	1477623	21	-8	1477621	1478226	1477623	1477603	7.75675e-06	21	100	asRNA
1	CATTATATTTCAGCGCTCATA	1	['ynbB']	['b1409']	1478208	1478228	21	-8	1478226	1479122	1478228	1478208	7.75675e-06	21	100	asRNA
1	CATTTTCTCTATTTTCCTTCA	1	['ynbC']	['b1410']	1479120	1479140	21	-8	1479138	1480895	1479140	1479120	7.75675e-06	21	100	asRNA
1	CATGGTGTTTCCTTATAGATG	-1	['azoR']	['b1412']	1482858	1482878	21	-8	1482255	1482860	1482858	1482878	7.75675e-06	21	100	asRNA
1	CATAACGTTAGTGGGCAGTAG	1	['hrpA']	['b1413']	1483043	1483063	21	-8	1483061	1486963	1483063	1483043	7.75675e-06	21	100	asRNA
1	CATGGTTCCTCCTTATCGTTC	1	['ydcF']	['b1414']	1487217	1487237	21	-8	1487235	1488035	1487237	1487217	7.75675e-06	21	100	asRNA
1	CATGGGCGACTCCTGTGATTT	1	['aldA']	['b1415']	1488214	1488234	21	-8	1488232	1489671	1488234	1488214	7.75675e-06	21	100	asRNA
1	CATAACATTTCCTGCTTTAAC	1	['cybB']	['b1418']	1490884	1490904	21	-8	1490902	1491432	1490904	1490884	7.75675e-06	21	100	asRNA
1	CATATAACCTCCATGGTTTAT	1	['ydcA']	['b1419']	1491659	1491679	21	-8	1491677	1491850	1491679	1491659	7.75675e-06	21	100	asRNA
1	CATTTTCTCATGGCACCCCTT	1	['yncP']	['b4774']	1491858	1491878	21	-8	1491876	1491944	1491878	1491858	7.75675e-06	21	100	asRNA
1	CATAGCCTTTCTCCTTGCCGG	-1	['hokB']	['b4428']	1492069	1492089	21	-8	1491922	1492071	1492069	1492089	7.75675e-06	21	100	asRNA
1	CATTCGTTGGCCTCGGTTGAT	-1	['mokB']	['b1420']	1492127	1492147	21	-8	1491962	1492129	1492127	1492147	7.75675e-06	21	100	asRNA
1	CATTACCGTTGTCTCTCGTCC	1	['trg']	['b1421']	1492452	1492472	21	-8	1492470	1494110	1492472	1492452	7.75675e-06	21	100	asRNA
1	CATAAGCGATGTTAAAAACGA	-1	['ydcI']	['b1422']	1495069	1495089	21	-8	1494148	1495071	1495069	1495089	7.75675e-06	21	100	asRNA
1	CATAGTGTCTGCCTCCAGTGG	1	['ydcJ']	['b1423']	1495270	1495290	21	-8	1495288	1496631	1495290	1495270	7.75675e-06	21	100	asRNA
1	CATACCTGAAAGTGAGTCCTT	1	['opgD']	['b1424']	1496838	1496858	21	-8	1496856	1498511	1496858	1496838	7.75675e-06	21	100	asRNA
1	CATACGCACTCCCTGTTAGTG	1	['ydcH']	['b1426']	1498633	1498653	21	-8	1498651	1498875	1498653	1498633	7.75675e-06	21	100	asRNA
1	CATCTTATCTCCAGTCAATCC	1	['rimL']	['b1427']	1498920	1498940	21	-8	1498938	1499477	1498940	1498920	7.75675e-06	21	100	asRNA
1	CATAGCGTTTTCCCACAGGTG	-1	['ydcK']	['b1428']	1500447	1500467	21	-8	1499469	1500449	1500447	1500467	7.75675e-06	21	100	asRNA
1	CATCTTCTTACTCATTTTGTT	1	['tehA']	['b1429']	1500555	1500575	21	-8	1500573	1501565	1500575	1500555	7.75675e-06	21	100	asRNA
1	CATTCTTTGTCCTCTGCTTTC	1	['tehB']	['b1430']	1501544	1501564	21	-8	1501562	1502155	1501564	1501544	7.75675e-06	21	100	asRNA
1	CATGAATAGTTTCCTGAGATG	1	['ydcL']	['b1431']	1502439	1502459	21	-8	1502457	1503125	1502459	1502439	7.75675e-06	21	100	asRNA
1	CATTTCACACTCCTGTTGACC	1	['insQ']	['b1432']	1503699	1503719	21	-8	1503717	1504865	1503719	1503699	7.75675e-06	21	100	asRNA
1	CATAGTCACCTCGTGCGTTAT	-1	['ydcO']	['b1433']	1506078	1506098	21	-8	1504905	1506080	1506078	1506098	7.75675e-06	21	100	asRNA
1	CATGCGACTCCTCCGGCAAAA	1	['sutR']	['b1434']	1506154	1506174	21	-8	1506172	1506708	1506174	1506154	7.75675e-06	21	100	asRNA
1	CACATTCTTATCCAGTAGCTG	1	['rlhA']	['b1435']	1506763	1506783	21	-8	1506781	1508742	1506783	1506763	7.75675e-06	21	100	asRNA
1	CATCCTGCCACCTTTTTCTTA	-1	['yncJ']	['b1436']	1509062	1509082	21	-8	1508834	1509064	1509062	1509082	7.75675e-06	21	100	asRNA
1	CACATCGCCTCCCTGCCGCTG	1	['hicA']	['b4532']	1509268	1509288	21	-8	1509286	1509462	1509288	1509268	7.75675e-06	21	100	asRNA
1	CATAATTTCGACTGTCTCTCG	1	['hicB']	['b1438']	1509490	1509510	21	-8	1509508	1509924	1509510	1509490	7.75675e-06	21	100	asRNA
1	CATTATCGAATCGTAATTATG	1	['ydcR']	['b1439']	1509985	1510005	21	-8	1510003	1511409	1510005	1509985	7.75675e-06	21	100	asRNA
1	CATAAGGTCTTACTCCTGTCG	1	['ydcS']	['b1440']	1511636	1511656	21	-8	1511654	1512799	1511656	1511636	7.75675e-06	21	100	asRNA
1	CATAAAGCACCCCAGCGAAGT	1	['ydcT']	['b1441']	1512799	1512819	21	-8	1512817	1513830	1512819	1512799	7.75675e-06	21	100	asRNA
1	CATTCACCTCTCCTCAACCAG	1	['ydcU']	['b1442']	1513813	1513833	21	-8	1513831	1514772	1513833	1513813	7.75675e-06	21	100	asRNA
1	CATCGAACGCTCCCAGACGTT	1	['ydcV']	['b1443']	1514744	1514764	21	-8	1514762	1515556	1514764	1514744	7.75675e-06	21	100	asRNA
1	CATAGCATATTCCTGTATCAG	1	['patD']	['b1444']	1515560	1515580	21	-8	1515578	1517002	1515580	1515560	7.75675e-06	21	100	asRNA
1	CATTTTTGCCACCTTTTATCA	-1	['yncL']	['b4598']	1517192	1517212	21	-8	1517099	1517194	1517192	1517212	7.75675e-06	21	100	asRNA
1	CATGTACGGGCGTCCAGCCAG	1	['ortT']	['b1445']	1517371	1517391	21	-8	1517389	1517562	1517391	1517371	7.75675e-06	21	100	asRNA
1	CATACTTTCTCCTTAGCCACT	1	['ydcY']	['b1446']	1517630	1517650	21	-8	1517648	1517881	1517650	1517630	7.75675e-06	21	100	asRNA
1	CATCCAATCGCGTCCGGTTCA	-1	['ydcZ']	['b1447']	1518329	1518349	21	-8	1517882	1518331	1518329	1518349	7.75675e-06	21	100	asRNA
1	CATGTCTGGCCTCAATAAAAT	-1	['mnaT']	['b1448']	1518844	1518864	21	-8	1518328	1518846	1518844	1518864	7.75675e-06	21	100	asRNA
1	CATTTTAATTCCTTCGCGTGT	1	['mcbR']	['b1450']	1520244	1520264	21	-8	1520262	1520927	1520264	1520244	7.75675e-06	21	100	asRNA
1	CATGAAAAAAGCCAGGTTAAG	-1	['yncD']	['b1451']	1523063	1523083	21	-8	1520963	1523065	1523063	1523083	7.75675e-06	21	100	asRNA
1	CATGACGACTCCCTTTGATGA	1	['yncE']	['b1452']	1523289	1523309	21	-8	1523307	1524368	1523309	1523289	7.75675e-06	21	100	asRNA
1	CATTGCTCTCCCTGATTGCTT	-1	['ansP']	['b1453']	1525978	1525998	21	-8	1524481	1525980	1525978	1525998	7.75675e-06	21	100	asRNA
1	CATATGCCCCTCACAATCTTT	1	['yncG']	['b1454']	1526229	1526249	21	-8	1526247	1526864	1526249	1526229	7.75675e-06	21	100	asRNA
1	CATGAATTTAATTAATTACGC	1	['yncH']	['b1455']	1526922	1526942	21	-8	1526940	1527152	1526942	1526922	7.75675e-06	21	100	asRNA
1	CATCTGAACTCCCTTGCTTTG	1	['ydcD']	['b1457']	1529904	1529924	21	-8	1529922	1530404	1529924	1529904	7.75675e-06	21	100	asRNA
1	CACGATTTTCATCTTTGCTTT	-1	['yncO']	['b4745']	1530502	1530522	21	-8	1530319	1530504	1530502	1530522	7.75675e-06	21	100	asRNA
1	CATGATTACGCTCCTTTTGAA	1	['pptA']	['b1461']	1533034	1533054	21	-8	1533052	1533285	1533054	1533034	7.75675e-06	21	100	asRNA
1	CATGGTATCGCCTCGCGAAGA	-1	['yddH']	['b1462']	1533849	1533869	21	-8	1533282	1533851	1533849	1533869	7.75675e-06	21	100	asRNA
1	CATCAGGCGTTTCCCTTAGTG	1	['nhoA']	['b1463']	1534006	1534026	21	-8	1534024	1534869	1534026	1534006	7.75675e-06	21	100	asRNA
1	CATTAACGTTCTCCTGTGACT	-1	['yddE']	['b1464']	1535856	1535876	21	-8	1534965	1535858	1535856	1535876	7.75675e-06	21	100	asRNA
1	CATTTCCCACCTCCCGCACTG	-1	['narV']	['b1465']	1536615	1536635	21	-8	1535937	1536617	1536615	1536635	7.75675e-06	21	100	asRNA
1	CATTATTCGCCCTCCGCTTTG	-1	['narW']	['b1466']	1537307	1537327	21	-8	1536614	1537309	1537307	1537327	7.75675e-06	21	100	asRNA
1	CATTTTTTCGCCTCCTGTACC	-1	['narY']	['b1467']	1538851	1538871	21	-8	1537309	1538853	1538851	1538871	7.75675e-06	21	100	asRNA
1	CATGACATGACTCCTGCTCCA	-1	['narZ']	['b1468']	1542588	1542608	21	-8	1538850	1542590	1542588	1542608	7.75675e-06	21	100	asRNA
1	CATATTGTTCCTCACATGCAC	-1	['narU']	['b1469']	1544058	1544078	21	-8	1542672	1544060	1544058	1544078	7.75675e-06	21	100	asRNA
1	CATATTGTGATGGGCACTTAA	-1	['yddK']	['b1471']	1545712	1545732	21	-8	1544758	1545714	1545712	1545732	7.75675e-06	21	100	asRNA
1	CATTTAACAGAATCCTTTTAA	-1	['yddL']	['b1472']	1546026	1546046	21	-8	1545738	1546028	1546026	1546046	7.75675e-06	21	100	asRNA
1	CATGCTCGCTGTTTTGTCTCT	-1	['yddG']	['b1473']	1547167	1547187	21	-8	1546288	1547169	1547167	1547187	7.75675e-06	21	100	asRNA
1	CATTGCTTTCCTCTTTTTTCA	1	['fdnG']	['b1474']	1547383	1547403	21	-8	1547401	1550448	1547403	1547383	7.75675e-06	21	100	asRNA
1	CATCTGTTCGCCCCCTTACGC	1	['fdnH']	['b1475']	1550443	1550463	21	-8	1550461	1551345	1550463	1550443	7.75675e-06	21	100	asRNA
1	CATGATGATCCTCCTCGTCAT	1	['fdnI']	['b1476']	1551320	1551340	21	-8	1551338	1551991	1551340	1551320	7.75675e-06	21	100	asRNA
1	CATTAGTGTCTTTACTCTCAG	-1	['yddM']	['b1477']	1552680	1552700	21	-8	1552398	1552682	1552680	1552700	7.75675e-06	21	100	asRNA
1	CATAGTTCCTCCTTTTCGGAT	-1	['adhP']	['b1478']	1553836	1553856	21	-8	1552828	1553838	1553836	1553856	7.75675e-06	21	100	asRNA
1	CATGTCACTCACTCTTTTTTG	-1	['maeA']	['b1479']	1555667	1555687	21	-8	1553972	1555669	1555667	1555687	7.75675e-06	21	100	asRNA
1	CATTTTAACTCCTCAATCCTG	-1	['sra']	['b1480']	1555961	1555981	21	-8	1555826	1555963	1555961	1555981	7.75675e-06	21	100	asRNA
1	CATAGTGATTCTCCGTGTCTG	-1	['bdm']	['b1481']	1556278	1556298	21	-8	1556065	1556280	1556278	1556298	7.75675e-06	21	100	asRNA
1	CATTGTTGCTCTCCTGTGGGC	1	['osmC']	['b1482']	1556607	1556627	21	-8	1556625	1557056	1556627	1556607	7.75675e-06	21	100	asRNA
1	CACTTATAACCTCCTGCTGCG	-1	['ddpF']	['b1483']	1558036	1558056	21	-8	1557112	1558038	1558036	1558056	7.75675e-06	21	100	asRNA
1	CATGACTGCTTTCCTCCTGCT	-1	['ddpD']	['b1484']	1559015	1559035	21	-8	1558031	1559017	1559015	1559035	7.75675e-06	21	100	asRNA
1	CATTCACCACCTCCACGTCCG	-1	['ddpC']	['b1485']	1559908	1559928	21	-8	1559014	1559910	1559908	1559928	7.75675e-06	21	100	asRNA
1	CACGTTATTTACTCATGGTAT	-1	['ddpB']	['b1486']	1560927	1560947	21	-8	1559907	1560929	1560927	1560947	7.75675e-06	21	100	asRNA
1	CATGACAGTTTCCTGATTAAC	-1	['ddpA']	['b1487']	1562479	1562499	21	-8	1560931	1562481	1562479	1562499	7.75675e-06	21	100	asRNA
1	CATAAACGGTTCCTGTATAAG	-1	['ddpX']	['b1488']	1563074	1563094	21	-8	1562495	1563076	1563074	1563094	7.75675e-06	21	100	asRNA
1	CATGATTACCTCTGCATCCTG	-1	['dosP']	['b1489']	1565731	1565751	21	-8	1563334	1565733	1565731	1565751	7.75675e-06	21	100	asRNA
1	CATAATTCACACCCTTATAAG	-1	['dosC']	['b1490']	1567138	1567158	21	-8	1565758	1567140	1567138	1567158	7.75675e-06	21	100	asRNA
1	CATATTCTCCTGAAATATGAA	-1	['yddY']	['b4746']	1567217	1567237	21	-8	1567178	1567219	1567217	1567237	7.75675e-06	21	100	asRNA
1	CATATGTGCTGGTTTCCGGTA	-1	['digH']	['b1491']	1568821	1568841	21	-8	1567504	1568823	1568821	1568841	7.75675e-06	21	100	asRNA
1	CATATTATCCCCCTAAAACGG	-1	['gadC']	['b1492']	1570487	1570507	21	-8	1568954	1570489	1570487	1570507	7.75675e-06	21	100	asRNA
1	CATTTTAAACTCCTTAAAATG	-1	['gadB']	['b1493']	1572043	1572063	21	-8	1570645	1572045	1572043	1572063	7.75675e-06	21	100	asRNA
1	CATGCGAAAACCGGGCGAATT	-1	['pqqL']	['b1494']	1575200	1575220	21	-8	1572407	1575202	1575200	1575220	7.75675e-06	21	100	asRNA
1	CATTTATTTATATCTCCGTAC	-1	['yddB']	['b1495']	1577617	1577637	21	-8	1575247	1577619	1577617	1577637	7.75675e-06	21	100	asRNA
1	CATTAGCGAAAATTGATTGTG	-1	['yddA']	['b1496']	1579340	1579360	21	-8	1577657	1579342	1579340	1579360	7.75675e-06	21	100	asRNA
1	CATCATCATCTTCCCTTGCGA	1	['yneP']	['b4747']	1579527	1579547	21	-8	1579545	1579667	1579547	1579527	7.75675e-06	21	100	asRNA
1	CATCGCTATCTCGCTCAATAA	-1	['ydeM']	['b1497']	1580788	1580808	21	-8	1579633	1580790	1580788	1580808	7.75675e-06	21	100	asRNA
1	CATAAATGTTCCTCTTCTTAT	-1	['ydeN']	['b1498']	1582522	1582542	21	-8	1580842	1582524	1582522	1582542	7.75675e-06	21	100	asRNA
1	CATTTCAAATATGTTTATTTA	-1	['safA']	['b1500']	1583957	1583977	21	-8	1583762	1583959	1583957	1583977	7.75675e-06	21	100	asRNA
1	CATCTACTTATCCTGTGTGGA	-1	['ydeP']	['b1501']	1586484	1586504	21	-8	1584207	1586486	1586484	1586504	7.75675e-06	21	100	asRNA
1	CATGATATATCCTAAGGTTAA	-1	['ydeQ']	['b1502']	1587732	1587752	21	-8	1586820	1587734	1587732	1587752	7.75675e-06	21	100	asRNA
1	CATATCTGACTCTGATTATTG	-1	['ydeR']	['b1503']	1588294	1588314	21	-8	1587793	1588296	1588294	1588314	7.75675e-06	21	100	asRNA
1	CATAATCTATTGTTCCTTAGC	-1	['ydeS']	['b1504']	1588837	1588857	21	-8	1588309	1588839	1588837	1588857	7.75675e-06	21	100	asRNA
1	CATTCGACTGTAGGCACTGTC	-1	['ydeT']	['b1505']	1589999	1590019	21	-8	1588853	1590001	1589999	1590019	7.75675e-06	21	100	asRNA
1	CATTACCACTCCAGATTTTGC	-1	['hipA']	['b1507']	1592174	1592194	21	-8	1590854	1592176	1592174	1592194	7.75675e-06	21	100	asRNA
1	CATGTCATACGTCCACAGCAA	-1	['hipB']	['b1508']	1592440	1592460	21	-8	1592176	1592442	1592440	1592460	7.75675e-06	21	100	asRNA
1	CATTAGATTATCCTCGGCTTA	-1	['lsrK']	['b1511']	1600207	1600227	21	-8	1598617	1600209	1600207	1600227	7.75675e-06	21	100	asRNA
1	CATAATTCATTCTTCACTTTG	-1	['lsrR']	['b1512']	1601239	1601259	21	-8	1600288	1601241	1601239	1601259	7.75675e-06	21	100	asRNA
1	CATATTTCCCCCGTTCAGTTT	1	['lsrA']	['b1513']	1601472	1601492	21	-8	1601490	1603025	1601492	1601472	7.75675e-06	21	100	asRNA
1	CATGACGCCTCCTGACGCTGA	1	['lsrC']	['b1514']	1603001	1603021	21	-8	1603019	1604047	1603021	1603001	7.75675e-06	21	100	asRNA
1	CATTATGCGGCCTCCCGTTTT	1	['lsrD']	['b1515']	1604029	1604049	21	-8	1604047	1605039	1604049	1604029	7.75675e-06	21	100	asRNA
1	CATGAAGATATCCTTTATGGC	1	['lsrB']	['b1516']	1605033	1605053	21	-8	1605051	1606073	1605053	1605033	7.75675e-06	21	100	asRNA
1	CATAACTTACTCCGGTTAAGT	1	['lsrF']	['b1517']	1606082	1606102	21	-8	1606100	1606975	1606102	1606082	7.75675e-06	21	100	asRNA
1	CATAATTCTTCTCCTTAGATC	1	['lsrG']	['b1518']	1606981	1607001	21	-8	1606999	1607289	1607001	1606981	7.75675e-06	21	100	asRNA
1	CATTTTTTTACTCCCGTCAGC	1	['tam']	['b1519']	1607328	1607348	21	-8	1607346	1608104	1607348	1607328	7.75675e-06	21	100	asRNA
1	CATGGTTATCTTCAGGCGTGG	-1	['yneE']	['b1520']	1609020	1609040	21	-8	1608108	1609022	1609020	1609040	7.75675e-06	21	100	asRNA
1	CACAATGGGTTCCCTTCTGAT	-1	['uxaB']	['b1521']	1610678	1610698	21	-8	1609229	1610680	1610678	1610698	7.75675e-06	21	100	asRNA
1	CAAAGGCCAGAAATCCAGACT	-1	['dgcF']	['b1522']	1611852	1611872	21	-8	1610907	1611854	1611852	1611872	7.75675e-06	21	100	asRNA
1	CATTAATAAACCGAACGCCCT	-1	['yneG']	['b1523']	1612323	1612343	21	-8	1611966	1612325	1612323	1612343	7.75675e-06	21	100	asRNA
1	CACTTTCTACTCCTGGACCGC	-1	['glsB']	['b1524']	1613249	1613269	21	-8	1612325	1613251	1613249	1613269	7.75675e-06	21	100	asRNA
1	CATCGGGGTATCTCCTTTATG	-1	['sad']	['b1525']	1614701	1614721	21	-8	1613315	1614703	1614701	1614721	7.75675e-06	21	100	asRNA
1	CATAGCATTCTCGATTCGTGA	1	['yneJ']	['b1526']	1614786	1614806	21	-8	1614804	1615685	1614806	1614786	7.75675e-06	21	100	asRNA
1	CATAACAGATTATCGGGTGAG	1	['ydeA']	['b1528']	1617010	1617030	21	-8	1617028	1618218	1617030	1617010	7.75675e-06	21	100	asRNA
1	CATTGGTGGTTGTTATCCTGT	-1	['marC']	['b1529']	1618906	1618926	21	-8	1618243	1618908	1618906	1618926	7.75675e-06	21	100	asRNA
1	CACATTAGTTGCCCTGGCAAG	1	['marR']	['b1530']	1619102	1619122	21	-8	1619120	1619554	1619122	1619102	7.75675e-06	21	100	asRNA
1	CATCGTCATACCTCTTTTTTG	1	['marA']	['b1531']	1619556	1619576	21	-8	1619574	1619957	1619576	1619556	7.75675e-06	21	100	asRNA
1	CATGATTGCCTCAGTGACGTT	1	['marB']	['b1532']	1619971	1619991	21	-8	1619989	1620207	1619991	1619971	7.75675e-06	21	100	asRNA
1	CATTCTACCGCCTCTGAATTT	-1	['eamA']	['b1533']	1621135	1621155	21	-8	1620238	1621137	1621135	1621155	7.75675e-06	21	100	asRNA
1	CATTTGTCTGTCCGGCAGTGC	1	['ydeE']	['b1534']	1621314	1621334	21	-8	1621332	1622519	1621334	1621314	7.75675e-06	21	100	asRNA
1	CATTATTTGCCTCCGTTTATG	1	['mgtS']	['b4599']	1622628	1622648	21	-8	1622646	1622741	1622648	1622628	7.75675e-06	21	100	asRNA
1	CATTAGTCATCCCATTTGTGG	1	['mgtT']	['b4775']	1622723	1622743	21	-8	1622741	1622845	1622743	1622723	7.75675e-06	21	100	asRNA
1	CATTGCCACTCCTTTTTCACA	-1	['dgcZ']	['b1535']	1623848	1623868	21	-8	1622960	1623850	1623848	1623868	7.75675e-06	21	100	asRNA
1	CATACTAACTCCTTAATTGCG	-1	['ydeI']	['b1536']	1624495	1624515	21	-8	1624105	1624497	1624495	1624515	7.75675e-06	21	100	asRNA
1	CACTGTTTTTTGTCCACGCTT	1	['ydeJ']	['b1537']	1624755	1624775	21	-8	1624773	1625291	1624775	1624755	7.75675e-06	21	100	asRNA
1	CATTTTCTTCTCCTGAACGCG	-1	['dcp']	['b1538']	1627378	1627398	21	-8	1625335	1627380	1627378	1627398	7.75675e-06	21	100	asRNA
1	CATCTCACTGTTCCTCAACGC	1	['ydfG']	['b1539']	1627499	1627519	21	-8	1627517	1628263	1627519	1627499	7.75675e-06	21	100	asRNA
1	CATTCGTTCTTGCTTGTGAGT	1	['ydfH']	['b1540']	1628334	1628354	21	-8	1628352	1629038	1628354	1628334	7.75675e-06	21	100	asRNA
1	CATAGGTGTTTTCTCCTTTCT	1	['ydfZ']	['b1541']	1629197	1629217	21	-8	1629215	1629418	1629217	1629197	7.75675e-06	21	100	asRNA
1	CATAACAATTCCTTAAATATA	-1	['ydfI']	['b1542']	1630911	1630931	21	-8	1629453	1630913	1630911	1630931	7.75675e-06	21	100	asRNA
1	CATAATTCACAGGTGTTTTTT	-1	['ydfJ']	['b1543']	1632283	1632303	21	-8	1631002	1632285	1632283	1632303	7.75675e-06	21	100	asRNA
1	CATTGTTCATTCCACGGCCAA	-1	['nohA']	['b1548']	1636365	1636385	21	-8	1635798	1636367	1636365	1636385	7.75675e-06	21	100	asRNA
1	CATAGATAAACCTTCCATGTG	1	['ydfO']	['b1549']	1637029	1637049	21	-8	1637047	1637457	1637049	1637029	7.75675e-06	21	100	asRNA
1	CATCATTTCCTCTTTTAGTCT	-1	['gnsB']	['b1550']	1637780	1637800	21	-8	1637609	1637782	1637780	1637800	7.75675e-06	21	100	asRNA
1	CATGATGGTGTTAACTCCAGT	-1	['ynfN']	['b1551']	1638107	1638127	21	-8	1637954	1638109	1638107	1638127	7.75675e-06	21	100	asRNA
1	CATTTTCACTTTTTTAAATCC	-1	['ynfR']	['b4749']	1638251	1638271	21	-8	1638188	1638253	1638251	1638271	7.75675e-06	21	100	asRNA
1	AATATTGTCTACCTCAAAGCG	-1	['ynfQ']	['b4724']	1638442	1638462	21	-8	1638256	1638444	1638442	1638462	7.75675e-06	21	100	asRNA
1	CATAATTATTACCTTTTGAAG	-1	['cspI']	['b1552']	1638665	1638685	21	-8	1638455	1638667	1638665	1638685	7.75675e-06	21	100	asRNA
1	CACTGTTCTATCCCCCAGCAG	-1	['rzpQ']	['b1553']	1639525	1639545	21	-8	1639030	1639527	1639525	1639545	7.75675e-06	21	100	asRNA
1	CATCTTTAACAGCCTCATCAC	-1	['rzoQ']	['b4689']	1639332	1639352	21	-8	1639080	1639334	1639332	1639352	7.75675e-06	21	100	asRNA
1	CATTGGATTACTCTCCTCTCG	-1	['ydfR']	['b1555']	1640363	1640383	21	-8	1640054	1640365	1640363	1640383	7.75675e-06	21	100	asRNA
1	CATATCCTCACCCCGATGTAC	-1	['essQ']	['b1556']	1640583	1640603	21	-8	1640370	1640585	1640583	1640603	7.75675e-06	21	100	asRNA
1	CATAGGCTTTTCCTGTATAAA	1	['ynfU']	['b4776']	1640787	1640807	21	-8	1640805	1640975	1640807	1640787	7.75675e-06	21	100	asRNA
1	CATTCTACATTCCTTAACTTG	-1	['cspB']	['b1557']	1641552	1641572	21	-8	1641339	1641554	1641552	1641572	7.75675e-06	21	100	asRNA
1	CATAAAAACTCTCCATGTGTG	1	['ynfS']	['b4750']	1642104	1642124	21	-8	1642122	1642211	1642124	1642104	7.75675e-06	21	100	asRNA
1	CATGCTCGTTCTCCACTTACG	-1	['ydfT']	['b1559']	1643239	1643259	21	-8	1642489	1643241	1643239	1643259	7.75675e-06	21	100	asRNA
1	CACGTTACCTCCAGATCCGTT	-1	['ydfU']	['b1560']	1644302	1644322	21	-8	1643255	1644304	1644302	1644322	7.75675e-06	21	100	asRNA
1	CATCAGAATCCTTCCGGATAA	-1	['rem']	['b1561']	1644900	1644920	21	-8	1644651	1644902	1644900	1644920	7.75675e-06	21	100	asRNA
1	CATAGCCTGCTTCTCCTGTCA	-1	['hokD']	['b1562']	1645272	1645292	21	-8	1645119	1645274	1645272	1645292	7.75675e-06	21	100	asRNA
1	CATGTCTTACACCTCTTGTAA	-1	['relB']	['b1564']	1645870	1645890	21	-8	1645633	1645872	1645870	1645890	7.75675e-06	21	100	asRNA
1	CATTTGTAATTACAAGAGGTG	1	['ydfV']	['b1565']	1645879	1645899	21	-8	1645897	1646202	1645899	1645879	7.75675e-06	21	100	asRNA
1	CATAGATTTCTCCTTTTAAAA	1	['flxA']	['b1566']	1646387	1646407	21	-8	1646405	1646737	1646407	1646387	7.75675e-06	21	100	asRNA
1	CACTCGTTCATGGACACTCTT	-1	['ydfW']	['b1567']	1647321	1647341	21	-8	1647174	1647323	1647321	1647341	7.75675e-06	21	100	asRNA
1	CATTGTTCAACCGCCCCGCCC	-1	['ydfX']	['b1568']	1647634	1647654	21	-8	1647346	1647636	1647634	1647654	7.75675e-06	21	100	asRNA
1	CATTTAAAACACCTTTATTGT	-1	['dicC']	['b1569']	1647848	1647868	21	-8	1647620	1647850	1647848	1647868	7.75675e-06	21	100	asRNA
1	CATAGTTAGCTAATGCTAAAT	1	['dicA']	['b1570']	1647916	1647936	21	-8	1647934	1648341	1647936	1647916	7.75675e-06	21	100	asRNA
1	CATGCTGACCTCATTTCCCCT	1	['ydfA']	['b1571']	1648490	1648510	21	-8	1648508	1648663	1648510	1648490	7.75675e-06	21	100	asRNA
1	CATATCACTCACCTGAGTTTC	1	['ydfB']	['b1572']	1648647	1648667	21	-8	1648665	1648793	1648667	1648647	7.75675e-06	21	100	asRNA
1	CATACTGATTCCTCGCGGTGC	1	['ydfC']	['b1573']	1648805	1648825	21	-8	1648823	1649041	1648825	1648805	7.75675e-06	21	100	asRNA
1	CATTATCGCGTCCTCAACAAT	1	['dicB']	['b1575']	1649591	1649611	21	-8	1649609	1649797	1649611	1649591	7.75675e-06	21	100	asRNA
1	CATTGTGCACATCCTTTTGGC	1	['ydfD']	['b1576']	1649776	1649796	21	-8	1649794	1649985	1649796	1649776	7.75675e-06	21	100	asRNA
1	CATAATGGTTATCTCTAAAAA	-1	['ynfP']	['b4534']	1652836	1652856	21	-8	1652728	1652838	1652836	1652856	7.75675e-06	21	100	asRNA
1	CATTATCTTACTCCTTACCAG	-1	['rspB']	['b1580']	1653913	1653933	21	-8	1652896	1653915	1653913	1653933	7.75675e-06	21	100	asRNA
1	CATGTTCGATTCCTTGCATCG	-1	['rspA']	['b1581']	1655139	1655159	21	-8	1653927	1655141	1655139	1655159	7.75675e-06	21	100	asRNA
1	CATCTTTGTCTCTTATTGACA	-1	['ynfA']	['b1582']	1655671	1655691	21	-8	1655347	1655673	1655671	1655691	7.75675e-06	21	100	asRNA
1	CATAATTCATTCCCTGTATGA	1	['ynfB']	['b1583']	1655790	1655810	21	-8	1655808	1656149	1655810	1655790	7.75675e-06	21	100	asRNA
1	CATAACGTGTCCTTACATTCC	1	['speG']	['b1584']	1656166	1656186	21	-8	1656184	1656744	1656186	1656166	7.75675e-06	21	100	asRNA
1	CACAACAGTCACCAGAGAGTA	-1	['ynfC']	['b1585']	1657455	1657475	21	-8	1656747	1657457	1657455	1657475	7.75675e-06	21	100	asRNA
1	CATCATAAGCTCCTTACGCGA	1	['ynfD']	['b1586']	1657547	1657567	21	-8	1657565	1657870	1657567	1657547	7.75675e-06	21	100	asRNA
1	CATAACTCACTCCCTGTTCTT	1	['ynfE']	['b1587']	1658051	1658071	21	-8	1658069	1660495	1658071	1658051	7.75675e-06	21	100	asRNA
1	CATCATTACTCACTTATTGCT	1	['ynfF']	['b1588']	1660538	1660558	21	-8	1660556	1662979	1660558	1660538	7.75675e-06	21	100	asRNA
1	CATGGGCTACTCCTTAAACCT	1	['ynfG']	['b1589']	1662972	1662992	21	-8	1662990	1663607	1662992	1662972	7.75675e-06	21	100	asRNA
1	CATTTTACACTTCCTCCGGAT	1	['ynfH']	['b1590']	1663591	1663611	21	-8	1663609	1664463	1663611	1663591	7.75675e-06	21	100	asRNA
1	CATTCCTAACATCCTGAAATG	1	['dmsD']	['b1591']	1664488	1664508	21	-8	1664506	1665120	1664508	1664488	7.75675e-06	21	100	asRNA
1	CATAGTGCGCAGATCCGGATA	1	['clcB']	['b1592']	1665297	1665317	21	-8	1665315	1666571	1665317	1665297	7.75675e-06	21	100	asRNA
1	CATCACTAACTCCACCGTTAT	-1	['ynfK']	['b1593']	1667217	1667237	21	-8	1666524	1667219	1667217	1667237	7.75675e-06	21	100	asRNA
1	CACCGCATACTCCCTATATTT	-1	['mlc']	['b1594']	1668562	1668582	21	-8	1667344	1668564	1668562	1668582	7.75675e-06	21	100	asRNA
1	CATATTTAAAACATCTTATTT	-1	['ynfL']	['b1595']	1669590	1669610	21	-8	1668699	1669592	1669590	1669610	7.75675e-06	21	100	asRNA
1	CACTTGAAATCCTTGCTAAAT	1	['ynfM']	['b1596']	1669681	1669701	21	-8	1669699	1670952	1669701	1669681	7.75675e-06	21	100	asRNA
1	CATTGTCATACCCTCAATTTG	1	['asr']	['b1597']	1671358	1671378	21	-8	1671376	1671684	1671378	1671358	7.75675e-06	21	100	asRNA
1	CATACTACCCTCCGCTAAAGG	1	['ydgU']	['b4601']	1671759	1671779	21	-8	1671777	1671860	1671779	1671759	7.75675e-06	21	100	asRNA
1	CATATCACACTCTGGTGGGTA	1	['ydgD']	['b1598']	1671942	1671962	21	-8	1671960	1672781	1671962	1671942	7.75675e-06	21	100	asRNA
1	CATGGTTCACCTCCAGTTCAG	-1	['mdtI']	['b1599']	1673147	1673167	21	-8	1672820	1673149	1673147	1673167	7.75675e-06	21	100	asRNA
1	CATTGTCCTTCTCCTGCAAGA	-1	['mdtJ']	['b1600']	1673499	1673519	21	-8	1673136	1673501	1673499	1673519	7.75675e-06	21	100	asRNA
1	CATAATATTACAATTATCCGC	-1	['ydgV']	['b4777']	1673707	1673727	21	-8	1673608	1673709	1673707	1673727	7.75675e-06	21	100	asRNA
1	CATGCTTGTCCCCGTTTTTTC	1	['tqsA']	['b1601']	1673895	1673915	21	-8	1673913	1674947	1673915	1673895	7.75675e-06	21	100	asRNA
1	CATATGTTACCCCTTAATTTT	-1	['pntB']	['b1602']	1676358	1676378	21	-8	1674972	1676360	1676358	1676378	7.75675e-06	21	100	asRNA
1	CATGATATTCCCTTCCATCGG	-1	['pntA']	['b1603']	1677901	1677921	21	-8	1676371	1677903	1677901	1677921	7.75675e-06	21	100	asRNA
1	CATAAAAATAATCCTTCGCCT	1	['ydgH']	['b1604']	1678409	1678429	21	-8	1678427	1679371	1678429	1678409	7.75675e-06	21	100	asRNA
1	CATCGATATCCAGTGATTAAA	1	['ydgI']	['b1605']	1679539	1679559	21	-8	1679557	1680939	1679559	1679539	7.75675e-06	21	100	asRNA
1	CATCGTTATCTCCTTTGCTAT	1	['folM']	['b1606']	1680958	1680978	21	-8	1680976	1681698	1680978	1680958	7.75675e-06	21	100	asRNA
1	CATCTTTTTACCTTAACACTT	-1	['ydgC']	['b1607']	1682028	1682048	21	-8	1681695	1682030	1682028	1682048	7.75675e-06	21	100	asRNA
1	CATAACATTCACGGTAGATAT	1	['rstA']	['b1608']	1682141	1682161	21	-8	1682159	1682878	1682161	1682141	7.75675e-06	21	100	asRNA
1	CATCGCTTATTCCCATGCATG	1	['rstB']	['b1609']	1682864	1682884	21	-8	1682882	1684183	1682884	1682864	7.75675e-06	21	100	asRNA
1	CATAATATTAACCACTTTAGT	1	['tus']	['b1610']	1684241	1684261	21	-8	1684259	1685188	1684261	1684241	7.75675e-06	21	100	asRNA
1	CATGACCTGCTCCTCACCTGA	-1	['fumC']	['b1611']	1686586	1686606	21	-8	1685185	1686588	1686586	1686606	7.75675e-06	21	100	asRNA
1	CATTGTTCTCTCACTTACTGC	-1	['fumA']	['b1612']	1688375	1688395	21	-8	1686731	1688377	1688375	1688395	7.75675e-06	21	100	asRNA
1	CATGATCAATCCCTGTTTTAA	1	['manA']	['b1613']	1688558	1688578	21	-8	1688576	1689751	1688578	1688558	7.75675e-06	21	100	asRNA
1	CATAATGATTATCCATAAAAT	1	['ydgA']	['b1614']	1689834	1689854	21	-8	1689852	1691360	1689854	1689834	7.75675e-06	21	100	asRNA
1	CATAGTTGCACCTTTGATGTT	-1	['uidC']	['b1615']	1692849	1692869	21	-8	1691586	1692851	1692849	1692869	7.75675e-06	21	100	asRNA
1	CATTGTTTGCCTCCCTGCTGC	-1	['uidB']	['b1616']	1694261	1694281	21	-8	1692890	1694263	1694261	1694281	7.75675e-06	21	100	asRNA
1	CATAAGGGACTCCTCATTAAG	-1	['uidA']	['b1617']	1696069	1696089	21	-8	1694260	1696071	1696069	1696089	7.75675e-06	21	100	asRNA
1	CATTAAACCATTATAGTTAGC	-1	['uidR']	['b1618']	1697050	1697070	21	-8	1696462	1697052	1697050	1697070	7.75675e-06	21	100	asRNA
1	CACATAAACCTCCTGTGAACT	-1	['hdhA']	['b1619']	1698038	1698058	21	-8	1697273	1698040	1698038	1698058	7.75675e-06	21	100	asRNA
1	CATGCAGATGACCTACTCCCT	-1	['malI']	['b1620']	1699178	1699198	21	-8	1698152	1699180	1699178	1699198	7.75675e-06	21	100	asRNA
1	CATAAAACGACTCCTCGTAGA	1	['malX']	['b1621']	1699337	1699357	21	-8	1699355	1700947	1699357	1699337	7.75675e-06	21	100	asRNA
1	CATATCTTATCCTTATGCCTG	1	['malY']	['b1622']	1700939	1700959	21	-8	1700957	1702129	1700959	1700939	7.75675e-06	21	100	asRNA
1	CATGGTCGCACTCTTTTTCTG	1	['add']	['b1623']	1702215	1702235	21	-8	1702233	1703234	1702235	1702215	7.75675e-06	21	100	asRNA
1	CATGTCATTGCCTCTCATTGA	-1	['ydgJ']	['b1624']	1704306	1704326	21	-8	1703268	1704308	1704306	1704326	7.75675e-06	21	100	asRNA
1	CATTACAGCCCACATCTCTCT	1	['blr']	['b4409']	1704533	1704553	21	-8	1704551	1704676	1704553	1704533	7.75675e-06	21	100	asRNA
1	CATAAAAGGTCCATAAAATAA	1	['cnu']	['b1625']	1704931	1704951	21	-8	1704949	1705164	1704951	1704931	7.75675e-06	21	100	asRNA
1	CATAGGTTCTCCAGAATAGCG	1	['ydgK']	['b1626']	1705232	1705252	21	-8	1705250	1705690	1705252	1705232	7.75675e-06	21	100	asRNA
1	CATTTTTCGGCCTGAAATAAA	1	['rsxA']	['b1627']	1705749	1705769	21	-8	1705767	1706348	1705769	1705749	7.75675e-06	21	100	asRNA
1	CATTACAACTTCACCAAACCA	1	['rsxB']	['b1628']	1706330	1706350	21	-8	1706348	1706926	1706350	1706330	7.75675e-06	21	100	asRNA
1	CATGGTGTTCCACGGGAATGA	1	['rsxC']	['b1629']	1706901	1706921	21	-8	1706919	1709141	1706921	1706901	7.75675e-06	21	100	asRNA
1	CATTTAGTCCTCGTTTACAAC	1	['rsxD']	['b1630']	1709124	1709144	21	-8	1709142	1710200	1709144	1709124	7.75675e-06	21	100	asRNA
1	CATGGTTTACCCTTTGCGATG	1	['rsxG']	['b1631']	1710186	1710206	21	-8	1710204	1710824	1710206	1710186	7.75675e-06	21	100	asRNA
1	CACGCTTTATTCTCCACAGGC	1	['rsxE']	['b1632']	1710810	1710830	21	-8	1710828	1711523	1710830	1710810	7.75675e-06	21	100	asRNA
1	CATCAGACATTCCCTGTTTCA	1	['nth']	['b1633']	1711505	1711525	21	-8	1711523	1712158	1711525	1711505	7.75675e-06	21	100	asRNA
1	CACTTTTACCTCTTTTTTTAC	1	['dtpA']	['b1634']	1712751	1712771	21	-8	1712769	1714271	1712771	1712751	7.75675e-06	21	100	asRNA
1	CATCGGTAACTCCTTTTGTCT	1	['gstA']	['b1635']	1714359	1714379	21	-8	1714377	1714982	1714379	1714359	7.75675e-06	21	100	asRNA
1	CATGTTCCCTGTATAAAAACC	-1	['pdxY']	['b1636']	1715887	1715907	21	-8	1715026	1715889	1715887	1715907	7.75675e-06	21	100	asRNA
1	CATCAAAATCTCCATGTATAT	-1	['tyrS']	['b1637']	1717220	1717240	21	-8	1715948	1717222	1717220	1717240	7.75675e-06	21	100	asRNA
1	CATGGTTTTCTTTACGGATTG	-1	['pdxH']	['b1638']	1718005	1718025	21	-8	1717351	1718007	1718005	1718025	7.75675e-06	21	100	asRNA
1	CATATCCCGAAGACTTTCCTG	-1	['mliC']	['b1639']	1718393	1718413	21	-8	1718066	1718395	1718393	1718413	7.75675e-06	21	100	asRNA
1	CATAGTTCATCCTTTTTCAAT	-1	['anmK']	['b1640']	1719600	1719620	21	-8	1718493	1719602	1719600	1719620	7.75675e-06	21	100	asRNA
1	CATTGAAAAATCTCCTGTTCA	1	['slyB']	['b1641']	1719858	1719878	21	-8	1719876	1720343	1719878	1719858	7.75675e-06	21	100	asRNA
1	CAATTTCATCTCCTTATAATT	-1	['slyA']	['b1642']	1720822	1720842	21	-8	1720390	1720824	1720822	1720842	7.75675e-06	21	100	asRNA
1	CACAAAGTAGATTCCTTTACG	1	['ydhI']	['b1643']	1721007	1721027	21	-8	1721025	1721261	1721027	1721007	7.75675e-06	21	100	asRNA
1	CATAGTTACCACGCAATCAGT	1	['ydhJ']	['b1644']	1721246	1721266	21	-8	1721264	1722121	1721266	1721246	7.75675e-06	21	100	asRNA
1	CATTATTGACCTACGGCAATG	1	['ydhK']	['b1645']	1722103	1722123	21	-8	1722121	1724133	1722123	1722103	7.75675e-06	21	100	asRNA
1	CATAGGACCTCCGTTCATTGT	-1	['sodC']	['b1646']	1724653	1724673	21	-8	1724134	1724655	1724653	1724673	7.75675e-06	21	100	asRNA
1	CATAATCGCTTCCTCTTATCA	-1	['ydhF']	['b1647']	1725630	1725650	21	-8	1724736	1725632	1725630	1725650	7.75675e-06	21	100	asRNA
1	CACTTCGCCCTCCTCAGATAA	-1	['ydhL']	['b1648']	1725918	1725938	21	-8	1725681	1725920	1725918	1725938	7.75675e-06	21	100	asRNA
1	CATGCGTTGGAGTGTAGTAGA	1	['nemR']	['b1649']	1726005	1726025	21	-8	1726023	1726622	1726025	1726005	7.75675e-06	21	100	asRNA
1	CATAAAGGCTCCCGGTCGTCT	1	['nemA']	['b1650']	1726641	1726661	21	-8	1726659	1727756	1726661	1726641	7.75675e-06	21	100	asRNA
1	CATCTTTTTATCCTCAAAATG	1	['gloA']	['b1651']	1727819	1727839	21	-8	1727837	1728244	1727839	1727819	7.75675e-06	21	100	asRNA
1	CATCTGATTCTCTTAATACGG	1	['rnt']	['b1652']	1728329	1728349	21	-8	1728347	1728994	1728349	1728329	7.75675e-06	21	100	asRNA
1	CATTAACGCTATTCCCCGTGA	1	['lhr']	['b1653']	1729069	1729089	21	-8	1729087	1733703	1729089	1729069	7.75675e-06	21	100	asRNA
1	CATTGTCTTGCTTCCTCAAAC	-1	['grxD']	['b1654']	1734099	1734119	21	-8	1733754	1734101	1734099	1734119	7.75675e-06	21	100	asRNA
1	CACTGAGCGTCCCTCTGTAAA	1	['mepH']	['b1655']	1734417	1734437	21	-8	1734435	1735250	1734437	1734417	7.75675e-06	21	100	asRNA
1	CATTGCTACTCTCCTTTATTA	1	['sodB']	['b1656']	1735360	1735380	21	-8	1735378	1735959	1735380	1735360	7.75675e-06	21	100	asRNA
1	CATGCCTTATCTCCACCTCTT	-1	['ydhP']	['b1657']	1737288	1737308	21	-8	1736121	1737290	1737288	1737308	7.75675e-06	21	100	asRNA
1	CATCAAGTTTTCTCCTTTTTT	-1	['cydH']	['b4602']	1737543	1737563	21	-8	1737456	1737545	1737543	1737563	7.75675e-06	21	100	asRNA
1	CATTCCATTTCACTCCAGACC	1	['purR']	['b1658']	1737826	1737846	21	-8	1737844	1738869	1737846	1737826	7.75675e-06	21	100	asRNA
1	CATAGTCTGCCTGCAAAATTT	-1	['ydhB']	['b1659']	1739796	1739816	21	-8	1738866	1739798	1739796	1739816	7.75675e-06	21	100	asRNA
1	CATGTATATTCTCTAAATCTC	1	['ydhC']	['b1660']	1739893	1739913	21	-8	1739911	1741122	1739913	1739893	7.75675e-06	21	100	asRNA
1	CATAGTTTCTCCATCACTGGT	1	['cfa']	['b1661']	1741395	1741415	21	-8	1741413	1742561	1741415	1741395	7.75675e-06	21	100	asRNA
1	CATACTTACAACTCCTGAAAT	-1	['ribC']	['b1662']	1743240	1743260	21	-8	1742601	1743242	1743240	1743260	7.75675e-06	21	100	asRNA
1	CACGTGAACACCTTTTATTTG	1	['mdtK']	['b1663']	1743439	1743459	21	-8	1743457	1744830	1743459	1743439	7.75675e-06	21	100	asRNA
1	CATGATTTATTCCTTTGCTGC	-1	['ydhQ']	['b1664']	1746125	1746145	21	-8	1744871	1746127	1746125	1746145	7.75675e-06	21	100	asRNA
1	CATAGCGATTCTCCTTCTGAT	1	['ydhR']	['b1667']	1746682	1746702	21	-8	1746700	1747005	1746702	1746682	7.75675e-06	21	100	asRNA
1	CATTGTTACTTACCTGTACGC	1	['ydhS']	['b1668']	1747113	1747133	21	-8	1747131	1748735	1747133	1747113	7.75675e-06	21	100	asRNA
1	CATTCGTTAGTGCCGGTGATA	-1	['ydhT']	['b1669']	1749557	1749577	21	-8	1748747	1749559	1749557	1749577	7.75675e-06	21	100	asRNA
1	CATACATTTTCCTTTTTAATC	-1	['ydhU']	['b1670']	1750346	1750366	21	-8	1749563	1750348	1750346	1750366	7.75675e-06	21	100	asRNA
1	CATCTGATTATCCCCTAATGC	-1	['ydhX']	['b1671']	1751011	1751031	21	-8	1750345	1751013	1751011	1751031	7.75675e-06	21	100	asRNA
1	CATTCCTTACGCAGGCAGTAG	-1	['ydhW']	['b1672']	1751722	1751742	21	-8	1751077	1751724	1751722	1751742	7.75675e-06	21	100	asRNA
1	CATGATTTTTTCCTTTGCAAG	-1	['ydhV']	['b1673']	1753828	1753848	21	-8	1751728	1753830	1753828	1753848	7.75675e-06	21	100	asRNA
1	CATTCTTTATACCTATTTATC	-1	['fumD']	['b1675']	1755139	1755159	21	-8	1754932	1755141	1755139	1755159	7.75675e-06	21	100	asRNA
1	CATGACAGTCTTAGTCTTTAA	1	['pykF']	['b1676']	1755680	1755700	21	-8	1755698	1757110	1755700	1755680	7.75675e-06	21	100	asRNA
1	CATTATTAATACCCTCTAGAT	1	['lpp']	['b1677']	1757403	1757423	21	-8	1757421	1757657	1757423	1757403	7.75675e-06	21	100	asRNA
1	CATTGTAAACCTCCTGTATTT	-1	['ldtE']	['b1678']	1758723	1758743	21	-8	1757721	1758725	1758723	1758743	7.75675e-06	21	100	asRNA
1	CATAGTGCCTCCCTGTTATCC	-1	['sufE']	['b1679']	1759288	1759308	21	-8	1758874	1759290	1759288	1759308	7.75675e-06	21	100	asRNA
1	CATCTTGCACCTCCTGGCAGC	-1	['sufS']	['b1680']	1760521	1760541	21	-8	1759303	1760523	1760521	1760541	7.75675e-06	21	100	asRNA
1	CATAACCCTGCTCCTCCAGTT	-1	['sufD']	['b1681']	1761789	1761809	21	-8	1760520	1761791	1761789	1761809	7.75675e-06	21	100	asRNA
1	CATGTTTATTCCTTATCCGAC	-1	['sufC']	['b1682']	1762510	1762530	21	-8	1761766	1762512	1762510	1762530	7.75675e-06	21	100	asRNA
1	CATAGTACCGCCTATACCCCA	-1	['sufB']	['b1683']	1764007	1764027	21	-8	1762522	1764009	1764007	1764027	7.75675e-06	21	100	asRNA
1	CATCGATTTACCTCACTTCAT	-1	['sufA']	['b1684']	1764384	1764404	21	-8	1764018	1764386	1764384	1764404	7.75675e-06	21	100	asRNA
1	CATAGCATCCTCGCTTTTAGA	-1	['ydiH']	['b1685']	1765120	1765140	21	-8	1764934	1765122	1765120	1765140	7.75675e-06	21	100	asRNA
1	CATTTAATAATCTCCAGTAAA	-1	['menI']	['b1686']	1765630	1765650	21	-8	1765222	1765632	1765630	1765650	7.75675e-06	21	100	asRNA
1	CATTATATTGACCCTTTCCTG	-1	['ydiJ']	['b1687']	1768683	1768703	21	-8	1765629	1768685	1768683	1768703	7.75675e-06	21	100	asRNA
1	CATAACTACTTTTCACCTTTT	1	['ydiK']	['b1688']	1769056	1769076	21	-8	1769074	1770186	1769076	1769056	7.75675e-06	21	100	asRNA
1	CATCGTGTAATGGCTGCATGA	1	['ydiL']	['b1689']	1770597	1770617	21	-8	1770615	1770971	1770617	1770597	7.75675e-06	21	100	asRNA
1	CATAGGTTCTACTTAGCAAAG	1	['ydiM']	['b1690']	1771053	1771073	21	-8	1771071	1772285	1771073	1771053	7.75675e-06	21	100	asRNA
1	CATTTTCACAGCTCCTTGCTG	1	['ydiN']	['b1691']	1772494	1772514	21	-8	1772512	1773777	1772514	1772494	7.75675e-06	21	100	asRNA
1	CATTTTTTACCCTTTCTGCAC	1	['aroD']	['b1693']	1774668	1774688	21	-8	1774686	1775444	1774688	1774668	7.75675e-06	21	100	asRNA
1	CATTGTTAATTCCTGATTCAG	1	['ydiF']	['b1694']	1775569	1775589	21	-8	1775587	1777182	1775589	1775569	7.75675e-06	21	100	asRNA
1	CATCATTATACTCCTGTTAAT	1	['ydiO']	['b1695']	1777178	1777198	21	-8	1777196	1778347	1777198	1777178	7.75675e-06	21	100	asRNA
1	CATGACAACCTCCCTATTCCA	-1	['ydiP']	['b1696']	1779299	1779319	21	-8	1778390	1779301	1779299	1779319	7.75675e-06	21	100	asRNA
1	CATGATTTCTCCTGTGAGTCG	1	['ydiQ']	['b1697']	1779599	1779619	21	-8	1779617	1780381	1779619	1779599	7.75675e-06	21	100	asRNA
1	CATCGTTTCTTCTCCGTAGGC	1	['ydiR']	['b1698']	1780383	1780403	21	-8	1780401	1781339	1780403	1780383	7.75675e-06	21	100	asRNA
1	CATGCGTTATGCTCCCTTCCC	1	['ydiS']	['b1699']	1781377	1781397	21	-8	1781395	1782684	1781397	1781377	7.75675e-06	21	100	asRNA
1	CATAGCGCGGTTGCTCCCTTA	1	['ydiT']	['b1700']	1782663	1782683	21	-8	1782681	1782974	1782683	1782663	7.75675e-06	21	100	asRNA
1	CATGATTAGCCGTAGCGAAAA	1	['fadK']	['b1701']	1782959	1782979	21	-8	1782977	1784677	1782979	1782959	7.75675e-06	21	100	asRNA
1	CATCGAACAATCCTTTTGTGA	-1	['ppsA']	['b1702']	1787110	1787130	21	-8	1784734	1787112	1787110	1787130	7.75675e-06	21	100	asRNA
1	CATTTTGTTCTTCCCGTGATG	1	['ppsR']	['b1703']	1787427	1787447	21	-8	1787445	1788278	1787447	1787427	7.75675e-06	21	100	asRNA
1	CATTACAAGTCTCAGAAATTT	1	['aroH']	['b1704']	1788417	1788437	21	-8	1788435	1789481	1788437	1788417	7.75675e-06	21	100	asRNA
1	CATAAAAATTAATAATAATTG	1	['ydiE']	['b1705']	1789595	1789615	21	-8	1789613	1789804	1789615	1789595	7.75675e-06	21	100	asRNA
1	CATAGATCCTCCTGTTTGATA	-1	['ydiU']	['b1706']	1791242	1791262	21	-8	1789808	1791244	1791242	1791262	7.75675e-06	21	100	asRNA
1	CATGGTAACCGTCCCTCTCGA	-1	['rflP']	['b1707']	1792018	1792038	21	-8	1791307	1792020	1792018	1792038	7.75675e-06	21	100	asRNA
1	CATTCCGTACGGTTCCTCTGT	-1	['nlpC']	['b1708']	1792729	1792749	21	-8	1792267	1792731	1792729	1792749	7.75675e-06	21	100	asRNA
1	CATTATTTTGCCAACGCCAGT	-1	['btuD']	['b1709']	1793556	1793576	21	-8	1792809	1793558	1793556	1793576	7.75675e-06	21	100	asRNA
1	CATCGTTTCTCCTGGGTGTGG	-1	['btuE']	['b1710']	1794107	1794127	21	-8	1793558	1794109	1794107	1794127	7.75675e-06	21	100	asRNA
1	CATGGTATCCGTTCTGCTGAA	-1	['btuC']	['b1711']	1795150	1795170	21	-8	1794172	1795152	1795150	1795170	7.75675e-06	21	100	asRNA
1	CATAGGTTCAATCCCTCAATG	-1	['ihfA']	['b1712']	1795550	1795570	21	-8	1795253	1795552	1795550	1795570	7.75675e-06	21	100	asRNA
1	CATAATCTATTCCTGCCTTAT	-1	['pheT']	['b1713']	1797942	1797962	21	-8	1795557	1797944	1797942	1797962	7.75675e-06	21	100	asRNA
1	CATTGCTTGCGTTACCTTTTG	-1	['pheM']	['b1715']	1799268	1799288	21	-8	1799226	1799270	1799268	1799288	7.75675e-06	21	100	asRNA
1	CATATGTGCTCTCCTGTATCT	-1	['rplT']	['b1716']	1799747	1799767	21	-8	1799393	1799749	1799747	1799767	7.75675e-06	21	100	asRNA
1	CATTTTAATAACTTCCACTTC	-1	['rpmI']	['b1717']	1799997	1800017	21	-8	1799802	1799999	1799997	1800017	7.75675e-06	21	100	asRNA
1	AATACCTTATTCCTCCAATTG	-1	['infC']	['b1718']	1800636	1800656	21	-8	1800096	1800638	1800636	1800656	7.75675e-06	21	100	asRNA
1	CATTTTATATCCTTATTTGCA	-1	['thrS']	['b1719']	1802568	1802588	21	-8	1800642	1802570	1802568	1802588	7.75675e-06	21	100	asRNA
1	CATACCAGTGTCCTGCATATC	1	['yniD']	['b4535']	1805147	1805167	21	-8	1805165	1805272	1805167	1805147	7.75675e-06	21	100	asRNA
1	CATTTATCAAGAGTCCGTACA	-1	['ydiY']	['b1722']	1806081	1806101	21	-8	1805325	1806083	1806081	1806101	7.75675e-06	21	100	asRNA
1	CATCATTTCCTCCTATAGGCT	1	['pfkB']	['b1723']	1806352	1806372	21	-8	1806370	1807299	1806372	1806352	7.75675e-06	21	100	asRNA
1	CATAGTTCACCCCTTTGTTAT	1	['ydiZ']	['b1724']	1807382	1807402	21	-8	1807400	1807690	1807402	1807382	7.75675e-06	21	100	asRNA
1	CATGATGTCTCTCCCATGTTG	1	['yniA']	['b1725']	1807778	1807798	21	-8	1807796	1808656	1807798	1807778	7.75675e-06	21	100	asRNA
1	CATGAGTTCTCCTTGATTAAG	-1	['yniB']	['b1726']	1809231	1809251	21	-8	1808697	1809233	1809231	1809251	7.75675e-06	21	100	asRNA
1	CATTACAACCTCTCCTTTAGA	1	['hxpB']	['b1727']	1809362	1809382	21	-8	1809380	1810048	1809382	1809362	7.75675e-06	21	100	asRNA
1	CATGATAAAACTCACTAAACT	1	['ydjM']	['b1728']	1810193	1810213	21	-8	1810211	1810801	1810213	1810193	7.75675e-06	21	100	asRNA
1	CATCCCCGTTCTCCTGATCTT	1	['tcyP']	['b1729']	1810916	1810936	21	-8	1810934	1812325	1810936	1810916	7.75675e-06	21	100	asRNA
1	CATCTCCCGCCTCATATTGTT	-1	['ydjO']	['b1730']	1813130	1813150	21	-8	1812329	1813132	1813130	1813150	7.75675e-06	21	100	asRNA
1	CATTACTGGCTTCACTAAACG	-1	['cedA']	['b1731']	1813661	1813681	21	-8	1813421	1813663	1813661	1813681	7.75675e-06	21	100	asRNA
1	CATTGAACTCGTCTCCTTAAT	1	['katE']	['b1732']	1813849	1813869	21	-8	1813867	1816128	1813869	1813849	7.75675e-06	21	100	asRNA
1	CATAATCAGCCTCGGTTAATG	-1	['chbG']	['b1733']	1817133	1817153	21	-8	1816386	1817135	1817133	1817153	7.75675e-06	21	100	asRNA
1	CATAATTTCTCCCTTCAGTAC	-1	['chbF']	['b1734']	1818498	1818518	21	-8	1817148	1818500	1818498	1818518	7.75675e-06	21	100	asRNA
1	CATCGACTCCTTATGCCTTCA	-1	['chbR']	['b1735']	1819445	1819465	21	-8	1818605	1819447	1819445	1819465	7.75675e-06	21	100	asRNA
1	CATACATCGTTCCTCTCTTTT	-1	['chbA']	['b1736']	1819803	1819823	21	-8	1819455	1819805	1819803	1819823	7.75675e-06	21	100	asRNA
1	CATAGAAAAATACCCTTAAAA	-1	['chbC']	['b1737']	1821212	1821232	21	-8	1819856	1821214	1821212	1821232	7.75675e-06	21	100	asRNA
1	CATAAAACTGCCCTCATCGAC	-1	['chbB']	['b1738']	1821617	1821637	21	-8	1821299	1821619	1821617	1821637	7.75675e-06	21	100	asRNA
1	CATATTCCGTCCTCTTGTTTA	-1	['osmE']	['b1739']	1822254	1822274	21	-8	1821918	1822256	1822254	1822274	7.75675e-06	21	100	asRNA
1	CATTGAACCCCTCCAGACAGA	1	['nadE']	['b1740']	1822440	1822460	21	-8	1822458	1823285	1822460	1822440	7.75675e-06	21	100	asRNA
1	CACTGTTGACTCCGAATGCTG	1	['cho']	['b1741']	1823497	1823517	21	-8	1823515	1824402	1823517	1823497	7.75675e-06	21	100	asRNA
1	CATACTCGCTCCCGGCCCGTT	-1	['ves']	['b1742']	1824935	1824955	21	-8	1824362	1824937	1824935	1824955	7.75675e-06	21	100	asRNA
1	CATATTCTATATCCTTCCTTT	-1	['spy']	['b1743']	1825623	1825643	21	-8	1825140	1825625	1825623	1825643	7.75675e-06	21	100	asRNA
1	CATTGCCCCCTCCCTCGCGCT	-1	['astE']	['b1744']	1826921	1826941	21	-8	1825955	1826923	1826921	1826941	7.75675e-06	21	100	asRNA
1	CATCGCACCACCTCATCGGAA	-1	['astB']	['b1745']	1828257	1828277	21	-8	1826916	1828259	1828257	1828277	7.75675e-06	21	100	asRNA
1	CATGCTGTTTTCTCCTCTGCG	-1	['astD']	['b1746']	1829732	1829752	21	-8	1828256	1829734	1829732	1829752	7.75675e-06	21	100	asRNA
1	CATGATGAACCTCGGCTAACA	-1	['astA']	['b1747']	1830763	1830783	21	-8	1829731	1830765	1830763	1830783	7.75675e-06	21	100	asRNA
1	CATAGCGACCTCTACAGTAAA	-1	['astC']	['b1748']	1831980	1832000	21	-8	1830762	1831982	1831980	1832000	7.75675e-06	21	100	asRNA
1	CATAGTCGCTGCCATTTATTC	1	['xthA']	['b1749']	1832410	1832430	21	-8	1832428	1833234	1832430	1832410	7.75675e-06	21	100	asRNA
1	CATCGTGGAGTTTCCTATATC	1	['ydjX']	['b1750']	1833383	1833403	21	-8	1833401	1834111	1833403	1833383	7.75675e-06	21	100	asRNA
1	CATCGTTCTATCCTTCATTTT	1	['ydjY']	['b1751']	1834098	1834118	21	-8	1834116	1834793	1834118	1834098	7.75675e-06	21	100	asRNA
1	CATCCTTTATCCTGGCTTTAT	1	['ydjZ']	['b1752']	1834790	1834810	21	-8	1834808	1835515	1834810	1834790	7.75675e-06	21	100	asRNA
1	CATCAGGCATTCCTCTTCTGG	1	['ynjA']	['b1753']	1835497	1835517	21	-8	1835515	1836063	1835517	1835497	7.75675e-06	21	100	asRNA
1	CATCATCTCTCCTTAAGAACG	1	['ynjB']	['b1754']	1836055	1836075	21	-8	1836073	1837239	1836075	1836055	7.75675e-06	21	100	asRNA
1	CATTCTTGTTCCAGCGCATTT	1	['ynjC']	['b1755']	1837194	1837214	21	-8	1837212	1838747	1837214	1837194	7.75675e-06	21	100	asRNA
1	CATTAGCGGAGTCCTTGTCTG	1	['ynjD']	['b1756']	1838729	1838749	21	-8	1838747	1839400	1838749	1838729	7.75675e-06	21	100	asRNA
1	CATCGAAAATCCCGACATTGT	1	['ynjE']	['b1757']	1839449	1839469	21	-8	1839467	1840774	1839469	1839449	7.75675e-06	21	100	asRNA
1	CACAGGCACTCCTTAAATATA	-1	['ynjF']	['b1758']	1841401	1841421	21	-8	1840783	1841403	1841401	1841421	7.75675e-06	21	100	asRNA
1	CATAAATTACACACGGGCAGA	1	['nudG']	['b1759']	1841472	1841492	21	-8	1841490	1841897	1841492	1841472	7.75675e-06	21	100	asRNA
1	CACAGGGAACTCCTTAACGTT	-1	['ynjH']	['b1760']	1842133	1842153	21	-8	1841863	1842135	1842133	1842153	7.75675e-06	21	100	asRNA
1	CATAGATATAAAACCCTTATA	1	['gdhA']	['b1761']	1842353	1842373	21	-8	1842371	1843714	1842373	1842353	7.75675e-06	21	100	asRNA
1	CATTGAATTAACGAATCTCAA	-1	['topB']	['b1763']	1846958	1846978	21	-8	1844999	1846960	1846958	1846978	7.75675e-06	21	100	asRNA
1	CATGGACATCTCCTGTCAATG	-1	['selD']	['b1764']	1848006	1848026	21	-8	1846965	1848008	1848006	1848026	7.75675e-06	21	100	asRNA
1	CATTTGATTAACTCCTGTCGT	-1	['ydjA']	['b1765']	1848674	1848694	21	-8	1848125	1848676	1848674	1848694	7.75675e-06	21	100	asRNA
1	CATGTATTCTCCCAACTTAAG	1	['sppA']	['b1766']	1848819	1848839	21	-8	1848837	1850693	1848839	1848819	7.75675e-06	21	100	asRNA
1	CATGATATTGATATGAATGAT	1	['ansA']	['b1767']	1850842	1850862	21	-8	1850860	1851876	1850862	1850842	7.75675e-06	21	100	asRNA
1	CATTACAGTCTCCTTAATCAT	1	['pncA']	['b1768']	1851869	1851889	21	-8	1851887	1852528	1851889	1851869	7.75675e-06	21	100	asRNA
1	CATTAGGTGCCTCGGATTTGC	-1	['ydjE']	['b1769']	1853977	1853997	21	-8	1852621	1853979	1853977	1853997	7.75675e-06	21	100	asRNA
1	CACGATTACACCCCTGTATCT	-1	['ydjF']	['b1770']	1854852	1854872	21	-8	1854096	1854854	1854852	1854872	7.75675e-06	21	100	asRNA
1	CATTTGCCTTCATTATCCTTC	-1	['ydjG']	['b1771']	1855969	1855989	21	-8	1854991	1855971	1855969	1855989	7.75675e-06	21	100	asRNA
1	CATATCATTATTCCGCTTTGC	-1	['ydjH']	['b1772']	1856926	1856946	21	-8	1855981	1856928	1856926	1856946	7.75675e-06	21	100	asRNA
1	CATGTTCTGTTCTCCCGTATT	-1	['ydjI']	['b1773']	1857767	1857787	21	-8	1856933	1857769	1857767	1857787	7.75675e-06	21	100	asRNA
1	CATTTTGAATCCACCCGTATT	-1	['ydjJ']	['b1774']	1858831	1858851	21	-8	1857790	1858833	1858831	1858851	7.75675e-06	21	100	asRNA
1	CATGCGATAACGTTCCTTCAG	-1	['ydjK']	['b1775']	1860227	1860247	21	-8	1858850	1860229	1860227	1860247	7.75675e-06	21	100	asRNA
1	CATTGCGTCATCCTCTGTGTT	-1	['ydjL']	['b1776']	1861330	1861350	21	-8	1860256	1861332	1861330	1861350	7.75675e-06	21	100	asRNA
1	CATAATTTTTCCGCTCCTGTG	-1	['yeaC']	['b1777']	1861972	1861992	21	-8	1861702	1861974	1861972	1861992	7.75675e-06	21	100	asRNA
1	CATTTGCTCACATCTCACTTT	-1	['msrB']	['b1778']	1862427	1862447	21	-8	1862016	1862429	1862427	1862447	7.75675e-06	21	100	asRNA
1	CATATATTCCACCAGCTATTT	1	['gapA']	['b1779']	1862753	1862773	21	-8	1862771	1863766	1862773	1862753	7.75675e-06	21	100	asRNA
1	CATGACGCAGTCCTTTAACTT	1	['yeaD']	['b1780']	1863832	1863852	21	-8	1863850	1864734	1863852	1863832	7.75675e-06	21	100	asRNA
1	CATTGTTTCCTCCCAGGTATT	-1	['yeaE']	['b1781']	1865634	1865654	21	-8	1864782	1865636	1865634	1865654	7.75675e-06	21	100	asRNA
1	CACAATTAATCATTCCTTAAA	-1	['mipA']	['b1782']	1866470	1866490	21	-8	1865726	1866472	1866470	1866490	7.75675e-06	21	100	asRNA
1	CATGGTATGCCGTCCTTTCGT	1	['yeaG']	['b1783']	1866890	1866910	21	-8	1866908	1868842	1866910	1866890	7.75675e-06	21	100	asRNA
1	CATATGCCCCCCGTACTACAT	1	['yeaH']	['b1784']	1868937	1868957	21	-8	1868955	1870238	1868957	1868937	7.75675e-06	21	100	asRNA
1	CATTTTTCCGAATGATTGTTT	1	['cdgI']	['b1785']	1870367	1870387	21	-8	1870385	1871860	1870387	1870367	7.75675e-06	21	100	asRNA
1	CATGATAAATGGCACTCCTTC	1	['dgcJ']	['b1786']	1872023	1872043	21	-8	1872041	1873531	1872043	1872023	7.75675e-06	21	100	asRNA
1	CATTTCACGCTCCTGAGATTA	1	['yeaK']	['b1787']	1873556	1873576	21	-8	1873574	1874077	1873576	1873556	7.75675e-06	21	100	asRNA
1	CATAGCATGCCCCCGGGAGAT	-1	['yoaI']	['b1788']	1874180	1874200	21	-8	1874078	1874182	1874180	1874200	7.75675e-06	21	100	asRNA
1	CATCGTGGTTTCCTTGCCAAA	1	['yeaL']	['b1789']	1874334	1874354	21	-8	1874352	1874798	1874354	1874334	7.75675e-06	21	100	asRNA
1	CATTTTGTCCGAACTTAGCGA	-1	['nimR']	['b1790']	1875574	1875594	21	-8	1874755	1875576	1875574	1875594	7.75675e-06	21	100	asRNA
1	CATATGCTTCTCATTGTTACA	1	['nimT']	['b1791']	1875655	1875675	21	-8	1875673	1876854	1875675	1875655	7.75675e-06	21	100	asRNA
1	CATCGTGTTTGTTCTCCCTTT	1	['yeaO']	['b1792']	1876891	1876911	21	-8	1876909	1877256	1876911	1876891	7.75675e-06	21	100	asRNA
1	CATTTATTGATCTCACATATT	-1	['yoaF']	['b1793']	1877530	1877550	21	-8	1877278	1877532	1877530	1877550	7.75675e-06	21	100	asRNA
1	CACGGAACAACTCCAGGATAC	1	['dgcP']	['b1794']	1877697	1877717	21	-8	1877715	1878740	1877717	1877697	7.75675e-06	21	100	asRNA
1	CATGTTATCACCAATCAAAAG	1	['yoaK']	['b4676']	1878755	1878775	21	-8	1878773	1878871	1878775	1878755	7.75675e-06	21	100	asRNA
1	CATCTTTATGCTCCCGGGGCA	1	['yoaJ']	['b4675']	1878856	1878876	21	-8	1878874	1878948	1878876	1878856	7.75675e-06	21	100	asRNA
1	CATTGTTTCCTCACTTATCTG	-1	['yeaQ']	['b1795']	1879253	1879273	21	-8	1879007	1879255	1879253	1879273	7.75675e-06	21	100	asRNA
1	CATGATTCATTTCCCGTTATG	-1	['yoaG']	['b1796']	1879583	1879603	21	-8	1879403	1879585	1879583	1879603	7.75675e-06	21	100	asRNA
1	CATCCTTTTCCCTCCTTCGGT	-1	['yeaR']	['b1797']	1879946	1879966	21	-8	1879589	1879948	1879946	1879966	7.75675e-06	21	100	asRNA
1	CACATTAACCTCTTTAATTAT	-1	['leuE']	['b1798']	1880757	1880777	21	-8	1880121	1880759	1880757	1880777	7.75675e-06	21	100	asRNA
1	CATGATTCGTGTTTTATGTTT	-1	['dmlR']	['b1799']	1881807	1881827	21	-8	1880886	1881809	1881807	1881827	7.75675e-06	21	100	asRNA
1	CATTGGGTTCTCACTTCCTGA	1	['dmlA']	['b1800']	1881894	1881914	21	-8	1881912	1882997	1881914	1881894	7.75675e-06	21	100	asRNA
1	CAATACCTGTACGGCGGAACC	1	['yeaV']	['b1801']	1883170	1883190	21	-8	1883188	1884633	1883190	1883170	7.75675e-06	21	100	asRNA
1	CATAGGGATACCTTTATCGTT	1	['yeaW']	['b1802']	1884647	1884667	21	-8	1884665	1885789	1884667	1884647	7.75675e-06	21	100	asRNA
1	CATTGCTGTACTCCATCAAAA	1	['yeaX']	['b1803']	1885827	1885847	21	-8	1885845	1886810	1885847	1885827	7.75675e-06	21	100	asRNA
1	CAAATTGTTTTCTCTTTAGTG	-1	['rnd']	['b1804']	1887989	1888009	21	-8	1886864	1887991	1887989	1888009	7.75675e-06	21	100	asRNA
1	CAATTCTTCACCTCTAAAATG	-1	['fadD']	['b1805']	1889744	1889764	21	-8	1888061	1889746	1889744	1889764	7.75675e-06	21	100	asRNA
1	CATGGTGCGACTCCTTTTTTT	-1	['yeaY']	['b1806']	1890530	1890550	21	-8	1889951	1890532	1890530	1890550	7.75675e-06	21	100	asRNA
1	CATGGGTCTTCGTGCTTAGAT	-1	['tsaB']	['b1807']	1891265	1891285	21	-8	1890572	1891267	1891265	1891285	7.75675e-06	21	100	asRNA
1	CACACTACCCCCTGTTGATTT	-1	['yoaA']	['b1808']	1893233	1893253	21	-8	1891325	1893235	1893233	1893253	7.75675e-06	21	100	asRNA
1	CATCATTTTGTCCTCATTATA	1	['yoaB']	['b1809']	1893349	1893369	21	-8	1893367	1893711	1893369	1893349	7.75675e-06	21	100	asRNA
1	CATATTCTTATCCTTAAAATT	1	['yoaC']	['b1810']	1894115	1894135	21	-8	1894133	1894432	1894135	1894115	7.75675e-06	21	100	asRNA
1	CATTGTTAACTCCTGCTAAAT	-1	['yoaH']	['b1811']	1894729	1894749	21	-8	1894552	1894731	1894729	1894749	7.75675e-06	21	100	asRNA
1	CATCAGTCCTGACTCTACTGG	1	['pabB']	['b1812']	1894787	1894807	21	-8	1894805	1896166	1894807	1894787	7.75675e-06	21	100	asRNA
1	CACGTCTTACTTCTCCAGTTG	1	['nudL']	['b1813']	1896152	1896172	21	-8	1896170	1896748	1896172	1896152	7.75675e-06	21	100	asRNA
1	CACGATAATACTCCTGACAAG	1	['sdaA']	['b1814']	1896914	1896934	21	-8	1896932	1898296	1896934	1896914	7.75675e-06	21	100	asRNA
1	CATGCGGGCCACCCTGTAAGC	1	['pdeD']	['b1815']	1898409	1898429	21	-8	1898427	1900025	1898429	1898409	7.75675e-06	21	100	asRNA
1	CATGACAAGCTCCTGCTTAAG	-1	['yoaE']	['b1816']	1901583	1901603	21	-8	1900029	1901585	1901583	1901603	7.75675e-06	21	100	asRNA
1	CATACTGCGGGCTACTGCCCT	-1	['yoaL']	['b4751']	1901729	1901749	21	-8	1901573	1901731	1901729	1901749	7.75675e-06	21	100	asRNA
1	CACTTGCTACCTCCTTTATTA	1	['manX']	['b1817']	1902030	1902050	21	-8	1902048	1903019	1902050	1902030	7.75675e-06	21	100	asRNA
1	CATTGTACTTCTCCTGTTTAC	1	['manY']	['b1818']	1903064	1903084	21	-8	1903082	1903882	1903084	1903064	7.75675e-06	21	100	asRNA
1	CATTTCGCTCACCTGTTAGTC	1	['manZ']	['b1819']	1903877	1903897	21	-8	1903895	1904746	1903897	1903877	7.75675e-06	21	100	asRNA
1	CATTAATCCTCCAGATAAAAA	1	['yobD']	['b1820']	1904783	1904803	21	-8	1904801	1905259	1904803	1904783	7.75675e-06	21	100	asRNA
1	CATGACAATGTCCTGACCGGG	1	['mntP']	['b1821']	1905670	1905690	21	-8	1905688	1906254	1905690	1905670	7.75675e-06	21	100	asRNA
1	CATGACAACTCCGGCAGGATA	-1	['rlmA']	['b1822']	1907058	1907078	21	-8	1906251	1907060	1907058	1907078	7.75675e-06	21	100	asRNA
1	CATTTGAAAAATTCCTTAGAT	-1	['cspC']	['b1823']	1907433	1907453	21	-8	1907226	1907435	1907433	1907453	7.75675e-06	21	100	asRNA
1	CATAAACAGAACTGTACCTCG	-1	['yobF']	['b1824']	1907589	1907609	21	-8	1907448	1907591	1907589	1907609	7.75675e-06	21	100	asRNA
1	CATTTCACCACCTCTGAGTAG	-1	['yebO']	['b1825']	1908546	1908566	21	-8	1908261	1908548	1908546	1908566	7.75675e-06	21	100	asRNA
1	CACTCCAATCTCCGTTTCACC	-1	['mgrB']	['b1826']	1908764	1908784	21	-8	1908623	1908766	1908764	1908784	7.75675e-06	21	100	asRNA
1	CATTACAACCTCTTCTCTTTT	1	['yobH']	['b4536']	1908907	1908927	21	-8	1908925	1909164	1908927	1908907	7.75675e-06	21	100	asRNA
1	CATTTATCACCTCATTGCGAG	-1	['kdgR']	['b1827']	1910097	1910117	21	-8	1909308	1910099	1910097	1910117	7.75675e-06	21	100	asRNA
1	CATAGGAATTTTATATCTTTG	1	['yebQ']	['b1828']	1910258	1910278	21	-8	1910276	1911649	1910278	1910258	7.75675e-06	21	100	asRNA
1	CATAATTTTCTTTTTACCTCA	-1	['htpX']	['b1829']	1912574	1912594	21	-8	1911695	1912576	1912574	1912594	7.75675e-06	21	100	asRNA
1	CATGCCTGGCCCGGCCTCCGT	-1	['prc']	['b1830']	1914814	1914834	21	-8	1912768	1914816	1914814	1914834	7.75675e-06	21	100	asRNA
1	CATGAAATTTCCTGATTACAA	-1	['proQ']	['b1831']	1915532	1915552	21	-8	1914836	1915534	1915532	1915552	7.75675e-06	21	100	asRNA
1	CATTATATAATCACTTGGTTG	-1	['msrC']	['b1832']	1916126	1916146	21	-8	1915631	1916128	1916126	1916146	7.75675e-06	21	100	asRNA
1	CATGACGTGCCAAATGTAATA	1	['letA']	['b1833']	1916240	1916260	21	-8	1916258	1917541	1916260	1916240	7.75675e-06	21	100	asRNA
1	CATGTGCATCCCAAAGTAAGC	1	['letB']	['b1834']	1917492	1917512	21	-8	1917510	1920143	1917512	1917492	7.75675e-06	21	100	asRNA
1	CACGAGCATGTACCACTGGCA	1	['rsmF']	['b1835']	1920205	1920225	21	-8	1920223	1921662	1920225	1920205	7.75675e-06	21	100	asRNA
1	CATCTTCGTGCTCTCCATTTA	1	['yebV']	['b1836']	1921762	1921782	21	-8	1921780	1922016	1921782	1921762	7.75675e-06	21	100	asRNA
1	CATTTCATCCCCGAAGTGTGG	1	['yebW']	['b1837']	1922103	1922123	21	-8	1922121	1922312	1922123	1922103	7.75675e-06	21	100	asRNA
1	CATCAATATTTTCCTCCCGCG	-1	['pphA']	['b1838']	1922967	1922987	21	-8	1922313	1922969	1922967	1922987	7.75675e-06	21	100	asRNA
1	CATTTTCGTAATCCATCAAAA	-1	['yebY']	['b1839']	1923704	1923724	21	-8	1923365	1923706	1923704	1923724	7.75675e-06	21	100	asRNA
1	CATGATTTATTTCACGCTAAA	-1	['yebZ']	['b1840']	1924589	1924609	21	-8	1923719	1924591	1924589	1924609	7.75675e-06	21	100	asRNA
1	CATATTATCTATTCCTTTTTG	-1	['yobA']	['b1841']	1924967	1924987	21	-8	1924595	1924969	1924967	1924987	7.75675e-06	21	100	asRNA
1	CATTCTTAATCTCCTCATCAT	1	['holE']	['b1842']	1925090	1925110	21	-8	1925108	1925338	1925110	1925090	7.75675e-06	21	100	asRNA
1	CATAATGACTTCCTTTTCAAA	1	['yobB']	['b1843']	1925422	1925442	21	-8	1925440	1926096	1925442	1925422	7.75675e-06	21	100	asRNA
1	CATGGCATGCTCCAGGCCGAA	1	['exoX']	['b1844']	1926102	1926122	21	-8	1926120	1926782	1926122	1926102	7.75675e-06	21	100	asRNA
1	CATGTTATTGTTCTTTCTGGT	-1	['ptrB']	['b1845']	1928837	1928857	21	-8	1926779	1928839	1928837	1928857	7.75675e-06	21	100	asRNA
1	CATATTTGCTCCTCAATAACC	-1	['yebE']	['b1846']	1929705	1929725	21	-8	1929048	1929707	1929705	1929725	7.75675e-06	21	100	asRNA
1	CATGTTTTTCTCCATAGCACA	-1	['yebF']	['b1847']	1930388	1930408	21	-8	1930034	1930390	1930388	1930408	7.75675e-06	21	100	asRNA
1	CATTTGCAGCCTCTCATAATA	-1	['yebG']	['b1848']	1930745	1930765	21	-8	1930457	1930747	1930745	1930765	7.75675e-06	21	100	asRNA
1	CATAACGAATATCCCCTGATT	1	['purT']	['b1849']	1930863	1930883	21	-8	1930881	1932059	1930883	1930863	7.75675e-06	21	100	asRNA
1	CATCAGAGTTTTCTCTCGCCT	-1	['eda']	['b1850']	1932754	1932774	21	-8	1932115	1932756	1932754	1932774	7.75675e-06	21	100	asRNA
1	CATAAAGGCTCCTGAAATTGA	-1	['edd']	['b1851']	1934602	1934622	21	-8	1932793	1934604	1934602	1934622	7.75675e-06	21	100	asRNA
1	CATGTCATTCTCCTTAAGTTA	-1	['zwf']	['b1852']	1936312	1936332	21	-8	1934839	1936314	1936312	1936332	7.75675e-06	21	100	asRNA
1	CATGATGTAAAGAGACTCACG	1	['yebK']	['b1853']	1936634	1936654	21	-8	1936652	1937521	1936654	1936634	7.75675e-06	21	100	asRNA
1	CATGTAATACTCCGTTGACTG	1	['pykA']	['b1854']	1937631	1937651	21	-8	1937649	1939091	1937651	1937631	7.75675e-06	21	100	asRNA
1	CATGCTTTTCCAGTTTCGGAT	-1	['lpxM']	['b1855']	1940191	1940211	21	-8	1939222	1940193	1940191	1940211	7.75675e-06	21	100	asRNA
1	CACGTAATCACTTCCTCATTA	-1	['mepM']	['b1856']	1941633	1941653	21	-8	1940313	1941635	1941633	1941653	7.75675e-06	21	100	asRNA
1	CATAATGCGACCAATAATCGT	-1	['znuA']	['b1857']	1942581	1942601	21	-8	1941651	1942583	1942581	1942601	7.75675e-06	21	100	asRNA
1	CATGTTAATTTTAGTCTTGCA	1	['znuC']	['b1858']	1942644	1942664	21	-8	1942662	1943417	1942664	1942644	7.75675e-06	21	100	asRNA
1	CATGAGCGATCATTTCCCCGA	1	['znuB']	['b1859']	1943396	1943416	21	-8	1943414	1944199	1943416	1943396	7.75675e-06	21	100	asRNA
1	CATCCTTTACCTCATAACGCG	-1	['ruvB']	['b1860']	1945354	1945374	21	-8	1944346	1945356	1945354	1945374	7.75675e-06	21	100	asRNA
1	CACATGACGCTCCTGCGTAAT	-1	['ruvA']	['b1861']	1945974	1945994	21	-8	1945365	1945976	1945974	1945994	7.75675e-06	21	100	asRNA
1	CATTGCGCCTCCTGAAAAAAT	-1	['yobI']	['b4677']	1946178	1946198	21	-8	1946115	1946180	1946178	1946198	7.75675e-06	21	100	asRNA
1	CACGTTGTCATTCCATTGAAA	1	['yebB']	['b1862']	1946233	1946253	21	-8	1946251	1946853	1946253	1946233	7.75675e-06	21	100	asRNA
1	CATCACGCGTCTCCGTTTTGC	-1	['ruvC']	['b1863']	1947374	1947394	21	-8	1946855	1947376	1947374	1947394	7.75675e-06	21	100	asRNA
1	CATAAAAATATCTCCAGATAG	-1	['yebC']	['b1864']	1948149	1948169	21	-8	1947411	1948151	1948149	1948169	7.75675e-06	21	100	asRNA
1	CACGCTGCCTCTTCGTTGACT	-1	['nudB']	['b1865']	1948630	1948650	21	-8	1948180	1948632	1948630	1948650	7.75675e-06	21	100	asRNA
1	CATGAGATATCCCTTAACTTA	-1	['aspS']	['b1866']	1950520	1950540	21	-8	1948750	1950522	1950520	1950540	7.75675e-06	21	100	asRNA
1	CATAATGACTCCTGAAAAAAC	1	['yecD']	['b1867']	1950814	1950834	21	-8	1950832	1951398	1950834	1950814	7.75675e-06	21	100	asRNA
1	CATAACGCGTTGAGGATCTCT	1	['yecE']	['b1868']	1951377	1951397	21	-8	1951395	1952213	1951397	1951377	7.75675e-06	21	100	asRNA
1	CATACAAACTCCCTTTAAAAT	1	['yecN']	['b1869']	1952248	1952268	21	-8	1952266	1952661	1952268	1952248	7.75675e-06	21	100	asRNA
1	CATAACGTAAAAATCCGGGAA	1	['cmoA']	['b1870']	1952684	1952704	21	-8	1952702	1953445	1952704	1952684	7.75675e-06	21	100	asRNA
1	CATGCAGCGTCCTCTGCTTTT	1	['cmoB']	['b1871']	1953424	1953444	21	-8	1953442	1954413	1953444	1953424	7.75675e-06	21	100	asRNA
1	CATAACTTCCTCCCTGATCAA	-1	['torZ']	['b1872']	1957005	1957025	21	-8	1954578	1957007	1957005	1957025	7.75675e-06	21	100	asRNA
1	CATAGATTCCTCTAATTAAAT	-1	['torY']	['b1873']	1958130	1958150	21	-8	1957032	1958132	1958130	1958150	7.75675e-06	21	100	asRNA
1	CATTTTTACTCCTTAATTACG	-1	['cutC']	['b1874']	1959264	1959284	21	-8	1958520	1959266	1959264	1959284	7.75675e-06	21	100	asRNA
1	CATAATCACTCTTCGTCTTTC	-1	['yecM']	['b1875']	1959844	1959864	21	-8	1959280	1959846	1959844	1959864	7.75675e-06	21	100	asRNA
1	CACCGGAATACCTTACATTGA	1	['argS']	['b1876']	1960044	1960064	21	-8	1960062	1961795	1960064	1960044	7.75675e-06	21	100	asRNA
1	CATGCCATTGTTTTCTCACTG	-1	['yecV']	['b4778']	1961879	1961899	21	-8	1961837	1961881	1961879	1961899	7.75675e-06	21	100	asRNA
1	CACTGCGGTATTCCTTAAATT	1	['yecT']	['b1877']	1961954	1961974	21	-8	1961972	1962460	1961974	1961954	7.75675e-06	21	100	asRNA
1	CATTATTTGCCGCCAATTGTC	-1	['flhE']	['b1878']	1962970	1962990	21	-8	1962580	1962972	1962970	1962990	7.75675e-06	21	100	asRNA
1	CATGGGTCGGTTTCTCGTTAA	-1	['flhA']	['b1879']	1965048	1965068	21	-8	1962972	1965050	1965048	1965068	7.75675e-06	21	100	asRNA
1	CACGTCGCCAATCCTGGAAAG	-1	['flhB']	['b1880']	1966189	1966209	21	-8	1965043	1966191	1966189	1966209	7.75675e-06	21	100	asRNA
1	CATAGTCGCATCCTCACATGC	-1	['cheZ']	['b1881']	1967035	1967055	21	-8	1966393	1967037	1967035	1967055	7.75675e-06	21	100	asRNA
1	CATTTCACACTCCTGATTTAA	-1	['cheY']	['b1882']	1967435	1967455	21	-8	1967048	1967437	1967435	1967455	7.75675e-06	21	100	asRNA
1	CATCGTTAATCCTTACTTAGC	-1	['cheB']	['b1883']	1968499	1968519	21	-8	1967452	1968501	1968499	1968519	7.75675e-06	21	100	asRNA
1	CATAGCGCCTTCTCAATCACT	-1	['cheR']	['b1884']	1969362	1969382	21	-8	1968504	1969364	1969362	1969382	7.75675e-06	21	100	asRNA
1	CATCAACGCTCCCCATCAGGC	-1	['tap']	['b1885']	1970982	1971002	21	-8	1969383	1970984	1970982	1971002	7.75675e-06	21	100	asRNA
1	CATAAGGCACCTTCCTGAAAA	-1	['tar']	['b1886']	1972689	1972709	21	-8	1971030	1972691	1972689	1972709	7.75675e-06	21	100	asRNA
1	CATATTGTTACCTTTTTACTC	-1	['cheW']	['b1887']	1973337	1973357	21	-8	1972836	1973339	1973337	1973357	7.75675e-06	21	100	asRNA
1	CATGATGTCCTTCGTTTCCAA	-1	['cheA']	['b1888']	1975031	1975051	21	-8	1973360	1975033	1975031	1975051	7.75675e-06	21	100	asRNA
1	CATGCTTCCTCGGTTGTCGTC	-1	['motB']	['b1889']	1976253	1976273	21	-8	1975329	1976255	1976253	1976273	7.75675e-06	21	100	asRNA
1	CACGACATCATCCTTCCACTG	-1	['motA']	['b1890']	1977137	1977157	21	-8	1976252	1977139	1977137	1977157	7.75675e-06	21	100	asRNA
1	CATGATCAGGCCCTTTTCTTG	-1	['flhC']	['b1891']	1977842	1977862	21	-8	1977266	1977844	1977842	1977862	7.75675e-06	21	100	asRNA
1	CATTATTCCCACCCAGAATAA	-1	['flhD']	['b1892']	1978195	1978215	21	-8	1977847	1978197	1978195	1978215	7.75675e-06	21	100	asRNA
1	CATAACCTGTTCCTTATTCTG	1	['uspC']	['b1895']	1979735	1979755	21	-8	1979753	1980181	1979755	1979735	7.75675e-06	21	100	asRNA
1	CATAGTCATCACTCCTGTTAT	-1	['otsA']	['b1896']	1981610	1981630	21	-8	1980188	1981612	1981610	1981630	7.75675e-06	21	100	asRNA
1	CACCCGGTTCTCCTCCTTCTC	-1	['otsB']	['b1897']	1982385	1982405	21	-8	1981587	1982387	1982385	1982405	7.75675e-06	21	100	asRNA
1	CATCATACTCTCCTTACTCAG	-1	['araH']	['b4460']	1983538	1983558	21	-8	1982554	1983540	1983538	1983558	7.75675e-06	21	100	asRNA
1	CATAACGTCTCCGTGAATCAC	-1	['araG']	['b1900']	1985067	1985087	21	-8	1983555	1985069	1985067	1985087	7.75675e-06	21	100	asRNA
1	CATGGTTCTCTCCAGCTTTAG	-1	['araF']	['b1901']	1986126	1986146	21	-8	1985139	1986128	1986126	1986146	7.75675e-06	21	100	asRNA
1	CATACCTAATATCCTTATATC	1	['ftnB']	['b1902']	1986907	1986927	21	-8	1986925	1987428	1986927	1986907	7.75675e-06	21	100	asRNA
1	CATCGTAAACTCCTGATAGCA	-1	['yecJ']	['b4537']	1987756	1987776	21	-8	1987507	1987758	1987756	1987776	7.75675e-06	21	100	asRNA
1	CATCGCGGCACTCCGACCATT	-1	['azuC']	['b4663']	1987957	1987977	21	-8	1987873	1987959	1987957	1987977	7.75675e-06	21	100	asRNA
1	CATGGTCCAGCCAGAAGAGTA	1	['yecR']	['b1904']	1988204	1988224	21	-8	1988222	1988545	1988224	1988204	7.75675e-06	21	100	asRNA
1	CATGATAGTGCTCCACAAAGG	1	['ftnA']	['b1905']	1988698	1988718	21	-8	1988716	1989213	1988718	1988698	7.75675e-06	21	100	asRNA
1	CATCGTCCCTCCTCAAAAAAA	-1	['yecH']	['b1906']	1989488	1989508	21	-8	1989251	1989490	1989488	1989508	7.75675e-06	21	100	asRNA
1	CACGCTTTCTTCTGTCCTGAC	1	['tyrP']	['b1907']	1989663	1989683	21	-8	1989681	1990892	1989683	1989663	7.75675e-06	21	100	asRNA
1	CATACGCTTTTCCTTGTGGAT	-1	['yecA']	['b1908']	1991617	1991637	21	-8	1990954	1991619	1991617	1991637	7.75675e-06	21	100	asRNA
1	CATAATGACGGGTAACTATCT	-1	['pgsA']	['b1912']	1992815	1992835	21	-8	1992269	1992817	1992815	1992835	7.75675e-06	21	100	asRNA
1	CACTGACTTGATAATGTCTCC	-1	['uvrC']	['b1913']	1994704	1994724	21	-8	1992874	1994706	1994704	1994724	7.75675e-06	21	100	asRNA
1	CAAAGGAATATCTCCAGAAAT	-1	['uvrY']	['b1914']	1995357	1995377	21	-8	1994703	1995359	1995357	1995377	7.75675e-06	21	100	asRNA
1	CATGAATGTTTTTTGCCCGTA	1	['yecU']	['b4752']	1995637	1995657	21	-8	1995655	1995831	1995657	1995637	7.75675e-06	21	100	asRNA
1	CATTTATTTTCCTCGTCATGT	1	['yecF']	['b1915']	1995800	1995820	21	-8	1995818	1996042	1995820	1995800	7.75675e-06	21	100	asRNA
1	CATAGTAAACCGCAACGCCCC	-1	['sdiA']	['b1916']	1996830	1996850	21	-8	1996110	1996832	1996830	1996850	7.75675e-06	21	100	asRNA
1	CATTTTGGTTCTCTCTCCTGG	-1	['tcyN']	['b1917']	1997812	1997832	21	-8	1997062	1997814	1997812	1997832	7.75675e-06	21	100	asRNA
1	CATGAGCGTTTCCGGAGCTAA	-1	['tcyL']	['b1918']	1998477	1998497	21	-8	1997811	1998479	1998477	1998497	7.75675e-06	21	100	asRNA
1	CATAACAGCCTCCGATGTGTG	-1	['dcyD']	['b1919']	1999478	1999498	21	-8	1998494	1999480	1999478	1999498	7.75675e-06	21	100	asRNA
1	CATATTCACCCCGAATGTTGT	-1	['tcyJ']	['b1920']	2000383	2000403	21	-8	1999585	2000385	2000383	2000403	7.75675e-06	21	100	asRNA
1	CATTAAGAACTCCTGGTAGTC	-1	['fliZ']	['b1921']	2001022	2001042	21	-8	2000473	2001024	2001022	2001042	7.75675e-06	21	100	asRNA
1	CACGATAAACAGCCCTGCGTT	-1	['fliA']	['b1922']	2001787	2001807	21	-8	2001070	2001789	2001787	2001807	7.75675e-06	21	100	asRNA
1	CATGATTCGTTATCCTATATT	-1	['fliC']	['b1923']	2003604	2003624	21	-8	2002110	2003606	2003604	2003624	7.75675e-06	21	100	asRNA
1	CATGCGATTTCCTTTTATCTT	1	['fliD']	['b1924']	2003854	2003874	21	-8	2003872	2005278	2003874	2003854	7.75675e-06	21	100	asRNA
1	CATGACCTGTCTCCCGATGAA	1	['fliS']	['b1925']	2005285	2005305	21	-8	2005303	2005713	2005305	2005285	7.75675e-06	21	100	asRNA
1	CATCAGACTGGGTCCTGAATC	1	['fliT']	['b1926']	2005695	2005715	21	-8	2005713	2006078	2005715	2005695	7.75675e-06	21	100	asRNA
1	CATTCTTCGACTCCATTCAAG	1	['amyA']	['b1927']	2006138	2006158	21	-8	2006156	2007643	2006158	2006138	7.75675e-06	21	100	asRNA
1	CATCATTCGTCCTGCATGAGA	-1	['yedD']	['b1928']	2008088	2008108	21	-8	2007677	2008090	2008088	2008108	7.75675e-06	21	100	asRNA
1	CATGAATGTAGCCTCTGAACT	1	['yedE']	['b1929']	2008259	2008279	21	-8	2008277	2009482	2008279	2008259	7.75675e-06	21	100	asRNA
1	CATGCGATCTCCTTAGCAGTC	1	['yedF']	['b1930']	2009461	2009481	21	-8	2009479	2009712	2009481	2009461	7.75675e-06	21	100	asRNA
1	CATAGAAACCTCCTGAGATCA	1	['yedK']	['b1931']	2009803	2009823	21	-8	2009821	2010489	2009823	2009803	7.75675e-06	21	100	asRNA
1	CATGACGATTCCGTATTGGTG	1	['yedL']	['b1932']	2010582	2010602	21	-8	2010600	2011079	2010602	2010582	7.75675e-06	21	100	asRNA
1	CATTCTCGTCTCCCGGATAAT	-1	['fliE']	['b1937']	2013012	2013032	21	-8	2012700	2013014	2013012	2013032	7.75675e-06	21	100	asRNA
1	CATCGCGCACCTCGTGGCTGA	1	['fliF']	['b1938']	2013211	2013231	21	-8	2013229	2014887	2013231	2013211	7.75675e-06	21	100	asRNA
1	CATGATCGTTATTTATCCACT	1	['fliG']	['b1939']	2014862	2014882	21	-8	2014880	2015875	2014882	2014862	7.75675e-06	21	100	asRNA
1	CATAGGTATCCTCGCCGCTGC	1	['fliH']	['b1940']	2015850	2015870	21	-8	2015868	2016554	2015870	2015850	7.75675e-06	21	100	asRNA
1	CATTACACCACTCCTGGTGCT	1	['fliI']	['b1941']	2016536	2016556	21	-8	2016554	2017927	2016556	2016536	7.75675e-06	21	100	asRNA
1	CATCTGCCGTTATCTCCTGGG	1	['fliJ']	['b1942']	2017928	2017948	21	-8	2017946	2018389	2017948	2017928	7.75675e-06	21	100	asRNA
1	CATTCAGGTTTCCTCATGGCG	1	['fliK']	['b1943']	2018368	2018388	21	-8	2018386	2019513	2018388	2018368	7.75675e-06	21	100	asRNA
1	CATGTGTTGCGGTCTTCCTGT	1	['fliL']	['b1944']	2019600	2019620	21	-8	2019618	2020082	2019620	2019600	7.75675e-06	21	100	asRNA
1	CATGTCGTTATCGCAGAATAA	1	['fliM']	['b1945']	2020069	2020089	21	-8	2020087	2021091	2020089	2020069	7.75675e-06	21	100	asRNA
1	CATTTGGGCTGTTCCTCGTTC	1	['fliN']	['b1946']	2021070	2021090	21	-8	2021088	2021501	2021090	2021070	7.75675e-06	21	100	asRNA
1	CATCACTAACGGCTCAGGCGG	1	['fliO']	['b1947']	2021486	2021506	21	-8	2021504	2021869	2021506	2021486	7.75675e-06	21	100	asRNA
1	CATCAGGATCTCCCGCTACGC	1	['fliP']	['b1948']	2021851	2021871	21	-8	2021869	2022606	2021871	2021851	7.75675e-06	21	100	asRNA
1	CATTTTGCCTCTCTAGCTGTA	1	['fliQ']	['b1949']	2022598	2022618	21	-8	2022616	2022885	2022618	2022598	7.75675e-06	21	100	asRNA
1	CATAGTACGGCTACCCGATGA	1	['fliR']	['b1950']	2022875	2022895	21	-8	2022893	2023678	2022895	2022875	7.75675e-06	21	100	asRNA
1	CATGGCATACCCTCACTCAAT	1	['rcsA']	['b1951']	2023950	2023970	21	-8	2023968	2024591	2023970	2023950	7.75675e-06	21	100	asRNA
1	CATCGTTTTCCTCCTGTGGCT	-1	['dsrB']	['b1952']	2024821	2024841	21	-8	2024635	2024823	2024821	2024841	7.75675e-06	21	100	asRNA
1	CATCATCTTTCCTCGCAACCG	1	['yodD']	['b1953']	2024968	2024988	21	-8	2024986	2025213	2024988	2024968	7.75675e-06	21	100	asRNA
1	CATAGTCGCGCAGTACTCCTC	1	['yedP']	['b1955']	2025493	2025513	21	-8	2025511	2026326	2025513	2025493	7.75675e-06	21	100	asRNA
1	CACCCTGACGACTCCCAACCT	-1	['dgcQ']	['b1956']	2028015	2028035	21	-8	2026323	2028017	2028015	2028035	7.75675e-06	21	100	asRNA
1	CATACTCGCCTCCTTTTTTCG	-1	['yodC']	['b1957']	2028368	2028388	21	-8	2028188	2028370	2028368	2028388	7.75675e-06	21	100	asRNA
1	CATTCCCTCTCATTTTTATTG	-1	['yedI']	['b1958']	2029364	2029384	21	-8	2028449	2029366	2029364	2029384	7.75675e-06	21	100	asRNA
1	CATAATCCCTCACGGTGGAAA	1	['yedA']	['b1959']	2029521	2029541	21	-8	2029539	2030459	2029541	2029521	7.75675e-06	21	100	asRNA
1	CATGTTGTGCCTCTTGCTGAC	-1	['vsr']	['b1960']	2030916	2030936	21	-8	2030448	2030918	2030916	2030936	7.75675e-06	21	100	asRNA
1	CATAGATTTCACCGGCCATCT	-1	['dcm']	['b1961']	2032315	2032335	21	-8	2030899	2032317	2032315	2032335	7.75675e-06	21	100	asRNA
1	CATACGCGCTCCGTTGCCAAA	-1	['yedJ']	['b1962']	2033077	2033097	21	-8	2032384	2033079	2033077	2033097	7.75675e-06	21	100	asRNA
1	CACATTGGATGAGCCAGTCAA	-1	['yedR']	['b1963']	2033482	2033502	21	-8	2033119	2033484	2033482	2033502	7.75675e-06	21	100	asRNA
1	CATAGTGTATTCCTTATTGTT	1	['hchA']	['b1967']	2035817	2035837	21	-8	2035835	2036686	2035837	2035817	7.75675e-06	21	100	asRNA
1	CATTATTTTTTTACCGCTACG	-1	['hprS']	['b1968']	2038150	2038170	21	-8	2036794	2038152	2038150	2038170	7.75675e-06	21	100	asRNA
1	CATGAAAATAATATGCCATAA	-1	['hprR']	['b1969']	2038821	2038841	21	-8	2038152	2038823	2038821	2038841	7.75675e-06	21	100	asRNA
1	CATGTTTATATCCTTGTCATG	1	['hiuH']	['b1970']	2038938	2038958	21	-8	2038956	2039369	2038958	2038938	7.75675e-06	21	100	asRNA
1	CATAAGCCATCACACTTTTTT	1	['msrP']	['b1971']	2039460	2039480	21	-8	2039478	2040482	2039480	2039460	7.75675e-06	21	100	asRNA
1	CATTTAGAAATTCTCCCGCAA	1	['msrQ']	['b1972']	2040465	2040485	21	-8	2040483	2041118	2040485	2040465	7.75675e-06	21	100	asRNA
1	CAAAACAGTTTCCTCCAGAGT	1	['zinT']	['b1973']	2041357	2041377	21	-8	2041375	2042025	2041377	2041357	7.75675e-06	21	100	asRNA
1	CATTTTTGTAGCTCCTGTGAT	1	['yodB']	['b1974']	2042350	2042370	21	-8	2042368	2042898	2042370	2042350	7.75675e-06	21	100	asRNA
1	CATCGTTTTGCTCGCAAACTC	1	['mtfA']	['b1976']	2043633	2043653	21	-8	2043651	2044448	2043653	2043633	7.75675e-06	21	100	asRNA
1	CATGCTTACCTTCCCTGAACG	1	['yeeJ']	['b1978']	2044920	2044940	21	-8	2044938	2052014	2044940	2044920	7.75675e-06	21	100	asRNA
1	CATAATGATCCTGTTTGTACT	1	['shiA']	['b1981']	2053625	2053645	21	-8	2053643	2054959	2053645	2053625	7.75675e-06	21	100	asRNA
1	CATGTGTGTCTCCTGTTCCAT	1	['amn']	['b1982']	2055043	2055063	21	-8	2055061	2056515	2055063	2055043	7.75675e-06	21	100	asRNA
1	CACTGGAATGATCTCCTCGAA	1	['yeeN']	['b1983']	2056840	2056860	21	-8	2056858	2057574	2056860	2056840	7.75675e-06	21	100	asRNA
1	CACGGTAAACTCCGGGCAGTT	-1	['cbl']	['b1987']	2060912	2060932	21	-8	2059964	2060914	2060912	2060932	7.75675e-06	21	100	asRNA
1	CATGTTGCCTCCGGTTTTTAA	-1	['nac']	['b1988']	2061931	2061951	21	-8	2061016	2061933	2061931	2061951	7.75675e-06	21	100	asRNA
1	CATCATGTCCCTTTCCTATGT	-1	['ldtA']	['b1990']	2063321	2063341	21	-8	2062391	2063323	2063321	2063341	7.75675e-06	21	100	asRNA
1	CATCTCACGTCTCTTTATAGC	-1	['cobT']	['b1991']	2064465	2064485	21	-8	2063388	2064467	2064465	2064485	7.75675e-06	21	100	asRNA
1	CATTTGATTTTTACTCCAATA	-1	['cobS']	['b1992']	2065220	2065240	21	-8	2064479	2065222	2065220	2065240	7.75675e-06	21	100	asRNA
1	CATACCGACTCCTGATTCAAA	-1	['cobU']	['b1993']	2065762	2065782	21	-8	2065219	2065764	2065762	2065782	7.75675e-06	21	100	asRNA
1	CATTTCATCCCTCATTAATAC	1	['yoeA']	['b4582']	2068617	2068637	21	-8	2068635	2070474	2068637	2068617	7.75675e-06	21	100	asRNA
1	CATCAGCTTTTCCTTAGATTG	1	['flu']	['b2000']	2071521	2071541	21	-8	2071539	2074658	2071541	2071521	7.75675e-06	21	100	asRNA
1	CATAGTCACTCCGTGATGAAT	1	['yeeR']	['b2001']	2074761	2074781	21	-8	2074779	2076311	2074781	2074761	7.75675e-06	21	100	asRNA
1	CATCTCTCCTCTACTTTACCT	1	['yeeS']	['b2002']	2076290	2076310	21	-8	2076308	2076754	2076310	2076290	7.75675e-06	21	100	asRNA
1	CATAATGGGATACCTCTGAAG	1	['yeeT']	['b2003']	2076799	2076819	21	-8	2076817	2077038	2076819	2076799	7.75675e-06	21	100	asRNA
1	CACGATAAAATCCTTACAGAA	1	['cbeA']	['b2004']	2077094	2077114	21	-8	2077112	2077480	2077114	2077094	7.75675e-06	21	100	asRNA
1	CATACTGAAGATTTTCCTGAT	1	['cbtA']	['b2005']	2077551	2077571	21	-8	2077569	2077943	2077571	2077551	7.75675e-06	21	100	asRNA
1	CATTTCGCCTCCGGATACTTA	1	['yeeW']	['b2006']	2077922	2077942	21	-8	2077940	2078134	2077942	2077922	7.75675e-06	21	100	asRNA
1	CATGGAACGTAGTTCTCACCA	1	['yoeF']	['b4538']	2078557	2078577	21	-8	2078575	2078931	2078577	2078557	7.75675e-06	21	100	asRNA
1	CATTTTTATACCCCTGATAAT	-1	['yeeX']	['b2007']	2079359	2079379	21	-8	2079032	2079361	2079359	2079379	7.75675e-06	21	100	asRNA
1	CACGCAGAAACTCCGTAATGA	-1	['yeeA']	['b2008']	2080589	2080609	21	-8	2079533	2080591	2080589	2080609	7.75675e-06	21	100	asRNA
1	CATGACGCCTCCATTGATACT	-1	['sbmC']	['b2009']	2081260	2081280	21	-8	2080789	2081262	2081260	2081280	7.75675e-06	21	100	asRNA
1	CAACAGCAAACCCTCAGGAGT	-1	['dacD']	['b2010']	2082545	2082565	21	-8	2081381	2082547	2082545	2082565	7.75675e-06	21	100	asRNA
1	CATTAGGTTAAATCCGTTATT	1	['sbcB']	['b2011']	2082738	2082758	21	-8	2082756	2084183	2082758	2082738	7.75675e-06	21	100	asRNA
1	CATCTTTACACCTTACTTAAT	-1	['yeeD']	['b2012']	2084451	2084471	21	-8	2084226	2084453	2084451	2084471	7.75675e-06	21	100	asRNA
1	CATAAATTAATTAACCAGATG	-1	['yeeE']	['b2013']	2085523	2085543	21	-8	2084467	2085525	2085523	2085543	7.75675e-06	21	100	asRNA
1	CATGGTCATTCTCCTTTACGG	-1	['plaP']	['b2014']	2087060	2087080	21	-8	2085704	2087062	2087060	2087080	7.75675e-06	21	100	asRNA
1	CATTTTTTTGGATTCCTCAGC	-1	['yoeI']	['b4678']	2087112	2087132	21	-8	2087052	2087114	2087112	2087132	7.75675e-06	21	100	asRNA
1	CATACACGCCCCCTTGCAGTG	-1	['yeeY']	['b2015']	2088256	2088276	21	-8	2087329	2088258	2088256	2088276	7.75675e-06	21	100	asRNA
1	CATCCGTTATCTCCTGATACA	-1	['yeeZ']	['b2016']	2089126	2089146	21	-8	2088304	2089128	2089126	2089146	7.75675e-06	21	100	asRNA
1	CACTCAATGATGTCCTTTTCC	-1	['yoeB']	['b4539']	2089463	2089483	21	-8	2089211	2089465	2089463	2089483	7.75675e-06	21	100	asRNA
1	CATGTCAATCTCCTCTTTTGT	-1	['yefM']	['b2017']	2089711	2089731	21	-8	2089462	2089713	2089711	2089731	7.75675e-06	21	100	asRNA
1	CATAAAAGTCTCTGTGAATGT	1	['hisL']	['b2018']	2089978	2089998	21	-8	2089996	2090046	2089998	2089978	7.75675e-06	21	100	asRNA
1	CATTTTGTTATTCCTCTTTAA	1	['hisG']	['b2019']	2090174	2090194	21	-8	2090192	2091091	2090194	2090174	7.75675e-06	21	100	asRNA
1	CATGGCGATCACTCCATCATC	1	['hisD']	['b2020']	2091079	2091099	21	-8	2091097	2092401	2091099	2091079	7.75675e-06	21	100	asRNA
1	CATGCTTGCTCCTTAAGGGCG	1	['hisC']	['b2021']	2092380	2092400	21	-8	2092398	2093468	2092400	2092380	7.75675e-06	21	100	asRNA
1	CATCAAACTTGCTCCGCACGT	1	['hisB']	['b2022']	2093450	2093470	21	-8	2093468	2094535	2093470	2093450	7.75675e-06	21	100	asRNA
1	CATTACAGCACTCCTTTCGAC	1	['hisH']	['b2023']	2094517	2094537	21	-8	2094535	2095125	2094537	2094517	7.75675e-06	21	100	asRNA
1	CATCACATCTCCAGGAAGTTT	1	['hisA']	['b2024']	2095107	2095127	21	-8	2095125	2095862	2095127	2095107	7.75675e-06	21	100	asRNA
1	CATGCGATGGCCTCCTTCACG	1	['hisF']	['b2025']	2095826	2095846	21	-8	2095844	2096620	2095846	2095826	7.75675e-06	21	100	asRNA
1	CATATCCTGATCTCCACGCCC	1	['hisI']	['b2026']	2096596	2096616	21	-8	2096614	2097225	2096616	2096596	7.75675e-06	21	100	asRNA
1	CATCATTACCCTAACTGACGG	-1	['wzzB']	['b2027']	2098299	2098319	21	-8	2097321	2098301	2098299	2098319	7.75675e-06	21	100	asRNA
1	CATTTCATGCTCTCAGAATTA	-1	['ugd']	['b2028']	2099611	2099631	21	-8	2098447	2099613	2099611	2099631	7.75675e-06	21	100	asRNA
1	CATTACATACTCCTGTCAGGT	-1	['gnd']	['b2029']	2101266	2101286	21	-8	2099862	2101268	2101266	2101286	7.75675e-06	21	100	asRNA
1	CATTTCAATGTTCTTCAGTAA	-1	['wbbL']	['b4571']	2103387	2103407	21	-8	2101396	2103389	2103387	2103407	7.75675e-06	21	100	asRNA
1	CATAATTTGGTCTCATGATTG	-1	['wbbK']	['b2032']	2104507	2104527	21	-8	2103391	2104509	2104507	2104527	7.75675e-06	21	100	asRNA
1	CATCGATCACCTCTTCAAGAA	-1	['wbbJ']	['b2033']	2105082	2105102	21	-8	2104494	2105084	2105082	2105102	7.75675e-06	21	100	asRNA
1	CATTAATCCGTACTCATTATA	-1	['wbbH']	['b2035']	2107224	2107244	21	-8	2106060	2107226	2107224	2107244	7.75675e-06	21	100	asRNA
1	CATGCAATTAATTTTAATCTG	-1	['rfbX']	['b2037']	2109582	2109602	21	-8	2108337	2109584	2109582	2109602	7.75675e-06	21	100	asRNA
1	CATTAATTTGAATCCTTCGTC	-1	['rfbC']	['b2038']	2110136	2110156	21	-8	2109581	2110138	2110136	2110156	7.75675e-06	21	100	asRNA
1	CATTTCATCATTCCTTTTAAT	-1	['rfbA']	['b2039']	2111017	2111037	21	-8	2110138	2111019	2111017	2111037	7.75675e-06	21	100	asRNA
1	CATTACTGGCGGCCCTCATAG	-1	['rfbD']	['b2040']	2111974	2111994	21	-8	2111077	2111976	2111974	2111994	7.75675e-06	21	100	asRNA
1	CACTTAATTTATTCCATATTA	-1	['rfbB']	['b2041']	2113059	2113079	21	-8	2111976	2113061	2113059	2113079	7.75675e-06	21	100	asRNA
1	CATTATTTCATCCACCTGTAA	-1	['galF']	['b2042']	2114325	2114345	21	-8	2113434	2114327	2114325	2114345	7.75675e-06	21	100	asRNA
1	CATGCGTTCTCCTCTATAAAG	-1	['wcaM']	['b2043']	2115894	2115914	21	-8	2114502	2115896	2115894	2115914	7.75675e-06	21	100	asRNA
1	CATTTCACCTCCCCGATGCGC	-1	['wcaL']	['b2044']	2117125	2117145	21	-8	2115907	2117127	2117125	2117145	7.75675e-06	21	100	asRNA
1	CATTTTTTCCTCATAAATTTG	-1	['wcaK']	['b2045']	2118402	2118422	21	-8	2117124	2118404	2118402	2118422	7.75675e-06	21	100	asRNA
1	CATATCAATATGCCGCTTTGT	-1	['wzxC']	['b2046']	2120156	2120176	21	-8	2118680	2120158	2120156	2120176	7.75675e-06	21	100	asRNA
1	CATCGTTGTTCCTGTTATTAG	-1	['wcaJ']	['b2047']	2121552	2121572	21	-8	2120160	2121554	2121552	2121572	7.75675e-06	21	100	asRNA
1	CATATCGTTACCCTTTTTCAG	-1	['cpsG']	['b2048']	2122977	2122997	21	-8	2121609	2122979	2122977	2122997	7.75675e-06	21	100	asRNA
1	CATAATTATCCCCGAATATCA	-1	['cpsB']	['b2049']	2124518	2124538	21	-8	2123084	2124520	2124518	2124538	7.75675e-06	21	100	asRNA
1	CATAATCCGGGTACTCCGGTA	-1	['wcaI']	['b2050']	2125744	2125764	21	-8	2124523	2125746	2125744	2125764	7.75675e-06	21	100	asRNA
1	CATCATTACCCCCGAAAGCGG	-1	['gmm']	['b2051']	2126220	2126240	21	-8	2125743	2126222	2126220	2126240	7.75675e-06	21	100	asRNA
1	CATGCTTATGACTCCAGCGCG	-1	['fcl']	['b2052']	2127188	2127208	21	-8	2126225	2127190	2127188	2127208	7.75675e-06	21	100	asRNA
1	CATGTATTATTCCTCTGTATT	-1	['gmd']	['b2053']	2128312	2128332	21	-8	2127193	2128314	2128312	2128332	7.75675e-06	21	100	asRNA
1	CATTGGTTTTCCTTATATTCA	-1	['wcaF']	['b2054']	2128886	2128906	21	-8	2128340	2128888	2128886	2128906	7.75675e-06	21	100	asRNA
1	CATGTTCTTATTCTTACCTCG	-1	['wcaE']	['b2055']	2129648	2129668	21	-8	2128904	2129650	2129648	2129668	7.75675e-06	21	100	asRNA
1	CATACTCCTCCAGCATCTGTT	-1	['wcaD']	['b2056']	2130876	2130896	21	-8	2129661	2130878	2130876	2130896	7.75675e-06	21	100	asRNA
1	CATTTAATTACCTTCACTCGC	-1	['wcaC']	['b2057']	2132068	2132088	21	-8	2130853	2132070	2132068	2132088	7.75675e-06	21	100	asRNA
1	CATCTTTAGCGCCCCCGAATA	-1	['wcaB']	['b2058']	2132553	2132573	21	-8	2132067	2132555	2132553	2132573	7.75675e-06	21	100	asRNA
1	CATAGGTTGTTCTCCCGGCTT	-1	['wcaA']	['b2059']	2133395	2133415	21	-8	2132558	2133397	2133395	2133415	7.75675e-06	21	100	asRNA
1	CATTCTTATACCTGCTCTGCG	-1	['wzc']	['b2060']	2135650	2135670	21	-8	2133490	2135652	2135650	2135670	7.75675e-06	21	100	asRNA
1	CATGACGATTACCAGTTATGA	-1	['wzb']	['b2061']	2136096	2136116	21	-8	2135655	2136098	2136096	2136116	7.75675e-06	21	100	asRNA
1	CATTGTTTATTTATCACTTTG	-1	['wza']	['b2062']	2137241	2137261	21	-8	2136104	2137243	2137241	2137261	7.75675e-06	21	100	asRNA
1	CATAGTAAGTACAAAACCTAT	1	['yegH']	['b2063']	2137884	2137904	21	-8	2137902	2139485	2137904	2137884	7.75675e-06	21	100	asRNA
1	CATGGTATCCTCAATGGGCCT	-1	['asmA']	['b2064']	2141610	2141630	21	-8	2139759	2141612	2141610	2141630	7.75675e-06	21	100	asRNA
1	CATGGCATTTTCTCCTTTCGC	-1	['dcd']	['b2065']	2142213	2142233	21	-8	2141634	2142215	2142213	2142233	7.75675e-06	21	100	asRNA
1	CATATATTTAGCGACCTGATT	-1	['udk']	['b2066']	2142946	2142966	21	-8	2142307	2142948	2142946	2142966	7.75675e-06	21	100	asRNA
1	CATTACCGCTTTATCCGCAAG	1	['dgcE']	['b2067']	2143248	2143268	21	-8	2143266	2146583	2143268	2143248	7.75675e-06	21	100	asRNA
1	CATCGCATCTCCTTATTCATC	-1	['alkA']	['b2068']	2147538	2147558	21	-8	2146692	2147540	2147538	2147558	7.75675e-06	21	100	asRNA
1	CACGAAATAATCCCCATGCCG	1	['yegD']	['b2069']	2147656	2147676	21	-8	2147674	2149026	2147676	2147656	7.75675e-06	21	100	asRNA
1	CATAATATTTCGCGGGTAGTT	-1	['yegI']	['b2070']	2150983	2151003	21	-8	2149039	2150985	2150983	2151003	7.75675e-06	21	100	asRNA
1	CATTTTTTCTCCAGAATCCCT	1	['yegJ']	['b2071']	2151167	2151187	21	-8	2151185	2151646	2151187	2151167	7.75675e-06	21	100	asRNA
1	CACACTGACGTCCAGCCTTTT	-1	['pphC']	['b2072']	2152470	2152490	21	-8	2151711	2152472	2152470	2152490	7.75675e-06	21	100	asRNA
1	CATAAGAAATCCTTTCTTAGA	-1	['yegL']	['b2073']	2153126	2153146	21	-8	2152469	2153128	2153126	2153146	7.75675e-06	21	100	asRNA
1	CATGACCCTTTCCTTATTTAT	-1	['ibsB']	['b4668']	2153735	2153755	21	-8	2153681	2153737	2153735	2153755	7.75675e-06	21	100	asRNA
1	CATCGTTAAGAGTTTCTCTTC	1	['mdtA']	['b2074']	2153998	2154018	21	-8	2154016	2155263	2154018	2153998	7.75675e-06	21	100	asRNA
1	CATCAGGAGCGTGCTCCTTTT	1	['mdtB']	['b2075']	2155245	2155265	21	-8	2155263	2158385	2155265	2155245	7.75675e-06	21	100	asRNA
1	CACTTACGCCTCCTCTTCATG	1	['mdtC']	['b2076']	2158368	2158388	21	-8	2158386	2161463	2158388	2158368	7.75675e-06	21	100	asRNA
1	CATTTACTCGGTTACCGTTTG	1	['mdtD']	['b2077']	2161446	2161466	21	-8	2161464	2162879	2161466	2161446	7.75675e-06	21	100	asRNA
1	CATTGCGCGCTCCTTTTTCGC	1	['baeS']	['b2078']	2162858	2162878	21	-8	2162876	2164279	2162878	2162858	7.75675e-06	21	100	asRNA
1	CATACTTCTCTCTGTAAATCC	1	['baeR']	['b2079']	2164258	2164278	21	-8	2164276	2164998	2164278	2164258	7.75675e-06	21	100	asRNA
1	CATAATGACTCCTTGATTGAA	1	['yegP']	['b2080']	2165171	2165191	21	-8	2165189	2165521	2165191	2165171	7.75675e-06	21	100	asRNA
1	CATAATTCTCTCGTTCTGATG	1	['trhP']	['b2081']	2165650	2165670	21	-8	2165668	2167029	2165670	2165650	7.75675e-06	21	100	asRNA
1	CATCGCGAGCACCTCTTCCGG	-1	['ogrK']	['b2082']	2167518	2167538	21	-8	2167302	2167520	2167518	2167538	7.75675e-06	21	100	asRNA
1	CATCTCACCTTCCCCCATTAA	-1	['yegR']	['b2085']	2168304	2168324	21	-8	2167989	2168306	2168304	2168324	7.75675e-06	21	100	asRNA
1	CATGATCGTATGTGCCTTTAT	1	['yegS']	['b2086']	2168694	2168714	21	-8	2168712	2169611	2168714	2168694	7.75675e-06	21	100	asRNA
1	CATCGTCATTTACCCATATTC	-1	['gatR']	['b4498']	2171725	2171745	21	-8	2169693	2171727	2171725	2171745	7.75675e-06	21	100	asRNA
1	CATAAAAACTCCTGATTGTTA	-1	['gatD']	['b2091']	2172871	2172891	21	-8	2171833	2172873	2172871	2172891	7.75675e-06	21	100	asRNA
1	CATAAATAGTCCTTTTTATTG	-1	['gatB']	['b2093']	2174564	2174584	21	-8	2174282	2174566	2174564	2174584	7.75675e-06	21	100	asRNA
1	CATATACCGTCCTTATTCCGC	-1	['gatA']	['b2094']	2175047	2175067	21	-8	2174597	2175049	2175047	2175067	7.75675e-06	21	100	asRNA
1	CATGTTTTTTCCTTGTTAAAT	-1	['gatZ']	['b2095']	2176319	2176339	21	-8	2175059	2176321	2176319	2176339	7.75675e-06	21	100	asRNA
1	CATTTTCATATCCTGTCGTTT	-1	['gatY']	['b2096']	2177202	2177222	21	-8	2176350	2177204	2177202	2177222	7.75675e-06	21	100	asRNA
1	CATTACTATGCTCCCGTAAAT	-1	['fbaB']	['b2097']	2178562	2178582	21	-8	2177512	2178564	2178562	2178582	7.75675e-06	21	100	asRNA
1	CATCTTTTAATTCCTTCATGA	1	['yegT']	['b2098']	2178803	2178823	21	-8	2178821	2180098	2178823	2178803	7.75675e-06	21	100	asRNA
1	CATTTAACTTCCCCTTGTGTC	1	['yegU']	['b2099']	2180077	2180097	21	-8	2180095	2181099	2180097	2180077	7.75675e-06	21	100	asRNA
1	CATACCGCCTCCCGTTGTTGA	1	['yegV']	['b2100']	2181078	2181098	21	-8	2181096	2182061	2181098	2181078	7.75675e-06	21	100	asRNA
1	CATTTGTCTTTTTCCTGCCGG	-1	['yegW']	['b2101']	2182779	2182799	21	-8	2182035	2182781	2182779	2182799	7.75675e-06	21	100	asRNA
1	CATTGGTTTCATCCCTGAATG	-1	['yegX']	['b2102']	2183649	2183669	21	-8	2182833	2183651	2183649	2183669	7.75675e-06	21	100	asRNA
1	CATGCCTGCACCTCCTGCGTC	-1	['thiD']	['b2103']	2184514	2184534	21	-8	2183716	2184516	2184514	2184534	7.75675e-06	21	100	asRNA
1	CATAGTTTGCTCCTGCCATAA	-1	['thiM']	['b2104']	2185299	2185319	21	-8	2184513	2185301	2185299	2185319	7.75675e-06	21	100	asRNA
1	CATGGCAACACCTGGTTAACA	-1	['rcnR']	['b2105']	2185794	2185814	21	-8	2185524	2185796	2185794	2185814	7.75675e-06	21	100	asRNA
1	CATGATAATAATTCTTAGTAT	1	['rcnA']	['b2106']	2185899	2185919	21	-8	2185917	2186741	2185919	2185899	7.75675e-06	21	100	asRNA
1	CATAAACTCTCCACTTTGGGG	1	['rcnB']	['b2107']	2186942	2186962	21	-8	2186960	2187298	2186962	2186942	7.75675e-06	21	100	asRNA
1	CATAGAACCACCTGACTATTA	-1	['yehA']	['b2108']	2188412	2188432	21	-8	2187380	2188414	2188412	2188432	7.75675e-06	21	100	asRNA
1	CATAGGCAGCTCCTGCAATTA	-1	['yehB']	['b2109']	2190908	2190928	21	-8	2188430	2190910	2190908	2190928	7.75675e-06	21	100	asRNA
1	CATGTTTATTACCTGGAGAAA	-1	['yehC']	['b2110']	2191643	2191663	21	-8	2190926	2191645	2191643	2191663	7.75675e-06	21	100	asRNA
1	CATTGAACGTTATCCCTGTAG	-1	['yehE']	['b2112']	2192794	2192814	21	-8	2192515	2192796	2192794	2192814	7.75675e-06	21	100	asRNA
1	CATCCCGACTCCTTTTTTGTA	-1	['mrp']	['b2113']	2194166	2194186	21	-8	2193059	2194168	2194166	2194186	7.75675e-06	21	100	asRNA
1	CATAGTAGGCATTACTTCTTA	1	['metG']	['b2114']	2194282	2194302	21	-8	2194300	2196333	2194302	2194282	7.75675e-06	21	100	asRNA
1	CATTCTGCATCCCTGTAATTT	1	['yehF']	['b2115']	2196456	2196476	21	-8	2196474	2197298	2196476	2196456	7.75675e-06	21	100	asRNA
1	CATGCTCTTTCCTTATTCAAA	1	['yehI']	['b2118']	2200261	2200281	21	-8	2200279	2203911	2200281	2200261	7.75675e-06	21	100	asRNA
1	CATCGCTTTCCCCGCTGGTAA	1	['yehK']	['b4541']	2203954	2203974	21	-8	2203972	2204289	2203974	2203954	7.75675e-06	21	100	asRNA
1	CATATATTCATCCCTGAAATG	1	['yehL']	['b2119']	2204578	2204598	21	-8	2204596	2205684	2204598	2204578	7.75675e-06	21	100	asRNA
1	CATGCATCTTTCCTCACGGCA	1	['yehM']	['b2120']	2205677	2205697	21	-8	2205695	2207974	2205697	2205677	7.75675e-06	21	100	asRNA
1	CATGGAAAACTCCCCAGTTTT	1	['yehP']	['b2121']	2207949	2207969	21	-8	2207967	2209103	2207969	2207949	7.75675e-06	21	100	asRNA
1	CATGACTGAAGATTCTCCGCA	1	['yehQ']	['b2122']	2209082	2209102	21	-8	2209100	2210944	2209102	2209082	7.75675e-06	21	100	asRNA
1	CATGTAAAACTCCATTTTATT	1	['yehR']	['b2123']	2211207	2211227	21	-8	2211225	2211686	2211227	2211207	7.75675e-06	21	100	asRNA
1	CATGAGGCCTTCAGGTGTTGA	-1	['yehS']	['b2124']	2212194	2212214	21	-8	2211726	2212196	2212194	2212214	7.75675e-06	21	100	asRNA
1	CATGCCTCGTCCCTCCATGGT	-1	['btsR']	['b2125']	2212960	2212980	21	-8	2212243	2212962	2212960	2212980	7.75675e-06	21	100	asRNA
[truncated: 2,221 more rows]

## Sheet: Hits
Result	asRNAs with off-target hits in the genome
User Parameters
Input File	K12.gb
Sequence Name	NC_000913
Sequence Description	Escherichia coli str. K-12 substr. MG1655, complete genome
Format	genbank
Offset Position	-8
Length	21
Expected Cutoff	0.01
Percentage Indentity	0.8
Offset Position for Recomputing	10
Seq. Record	asRNA	Strand	Gene	Locus Tag	asRNA Start	asRNA End	asRNA Length	Offset Position	CDS Start	CDS End	Hit Start	Hit End	Expected Value	Align Length	Perc. Identity	Description
1	CATCGGCACGTTAAATCATAT	1	['insL1']	['b0016']	15427	15447	21	-8	15445	16557	608067	608047	7.75675e-06	21	100	Offset-hit
1	CATCGGCACGTTAAATCATAT	1	['insL1']	['b0016']	15427	15447	21	-8	15445	16557	2514333	2514313	7.75675e-06	21	100	Offset-hit
1	TTATCGTGAGAGTAATTCATC	1	['insL1']	['b0016']	15444	15464	21	10	15445	16557	608084	608064	7.75675e-06	21	100	Offset-hit
1	TTATCGTGAGAGTAATTCATC	1	['insL1']	['b0016']	15444	15464	21	10	15445	16557	2514350	2514330	7.75675e-06	21	100	Offset-hit
1	CATCCAACGCCATTCATGGCC	-1	['insB1']	['b0021']	20312	20332	21	-8	19811	20314	258424	258444	7.75675e-06	21	100	Offset-hit
1	CATCCAACGCCATTCATGGCC	-1	['insB1']	['b0021']	20312	20332	21	-8	19811	20314	279679	279699	7.75675e-06	21	100	Offset-hit
1	CATCCAACGCCATTCATGGCC	-1	['insB1']	['b0021']	20312	20332	21	-8	19811	20314	291150	291170	7.75675e-06	21	100	Offset-hit
1	CATCCAACGCCATTCATGGCC	-1	['insB1']	['b0021']	20312	20332	21	-8	19811	20314	1050029	1050009	7.75675e-06	21	100	Offset-hit
1	CATCCAACGCCATTCATGGCC	-1	['insB1']	['b0021']	20312	20332	21	-8	19811	20314	1979019	1979039	7.75675e-06	21	100	Offset-hit
1	CATCCAACGCCATTCATGGCC	-1	['insB1']	['b0021']	20312	20332	21	-8	19811	20314	3583679	3583659	7.75675e-06	21	100	Offset-hit
1	CATCCAACGCCATTCATGGCC	-1	['insB1']	['b0021']	20312	20332	21	-8	19811	20314	4518723	4518703	0.00189091	21	80.9524	Offset-hit
1	TGCGGGCTGTTGCCCGGCATC	-1	['insB1']	['b0021']	20295	20315	21	10	19811	20314	258407	258427	7.75675e-06	21	100	Offset-hit
1	TGCGGGCTGTTGCCCGGCATC	-1	['insB1']	['b0021']	20295	20315	21	10	19811	20314	1979002	1979022	7.75675e-06	21	100	Offset-hit
1	TGCGGGCTGTTGCCCGGCATC	-1	['insB1']	['b0021']	20295	20315	21	10	19811	20314	1050046	1050026	7.75675e-06	21	100	Offset-hit
1	TGCGGGCTGTTGCCCGGCATC	-1	['insB1']	['b0021']	20295	20315	21	10	19811	20314	3583696	3583676	7.75675e-06	21	100	Offset-hit
1	TGCGGGCTGTTGCCCGGCATC	-1	['insB1']	['b0021']	20295	20315	21	10	19811	20314	279662	279682	0.00189091	21	80.9524	Offset-hit
1	TGCGGGCTGTTGCCCGGCATC	-1	['insB1']	['b0021']	20295	20315	21	10	19811	20314	291133	291153	0.00189091	21	80.9524	Offset-hit
1	CACTGGAGCACCTCAAAAACA	-1	['insA1']	['b0022']	20506	20526	21	-8	20233	20508	258618	258638	7.75675e-06	21	100	Offset-hit
1	CACTGGAGCACCTCAAAAACA	-1	['insA1']	['b0022']	20506	20526	21	-8	20233	20508	279873	279893	7.75675e-06	21	100	Offset-hit
1	CACTGGAGCACCTCAAAAACA	-1	['insA1']	['b0022']	20506	20526	21	-8	20233	20508	291344	291364	7.75675e-06	21	100	Offset-hit
1	CACTGGAGCACCTCAAAAACA	-1	['insA1']	['b0022']	20506	20526	21	-8	20233	20508	1979213	1979233	7.75675e-06	21	100	Offset-hit
1	CACTGGAGCACCTCAAAAACA	-1	['insA1']	['b0022']	20506	20526	21	-8	20233	20508	3583485	3583465	7.75675e-06	21	100	Offset-hit
1	CACTGGAGCACCTCAAAAACA	-1	['insA1']	['b0022']	20506	20526	21	-8	20233	20508	1049835	1049815	0.00189091	21	80.9524	Offset-hit
1	CTGATAGAAACAGAAGCCACT	-1	['insA1']	['b0022']	20489	20509	21	10	20233	20508	258601	258621	7.75675e-06	21	100	Offset-hit
1	CTGATAGAAACAGAAGCCACT	-1	['insA1']	['b0022']	20489	20509	21	10	20233	20508	279856	279876	7.75675e-06	21	100	Offset-hit
1	CTGATAGAAACAGAAGCCACT	-1	['insA1']	['b0022']	20489	20509	21	10	20233	20508	291327	291347	7.75675e-06	21	100	Offset-hit
1	CTGATAGAAACAGAAGCCACT	-1	['insA1']	['b0022']	20489	20509	21	10	20233	20508	1979196	1979216	7.75675e-06	21	100	Offset-hit
1	CTGATAGAAACAGAAGCCACT	-1	['insA1']	['b0022']	20489	20509	21	10	20233	20508	1049852	1049832	7.75675e-06	21	100	Offset-hit
1	CTGATAGAAACAGAAGCCACT	-1	['insA1']	['b0022']	20489	20509	21	10	20233	20508	3583502	3583482	7.75675e-06	21	100	Offset-hit
1	CATATTCTTTTAATGAATGAG	-1	['apaH']	['b0049']	51220	51240	21	-8	50380	51222	385166	385181	0.00747171	16	76.1905	Offset-hit
1	CATGGCCTGCCTCACTGTTTG	1	['ilvI']	['b0077']	85612	85632	21	-8	85630	87354	4238231	4238246	0.00747171	16	76.1905	Offset-hit
1	CATGGGTTATTCCTTATCTAT	1	['aceE']	['b0114']	122999	123019	21	-8	123017	125680	2546675	2546656	0.00747171	20	76.1905	Offset-hit
1	CATTACTTATTTAACCTGTTT	1	['lpxD']	['b0179']	200953	200973	21	-8	200971	201996	3740038	3740055	0.000478546	18	85.7143	Offset-hit
1	CATAACGTCTCCTTTATTTGT	1	['yaeR']	['b0187']	211859	211879	21	-8	211877	212266	604661	604677	0.00189091	17	80.9524	Offset-hit
1	CATCCATTCCTTCTTTTTATT	1	['nlpE']	['b0192']	215251	215271	21	-8	215269	215979	1029467	1029482	0.00747171	16	76.1905	Offset-hit
1	CATCCAACGCCATTCATGGCC	-1	['insB9']	['b4710']	258424	258444	21	-8	257923	258426	20312	20332	7.75675e-06	21	100	Offset-hit
1	CATCCAACGCCATTCATGGCC	-1	['insB9']	['b4710']	258424	258444	21	-8	257923	258426	279679	279699	7.75675e-06	21	100	Offset-hit
1	CATCCAACGCCATTCATGGCC	-1	['insB9']	['b4710']	258424	258444	21	-8	257923	258426	291150	291170	7.75675e-06	21	100	Offset-hit
1	CATCCAACGCCATTCATGGCC	-1	['insB9']	['b4710']	258424	258444	21	-8	257923	258426	1050029	1050009	7.75675e-06	21	100	Offset-hit
1	CATCCAACGCCATTCATGGCC	-1	['insB9']	['b4710']	258424	258444	21	-8	257923	258426	1979019	1979039	7.75675e-06	21	100	Offset-hit
1	CATCCAACGCCATTCATGGCC	-1	['insB9']	['b4710']	258424	258444	21	-8	257923	258426	3583679	3583659	7.75675e-06	21	100	Offset-hit
1	CATCCAACGCCATTCATGGCC	-1	['insB9']	['b4710']	258424	258444	21	-8	257923	258426	4518723	4518703	0.00189091	21	80.9524	Offset-hit
1	TGCGGGCTGTTGCCCGGCATC	-1	['insB9']	['b4710']	258407	258427	21	10	257923	258426	20295	20315	7.75675e-06	21	100	Offset-hit
1	TGCGGGCTGTTGCCCGGCATC	-1	['insB9']	['b4710']	258407	258427	21	10	257923	258426	1979002	1979022	7.75675e-06	21	100	Offset-hit
1	TGCGGGCTGTTGCCCGGCATC	-1	['insB9']	['b4710']	258407	258427	21	10	257923	258426	1050046	1050026	7.75675e-06	21	100	Offset-hit
1	TGCGGGCTGTTGCCCGGCATC	-1	['insB9']	['b4710']	258407	258427	21	10	257923	258426	3583696	3583676	7.75675e-06	21	100	Offset-hit
1	TGCGGGCTGTTGCCCGGCATC	-1	['insB9']	['b4710']	258407	258427	21	10	257923	258426	279662	279682	0.00189091	21	80.9524	Offset-hit
1	TGCGGGCTGTTGCCCGGCATC	-1	['insB9']	['b4710']	258407	258427	21	10	257923	258426	291133	291153	0.00189091	21	80.9524	Offset-hit
1	CACTGGAGCACCTCAAAAACA	-1	['insA9']	['b4709']	258618	258638	21	-8	258345	258620	20506	20526	7.75675e-06	21	100	Offset-hit
1	CACTGGAGCACCTCAAAAACA	-1	['insA9']	['b4709']	258618	258638	21	-8	258345	258620	279873	279893	7.75675e-06	21	100	Offset-hit
1	CACTGGAGCACCTCAAAAACA	-1	['insA9']	['b4709']	258618	258638	21	-8	258345	258620	291344	291364	7.75675e-06	21	100	Offset-hit
1	CACTGGAGCACCTCAAAAACA	-1	['insA9']	['b4709']	258618	258638	21	-8	258345	258620	1979213	1979233	7.75675e-06	21	100	Offset-hit
1	CACTGGAGCACCTCAAAAACA	-1	['insA9']	['b4709']	258618	258638	21	-8	258345	258620	3583485	3583465	7.75675e-06	21	100	Offset-hit
1	CACTGGAGCACCTCAAAAACA	-1	['insA9']	['b4709']	258618	258638	21	-8	258345	258620	1049835	1049815	0.00189091	21	80.9524	Offset-hit
1	CTGATAGAAACAGAAGCCACT	-1	['insA9']	['b4709']	258601	258621	21	10	258345	258620	20489	20509	7.75675e-06	21	100	Offset-hit
1	CTGATAGAAACAGAAGCCACT	-1	['insA9']	['b4709']	258601	258621	21	10	258345	258620	279856	279876	7.75675e-06	21	100	Offset-hit
1	CTGATAGAAACAGAAGCCACT	-1	['insA9']	['b4709']	258601	258621	21	10	258345	258620	291327	291347	7.75675e-06	21	100	Offset-hit
1	CTGATAGAAACAGAAGCCACT	-1	['insA9']	['b4709']	258601	258621	21	10	258345	258620	1979196	1979216	7.75675e-06	21	100	Offset-hit
1	CTGATAGAAACAGAAGCCACT	-1	['insA9']	['b4709']	258601	258621	21	10	258345	258620	1049852	1049832	7.75675e-06	21	100	Offset-hit
1	CTGATAGAAACAGAAGCCACT	-1	['insA9']	['b4709']	258601	258621	21	10	258345	258620	3583502	3583482	7.75675e-06	21	100	Offset-hit
1	CATGTAATACCTCAAAGCAGA	-1	['ykfH']	['b4504']	264245	264265	21	-8	264026	264247	2776879	2776859	7.75675e-06	21	100	Offset-hit
1	CGTTTACTGATAATTTTCATG	-1	['ykfH']	['b4504']	264228	264248	21	10	264026	264247	2776896	2776876	0.00189091	21	80.9524	Offset-hit
1	CATGGGTATGTCTCCGTCAAT	-1	['yafX']	['b0248']	265204	265224	21	-8	264748	265206	2775921	2775905	0.00189091	17	80.9524	Offset-hit
1	CATTATTTTTTTCCTGAAATC	-1	['yafY']	['b0251']	266551	266571	21	-8	266110	266553	2770683	2770663	0.00189091	21	80.9524	Offset-hit
1	GGCAGTGTTTTACGTTTCATT	-1	['yafY']	['b0251']	266534	266554	21	10	266110	266553	2770697	2770680	0.000478546	18	85.7143	Offset-hit
1	CATAAGCAGACTCCTCATAAC	-1	['yafZ']	['b0252']	268003	268023	21	-8	267184	268005	2768667	2768651	0.00189091	17	80.9524	Offset-hit
1	CGCGAAGCCAGACGGGTCATA	-1	['yafZ']	['b0252']	267986	268006	21	10	267184	268005	2768684	2768664	7.75675e-06	21	100	Offset-hit
1	CATCACTACTCCTCTGAAAAA	-1	['ykfA']	['b0253']	268958	268978	21	-8	268097	268960	2767712	2767693	0.00747171	20	76.1905	Offset-hit
1	CATTCAAAAAACCTCCGCAAC	1	['insI1']	['b0256']	270585	270605	21	-8	270603	271754	1469360	1469340	7.75675e-06	21	100	Offset-hit
1	CATTCAAAAAACCTCCGCAAC	1	['insI1']	['b0256']	270585	270605	21	-8	270603	271754	4508615	4508635	7.75675e-06	21	100	Offset-hit
1	GCTGTAAATGTTCGTCTCATT	1	['insI1']	['b0256']	270602	270622	21	10	270603	271754	1469377	1469357	7.75675e-06	21	100	Offset-hit
1	GCTGTAAATGTTCGTCTCATT	1	['insI1']	['b0256']	270602	270622	21	10	270603	271754	4508598	4508618	7.75675e-06	21	100	Offset-hit
1	CATGATGAACCCTGTTCTATG	-1	['insH1']	['b0259']	275079	275099	21	-8	274101	275081	575715	575735	7.75675e-06	21	100	Offset-hit
1	CATGATGAACCCTGTTCTATG	-1	['insH1']	['b0259']	275079	275099	21	-8	274101	275081	688975	688995	7.75675e-06	21	100	Offset-hit
1	CATGATGAACCCTGTTCTATG	-1	['insH1']	['b0259']	275079	275099	21	-8	274101	275081	1299569	1299549	7.75675e-06	21	100	Offset-hit
1	CATGATGAACCCTGTTCTATG	-1	['insH1']	['b0259']	275079	275099	21	-8	274101	275081	1396114	1396094	7.75675e-06	21	100	Offset-hit
1	CATGATGAACCCTGTTCTATG	-1	['insH1']	['b0259']	275079	275099	21	-8	274101	275081	2102873	2102893	7.75675e-06	21	100	Offset-hit
1	CATGATGAACCCTGTTCTATG	-1	['insH1']	['b0259']	275079	275099	21	-8	274101	275081	2290043	2290063	7.75675e-06	21	100	Offset-hit
1	CATGATGAACCCTGTTCTATG	-1	['insH1']	['b0259']	275079	275099	21	-8	274101	275081	3130216	3130196	7.75675e-06	21	100	Offset-hit
1	CATGATGAACCCTGTTCTATG	-1	['insH1']	['b0259']	275079	275099	21	-8	274101	275081	3366680	3366700	7.75675e-06	21	100	Offset-hit
1	CATGATGAACCCTGTTCTATG	-1	['insH1']	['b0259']	275079	275099	21	-8	274101	275081	3653160	3653180	7.75675e-06	21	100	Offset-hit
1	CATGATGAACCCTGTTCTATG	-1	['insH1']	['b0259']	275079	275099	21	-8	274101	275081	2067283	2067299	0.00189091	17	80.9524	Offset-hit
1	AAGGTAAGTTGATGACTCATG	-1	['insH1']	['b0259']	275062	275082	21	10	274101	275081	575698	575718	7.75675e-06	21	100	Offset-hit
1	AAGGTAAGTTGATGACTCATG	-1	['insH1']	['b0259']	275062	275082	21	10	274101	275081	688958	688978	7.75675e-06	21	100	Offset-hit
1	AAGGTAAGTTGATGACTCATG	-1	['insH1']	['b0259']	275062	275082	21	10	274101	275081	1299586	1299566	7.75675e-06	21	100	Offset-hit
1	AAGGTAAGTTGATGACTCATG	-1	['insH1']	['b0259']	275062	275082	21	10	274101	275081	1396131	1396111	7.75675e-06	21	100	Offset-hit
1	AAGGTAAGTTGATGACTCATG	-1	['insH1']	['b0259']	275062	275082	21	10	274101	275081	2067266	2067286	7.75675e-06	21	100	Offset-hit
1	AAGGTAAGTTGATGACTCATG	-1	['insH1']	['b0259']	275062	275082	21	10	274101	275081	2102856	2102876	7.75675e-06	21	100	Offset-hit
1	AAGGTAAGTTGATGACTCATG	-1	['insH1']	['b0259']	275062	275082	21	10	274101	275081	2290026	2290046	7.75675e-06	21	100	Offset-hit
1	AAGGTAAGTTGATGACTCATG	-1	['insH1']	['b0259']	275062	275082	21	10	274101	275081	3130233	3130213	7.75675e-06	21	100	Offset-hit
1	AAGGTAAGTTGATGACTCATG	-1	['insH1']	['b0259']	275062	275082	21	10	274101	275081	3366663	3366683	7.75675e-06	21	100	Offset-hit
1	AAGGTAAGTTGATGACTCATG	-1	['insH1']	['b0259']	275062	275082	21	10	274101	275081	3653143	3653163	7.75675e-06	21	100	Offset-hit
1	CATCCAACGCCATTCATGGCC	-1	['insB2']	['b0264']	279679	279699	21	-8	279178	279681	20312	20332	7.75675e-06	21	100	Offset-hit
1	CATCCAACGCCATTCATGGCC	-1	['insB2']	['b0264']	279679	279699	21	-8	279178	279681	258424	258444	7.75675e-06	21	100	Offset-hit
1	CATCCAACGCCATTCATGGCC	-1	['insB2']	['b0264']	279679	279699	21	-8	279178	279681	291150	291170	7.75675e-06	21	100	Offset-hit
1	CATCCAACGCCATTCATGGCC	-1	['insB2']	['b0264']	279679	279699	21	-8	279178	279681	1050029	1050009	7.75675e-06	21	100	Offset-hit
1	CATCCAACGCCATTCATGGCC	-1	['insB2']	['b0264']	279679	279699	21	-8	279178	279681	1979019	1979039	7.75675e-06	21	100	Offset-hit
1	CATCCAACGCCATTCATGGCC	-1	['insB2']	['b0264']	279679	279699	21	-8	279178	279681	3583679	3583659	7.75675e-06	21	100	Offset-hit
1	CATCCAACGCCATTCATGGCC	-1	['insB2']	['b0264']	279679	279699	21	-8	279178	279681	4518723	4518703	0.00189091	21	80.9524	Offset-hit
1	TGCGGGCGGTTGCCCGGCATC	-1	['insB2']	['b0264']	279662	279682	21	10	279178	279681	291133	291153	7.75675e-06	21	100	Offset-hit
1	TGCGGGCGGTTGCCCGGCATC	-1	['insB2']	['b0264']	279662	279682	21	10	279178	279681	20295	20315	0.00189091	21	80.9524	Offset-hit
1	TGCGGGCGGTTGCCCGGCATC	-1	['insB2']	['b0264']	279662	279682	21	10	279178	279681	258407	258427	0.00189091	21	80.9524	Offset-hit
1	TGCGGGCGGTTGCCCGGCATC	-1	['insB2']	['b0264']	279662	279682	21	10	279178	279681	1050046	1050026	0.00189091	21	80.9524	Offset-hit
1	TGCGGGCGGTTGCCCGGCATC	-1	['insB2']	['b0264']	279662	279682	21	10	279178	279681	1979002	1979022	0.00189091	21	80.9524	Offset-hit
1	TGCGGGCGGTTGCCCGGCATC	-1	['insB2']	['b0264']	279662	279682	21	10	279178	279681	3583696	3583676	0.00189091	21	80.9524	Offset-hit
1	CACTGGAGCACCTCAAAAACA	-1	['insA2']	['b0265']	279873	279893	21	-8	279600	279875	20506	20526	7.75675e-06	21	100	Offset-hit
1	CACTGGAGCACCTCAAAAACA	-1	['insA2']	['b0265']	279873	279893	21	-8	279600	279875	258618	258638	7.75675e-06	21	100	Offset-hit
1	CACTGGAGCACCTCAAAAACA	-1	['insA2']	['b0265']	279873	279893	21	-8	279600	279875	291344	291364	7.75675e-06	21	100	Offset-hit
1	CACTGGAGCACCTCAAAAACA	-1	['insA2']	['b0265']	279873	279893	21	-8	279600	279875	1979213	1979233	7.75675e-06	21	100	Offset-hit
1	CACTGGAGCACCTCAAAAACA	-1	['insA2']	['b0265']	279873	279893	21	-8	279600	279875	3583485	3583465	7.75675e-06	21	100	Offset-hit
1	CACTGGAGCACCTCAAAAACA	-1	['insA2']	['b0265']	279873	279893	21	-8	279600	279875	1049835	1049815	0.00189091	21	80.9524	Offset-hit
1	CTGATAGAAACAGAAGCCACT	-1	['insA2']	['b0265']	279856	279876	21	10	279600	279875	20489	20509	7.75675e-06	21	100	Offset-hit
1	CTGATAGAAACAGAAGCCACT	-1	['insA2']	['b0265']	279856	279876	21	10	279600	279875	258601	258621	7.75675e-06	21	100	Offset-hit
1	CTGATAGAAACAGAAGCCACT	-1	['insA2']	['b0265']	279856	279876	21	10	279600	279875	291327	291347	7.75675e-06	21	100	Offset-hit
1	CTGATAGAAACAGAAGCCACT	-1	['insA2']	['b0265']	279856	279876	21	10	279600	279875	1979196	1979216	7.75675e-06	21	100	Offset-hit
1	CTGATAGAAACAGAAGCCACT	-1	['insA2']	['b0265']	279856	279876	21	10	279600	279875	1049852	1049832	7.75675e-06	21	100	Offset-hit
1	CTGATAGAAACAGAAGCCACT	-1	['insA2']	['b0265']	279856	279876	21	10	279600	279875	3583502	3583482	7.75675e-06	21	100	Offset-hit
1	CATTTCTGACTCGACCTGGTT	1	['ykgS']	['b4688']	290492	290512	21	-8	290510	290638	2759965	2759945	7.75675e-06	21	100	Offset-hit
1	AGAAGGCCAATCATTCTCATT	1	['ykgS']	['b4688']	290509	290529	21	10	290510	290638	2759982	2759962	7.75675e-06	21	100	Offset-hit
1	CATCCAACGCCATTCATGGCC	-1	['insB3']	['b0274']	291150	291170	21	-8	290649	291152	20312	20332	7.75675e-06	21	100	Offset-hit
1	CATCCAACGCCATTCATGGCC	-1	['insB3']	['b0274']	291150	291170	21	-8	290649	291152	258424	258444	7.75675e-06	21	100	Offset-hit
1	CATCCAACGCCATTCATGGCC	-1	['insB3']	['b0274']	291150	291170	21	-8	290649	291152	279679	279699	7.75675e-06	21	100	Offset-hit
1	CATCCAACGCCATTCATGGCC	-1	['insB3']	['b0274']	291150	291170	21	-8	290649	291152	1050029	1050009	7.75675e-06	21	100	Offset-hit
1	CATCCAACGCCATTCATGGCC	-1	['insB3']	['b0274']	291150	291170	21	-8	290649	291152	1979019	1979039	7.75675e-06	21	100	Offset-hit
1	CATCCAACGCCATTCATGGCC	-1	['insB3']	['b0274']	291150	291170	21	-8	290649	291152	3583679	3583659	7.75675e-06	21	100	Offset-hit
1	CATCCAACGCCATTCATGGCC	-1	['insB3']	['b0274']	291150	291170	21	-8	290649	291152	4518723	4518703	0.00189091	21	80.9524	Offset-hit
1	TGCGGGCGGTTGCCCGGCATC	-1	['insB3']	['b0274']	291133	291153	21	10	290649	291152	279662	279682	7.75675e-06	21	100	Offset-hit
1	TGCGGGCGGTTGCCCGGCATC	-1	['insB3']	['b0274']	291133	291153	21	10	290649	291152	20295	20315	0.00189091	21	80.9524	Offset-hit
1	TGCGGGCGGTTGCCCGGCATC	-1	['insB3']	['b0274']	291133	291153	21	10	290649	291152	258407	258427	0.00189091	21	80.9524	Offset-hit
1	TGCGGGCGGTTGCCCGGCATC	-1	['insB3']	['b0274']	291133	291153	21	10	290649	291152	1050046	1050026	0.00189091	21	80.9524	Offset-hit
1	TGCGGGCGGTTGCCCGGCATC	-1	['insB3']	['b0274']	291133	291153	21	10	290649	291152	1979002	1979022	0.00189091	21	80.9524	Offset-hit
1	TGCGGGCGGTTGCCCGGCATC	-1	['insB3']	['b0274']	291133	291153	21	10	290649	291152	3583696	3583676	0.00189091	21	80.9524	Offset-hit
1	CACTGGAGCACCTCAAAAACA	-1	['insA3']	['b0275']	291344	291364	21	-8	291071	291346	20506	20526	7.75675e-06	21	100	Offset-hit
1	CACTGGAGCACCTCAAAAACA	-1	['insA3']	['b0275']	291344	291364	21	-8	291071	291346	258618	258638	7.75675e-06	21	100	Offset-hit
1	CACTGGAGCACCTCAAAAACA	-1	['insA3']	['b0275']	291344	291364	21	-8	291071	291346	279873	279893	7.75675e-06	21	100	Offset-hit
1	CACTGGAGCACCTCAAAAACA	-1	['insA3']	['b0275']	291344	291364	21	-8	291071	291346	1979213	1979233	7.75675e-06	21	100	Offset-hit
1	CACTGGAGCACCTCAAAAACA	-1	['insA3']	['b0275']	291344	291364	21	-8	291071	291346	3583485	3583465	7.75675e-06	21	100	Offset-hit
1	CACTGGAGCACCTCAAAAACA	-1	['insA3']	['b0275']	291344	291364	21	-8	291071	291346	1049835	1049815	0.00189091	21	80.9524	Offset-hit
1	CTGATAGAAACAGAAGCCACT	-1	['insA3']	['b0275']	291327	291347	21	10	291071	291346	20489	20509	7.75675e-06	21	100	Offset-hit
1	CTGATAGAAACAGAAGCCACT	-1	['insA3']	['b0275']	291327	291347	21	10	291071	291346	258601	258621	7.75675e-06	21	100	Offset-hit
1	CTGATAGAAACAGAAGCCACT	-1	['insA3']	['b0275']	291327	291347	21	10	291071	291346	279856	279876	7.75675e-06	21	100	Offset-hit
1	CTGATAGAAACAGAAGCCACT	-1	['insA3']	['b0275']	291327	291347	21	10	291071	291346	1979196	1979216	7.75675e-06	21	100	Offset-hit
1	CTGATAGAAACAGAAGCCACT	-1	['insA3']	['b0275']	291327	291347	21	10	291071	291346	1049852	1049832	7.75675e-06	21	100	Offset-hit
1	CTGATAGAAACAGAAGCCACT	-1	['insA3']	['b0275']	291327	291347	21	10	291071	291346	3583502	3583482	7.75675e-06	21	100	Offset-hit
1	CATTCTCTTCTCCTGTCTGCG	-1	['ecpD']	['b0290']	306815	306835	21	-8	305174	306817	4017192	4017209	0.000478546	18	85.7143	Offset-hit
1	CATGTGAGTCACCTCTGACTG	1	['insE1']	['b0298']	315273	315293	21	-8	315291	315590	392899	392919	7.75675e-06	21	100	Offset-hit
1	CATGTGAGTCACCTCTGACTG	1	['insE1']	['b0298']	315273	315293	21	-8	315291	315590	566844	566824	7.75675e-06	21	100	Offset-hit
1	CATGTGAGTCACCTCTGACTG	1	['insE1']	['b0298']	315273	315293	21	-8	315291	315590	1095435	1095455	7.75675e-06	21	100	Offset-hit
1	CATGTGAGTCACCTCTGACTG	1	['insE1']	['b0298']	315273	315293	21	-8	315291	315590	2170238	2170218	7.75675e-06	21	100	Offset-hit
1	GTTGATACTGTTTTTGTCATG	1	['insE1']	['b0298']	315290	315310	21	10	315291	315590	392882	392902	7.75675e-06	21	100	Offset-hit
1	GTTGATACTGTTTTTGTCATG	1	['insE1']	['b0298']	315290	315310	21	10	315291	315590	566861	566841	7.75675e-06	21	100	Offset-hit
1	GTTGATACTGTTTTTGTCATG	1	['insE1']	['b0298']	315290	315310	21	10	315291	315590	1095418	1095438	7.75675e-06	21	100	Offset-hit
1	GTTGATACTGTTTTTGTCATG	1	['insE1']	['b0298']	315290	315310	21	10	315291	315590	2170255	2170235	7.75675e-06	21	100	Offset-hit
1	CATTTCAGGCGCTTCGCGAAG	1	['insF1']	['b0299']	315569	315589	21	-8	315587	316453	567140	567120	7.75675e-06	21	100	Offset-hit
1	CATTTCAGGCGCTTCGCGAAG	1	['insF1']	['b0299']	315569	315589	21	-8	315587	316453	2170534	2170514	7.75675e-06	21	100	Offset-hit
1	CATTTCAGGCGCTTCGCGAAG	1	['insF1']	['b0299']	315569	315589	21	-8	315587	316453	392603	392623	7.75675e-06	21	100	Offset-hit
1	CATTTCAGGCGCTTCGCGAAG	1	['insF1']	['b0299']	315569	315589	21	-8	315587	316453	1095139	1095159	7.75675e-06	21	100	Offset-hit
1	TCAATAAAGACATACTTCATT	1	['insF1']	['b0299']	315586	315606	21	10	315587	316453	392586	392606	7.75675e-06	21	100	Offset-hit
1	TCAATAAAGACATACTTCATT	1	['insF1']	['b0299']	315586	315606	21	10	315587	316453	1095122	1095142	7.75675e-06	21	100	Offset-hit
1	TCAATAAAGACATACTTCATT	1	['insF1']	['b0299']	315586	315606	21	10	315587	316453	567157	567137	7.75675e-06	21	100	Offset-hit
1	TCAATAAAGACATACTTCATT	1	['insF1']	['b0299']	315586	315606	21	10	315587	316453	2170551	2170531	7.75675e-06	21	100	Offset-hit
1	CACGCCGCATCCGGCATGAAC	1	['yahH']	['b0322']	339751	339771	21	-8	339769	340089	138782	138802	7.75675e-06	21	100	Offset-hit
1	CACGCCGCATCCGGCATGAAC	1	['yahH']	['b0322']	339751	339771	21	-8	339769	340089	489973	489953	7.75675e-06	21	100	Offset-hit
1	CACGCCGCATCCGGCATGAAC	1	['yahH']	['b0322']	339751	339771	21	-8	339769	340089	610200	610220	7.75675e-06	21	100	Offset-hit
1	CACGCCGCATCCGGCATGAAC	1	['yahH']	['b0322']	339751	339771	21	-8	339769	340089	699439	699419	7.75675e-06	21	100	Offset-hit
1	CACGCCGCATCCGGCATGAAC	1	['yahH']	['b0322']	339751	339771	21	-8	339769	340089	1552085	1552065	7.75675e-06	21	100	Offset-hit
1	CACGCCGCATCCGGCATGAAC	1	['yahH']	['b0322']	339751	339771	21	-8	339769	340089	1552263	1552243	7.75675e-06	21	100	Offset-hit
1	CACGCCGCATCCGGCATGAAC	1	['yahH']	['b0322']	339751	339771	21	-8	339769	340089	2684200	2684220	7.75675e-06	21	100	Offset-hit
1	CACGCCGCATCCGGCATGAAC	1	['yahH']	['b0322']	339751	339771	21	-8	339769	340089	2945978	2945998	7.75675e-06	21	100	Offset-hit
1	CACGCCGCATCCGGCATGAAC	1	['yahH']	['b0322']	339751	339771	21	-8	339769	340089	3512586	3512606	7.75675e-06	21	100	Offset-hit
1	CACGCCGCATCCGGCATGAAC	1	['yahH']	['b0322']	339751	339771	21	-8	339769	340089	3639223	3639203	7.75675e-06	21	100	Offset-hit
1	CACGCCGCATCCGGCATGAAC	1	['yahH']	['b0322']	339751	339771	21	-8	339769	340089	3676203	3676223	7.75675e-06	21	100	Offset-hit
1	CACGCCGCATCCGGCATGAAC	1	['yahH']	['b0322']	339751	339771	21	-8	339769	340089	4080034	4080014	7.75675e-06	21	100	Offset-hit
1	CACGCCGCATCCGGCATGAAC	1	['yahH']	['b0322']	339751	339771	21	-8	339769	340089	4409167	4409147	7.75675e-06	21	100	Offset-hit
1	CACGCCGCATCCGGCATGAAC	1	['yahH']	['b0322']	339751	339771	21	-8	339769	340089	431052	431071	3.06498e-05	20	95.2381	Offset-hit
1	CACGCCGCATCCGGCATGAAC	1	['yahH']	['b0322']	339751	339771	21	-8	339769	340089	1068438	1068457	3.06498e-05	20	95.2381	Offset-hit
1	CACGCCGCATCCGGCATGAAC	1	['yahH']	['b0322']	339751	339771	21	-8	339769	340089	2714366	2714385	3.06498e-05	20	95.2381	Offset-hit
1	CACGCCGCATCCGGCATGAAC	1	['yahH']	['b0322']	339751	339771	21	-8	339769	340089	3269805	3269824	3.06498e-05	20	95.2381	Offset-hit
1	CACGCCGCATCCGGCATGAAC	1	['yahH']	['b0322']	339751	339771	21	-8	339769	340089	4470394	4470375	3.06498e-05	20	95.2381	Offset-hit
1	CACGCCGCATCCGGCATGAAC	1	['yahH']	['b0322']	339751	339771	21	-8	339769	340089	3070017	3069999	0.000121109	19	90.4762	Offset-hit
1	CACGCCGCATCCGGCATGAAC	1	['yahH']	['b0322']	339751	339771	21	-8	339769	340089	3592577	3592559	0.000121109	19	90.4762	Offset-hit
1	CACGCCGCATCCGGCATGAAC	1	['yahH']	['b0322']	339751	339771	21	-8	339769	340089	3598482	3598500	0.000121109	19	90.4762	Offset-hit
1	CACGCCGCATCCGGCATGAAC	1	['yahH']	['b0322']	339751	339771	21	-8	339769	340089	361187	361170	0.000478546	18	85.7143	Offset-hit
1	CACGCCGCATCCGGCATGAAC	1	['yahH']	['b0322']	339751	339771	21	-8	339769	340089	3114524	3114507	0.000478546	18	85.7143	Offset-hit
1	CACGCCGCATCCGGCATGAAC	1	['yahH']	['b0322']	339751	339771	21	-8	339769	340089	4373282	4373299	0.000478546	18	85.7143	Offset-hit
1	CACGCCGCATCCGGCATGAAC	1	['yahH']	['b0322']	339751	339771	21	-8	339769	340089	5655	5671	0.00189091	17	80.9524	Offset-hit
1	CACGCCGCATCCGGCATGAAC	1	['yahH']	['b0322']	339751	339771	21	-8	339769	340089	357498	357482	0.00189091	17	80.9524	Offset-hit
1	CACGCCGCATCCGGCATGAAC	1	['yahH']	['b0322']	339751	339771	21	-8	339769	340089	357698	357682	0.00189091	17	80.9524	Offset-hit
1	CACGCCGCATCCGGCATGAAC	1	['yahH']	['b0322']	339751	339771	21	-8	339769	340089	508601	508617	0.00189091	17	80.9524	Offset-hit
1	CACGCCGCATCCGGCATGAAC	1	['yahH']	['b0322']	339751	339771	21	-8	339769	340089	740968	740952	0.00189091	17	80.9524	Offset-hit
1	CACGCCGCATCCGGCATGAAC	1	['yahH']	['b0322']	339751	339771	21	-8	339769	340089	815667	815683	0.00189091	17	80.9524	Offset-hit
1	CACGCCGCATCCGGCATGAAC	1	['yahH']	['b0322']	339751	339771	21	-8	339769	340089	1816199	1816183	0.00189091	17	80.9524	Offset-hit
1	CACGCCGCATCCGGCATGAAC	1	['yahH']	['b0322']	339751	339771	21	-8	339769	340089	1823345	1823325	0.00189091	21	80.9524	Offset-hit
1	CACGCCGCATCCGGCATGAAC	1	['yahH']	['b0322']	339751	339771	21	-8	339769	340089	2118540	2118556	0.00189091	17	80.9524	Offset-hit
1	CACGCCGCATCCGGCATGAAC	1	['yahH']	['b0322']	339751	339771	21	-8	339769	340089	2291284	2291300	0.00189091	17	80.9524	Offset-hit
1	CACGCCGCATCCGGCATGAAC	1	['yahH']	['b0322']	339751	339771	21	-8	339769	340089	2673790	2673774	0.00189091	17	80.9524	Offset-hit
1	CACGCCGCATCCGGCATGAAC	1	['yahH']	['b0322']	339751	339771	21	-8	339769	340089	3101709	3101693	0.00189091	17	80.9524	Offset-hit
1	CACGCCGCATCCGGCATGAAC	1	['yahH']	['b0322']	339751	339771	21	-8	339769	340089	3563665	3563685	0.00189091	21	80.9524	Offset-hit
1	CACGCCGCATCCGGCATGAAC	1	['yahH']	['b0322']	339751	339771	21	-8	339769	340089	3754874	3754858	0.00189091	17	80.9524	Offset-hit
1	CACGCCGCATCCGGCATGAAC	1	['yahH']	['b0322']	339751	339771	21	-8	339769	340089	4127966	4127950	0.00189091	17	80.9524	Offset-hit
1	CACGCCGCATCCGGCATGAAC	1	['yahH']	['b0322']	339751	339771	21	-8	339769	340089	4245203	4245219	0.00189091	17	80.9524	Offset-hit
1	CACGCCGCATCCGGCATGAAC	1	['yahH']	['b0322']	339751	339771	21	-8	339769	340089	4344895	4344911	0.00189091	17	80.9524	Offset-hit
1	CACGCCGCATCCGGCATGAAC	1	['yahH']	['b0322']	339751	339771	21	-8	339769	340089	4457204	4457220	0.00189091	17	80.9524	Offset-hit
1	CACGCCGCATCCGGCATGAAC	1	['yahH']	['b0322']	339751	339771	21	-8	339769	340089	4628714	4628730	0.00189091	17	80.9524	Offset-hit
1	CACGCCGCATCCGGCATGAAC	1	['yahH']	['b0322']	339751	339771	21	-8	339769	340089	4633149	4633133	0.00189091	17	80.9524	Offset-hit
1	CACGCCGCATCCGGCATGAAC	1	['yahH']	['b0322']	339751	339771	21	-8	339769	340089	244149	244164	0.00747171	16	76.1905	Offset-hit
1	CACGCCGCATCCGGCATGAAC	1	['yahH']	['b0322']	339751	339771	21	-8	339769	340089	248320	248335	0.00747171	16	76.1905	Offset-hit
1	CACGCCGCATCCGGCATGAAC	1	['yahH']	['b0322']	339751	339771	21	-8	339769	340089	339864	339849	0.00747171	16	76.1905	Offset-hit
1	CACGCCGCATCCGGCATGAAC	1	['yahH']	['b0322']	339751	339771	21	-8	339769	340089	339957	339942	0.00747171	16	76.1905	Offset-hit
1	CACGCCGCATCCGGCATGAAC	1	['yahH']	['b0322']	339751	339771	21	-8	339769	340089	340050	340035	0.00747171	16	76.1905	Offset-hit
1	CACGCCGCATCCGGCATGAAC	1	['yahH']	['b0322']	339751	339771	21	-8	339769	340089	374944	374929	0.00747171	16	76.1905	Offset-hit
1	CACGCCGCATCCGGCATGAAC	1	['yahH']	['b0322']	339751	339771	21	-8	339769	340089	375045	375030	0.00747171	16	76.1905	Offset-hit
1	CACGCCGCATCCGGCATGAAC	1	['yahH']	['b0322']	339751	339771	21	-8	339769	340089	375146	375131	0.00747171	16	76.1905	Offset-hit
1	CACGCCGCATCCGGCATGAAC	1	['yahH']	['b0322']	339751	339771	21	-8	339769	340089	377407	377422	0.00747171	16	76.1905	Offset-hit
1	CACGCCGCATCCGGCATGAAC	1	['yahH']	['b0322']	339751	339771	21	-8	339769	340089	377507	377522	0.00747171	16	76.1905	Offset-hit
1	CACGCCGCATCCGGCATGAAC	1	['yahH']	['b0322']	339751	339771	21	-8	339769	340089	411150	411165	0.00747171	16	76.1905	Offset-hit
1	CACGCCGCATCCGGCATGAAC	1	['yahH']	['b0322']	339751	339771	21	-8	339769	340089	411254	411269	0.00747171	16	76.1905	Offset-hit
1	CACGCCGCATCCGGCATGAAC	1	['yahH']	['b0322']	339751	339771	21	-8	339769	340089	508703	508718	0.00747171	16	76.1905	Offset-hit
1	CACGCCGCATCCGGCATGAAC	1	['yahH']	['b0322']	339751	339771	21	-8	339769	340089	543098	543083	0.00747171	16	76.1905	Offset-hit
1	CACGCCGCATCCGGCATGAAC	1	['yahH']	['b0322']	339751	339771	21	-8	339769	340089	632134	632149	0.00747171	16	76.1905	Offset-hit
1	CACGCCGCATCCGGCATGAAC	1	['yahH']	['b0322']	339751	339771	21	-8	339769	340089	707920	707935	0.00747171	16	76.1905	Offset-hit
1	CACGCCGCATCCGGCATGAAC	1	['yahH']	['b0322']	339751	339771	21	-8	339769	340089	715347	715362	0.00747171	16	76.1905	Offset-hit
1	CACGCCGCATCCGGCATGAAC	1	['yahH']	['b0322']	339751	339771	21	-8	339769	340089	758466	758451	0.00747171	16	76.1905	Offset-hit
1	CACGCCGCATCCGGCATGAAC	1	['yahH']	['b0322']	339751	339771	21	-8	339769	340089	832373	832388	0.00747171	16	76.1905	Offset-hit
1	CACGCCGCATCCGGCATGAAC	1	['yahH']	['b0322']	339751	339771	21	-8	339769	340089	845645	845630	0.00747171	16	76.1905	Offset-hit
1	CACGCCGCATCCGGCATGAAC	1	['yahH']	['b0322']	339751	339771	21	-8	339769	340089	899709	899694	0.00747171	16	76.1905	Offset-hit
1	CACGCCGCATCCGGCATGAAC	1	['yahH']	['b0322']	339751	339771	21	-8	339769	340089	1062472	1062457	0.00747171	16	76.1905	Offset-hit
1	CACGCCGCATCCGGCATGAAC	1	['yahH']	['b0322']	339751	339771	21	-8	339769	340089	1113500	1113515	0.00747171	16	76.1905	Offset-hit
1	CACGCCGCATCCGGCATGAAC	1	['yahH']	['b0322']	339751	339771	21	-8	339769	340089	1366899	1366914	0.00747171	16	76.1905	Offset-hit
1	CACGCCGCATCCGGCATGAAC	1	['yahH']	['b0322']	339751	339771	21	-8	339769	340089	1508810	1508825	0.00747171	16	76.1905	Offset-hit
1	CACGCCGCATCCGGCATGAAC	1	['yahH']	['b0322']	339751	339771	21	-8	339769	340089	1691508	1691523	0.00747171	16	76.1905	Offset-hit
1	CACGCCGCATCCGGCATGAAC	1	['yahH']	['b0322']	339751	339771	21	-8	339769	340089	1954443	1954428	0.00747171	16	76.1905	Offset-hit
1	CACGCCGCATCCGGCATGAAC	1	['yahH']	['b0322']	339751	339771	21	-8	339769	340089	2133446	2133431	0.00747171	16	76.1905	Offset-hit
1	CACGCCGCATCCGGCATGAAC	1	['yahH']	['b0322']	339751	339771	21	-8	339769	340089	2232750	2232735	0.00747171	16	76.1905	Offset-hit
1	CACGCCGCATCCGGCATGAAC	1	['yahH']	['b0322']	339751	339771	21	-8	339769	340089	2236664	2236649	0.00747171	16	76.1905	Offset-hit
1	CACGCCGCATCCGGCATGAAC	1	['yahH']	['b0322']	339751	339771	21	-8	339769	340089	2317010	2316995	0.00747171	16	76.1905	Offset-hit
1	CACGCCGCATCCGGCATGAAC	1	['yahH']	['b0322']	339751	339771	21	-8	339769	340089	2347173	2347158	0.00747171	16	76.1905	Offset-hit
1	CACGCCGCATCCGGCATGAAC	1	['yahH']	['b0322']	339751	339771	21	-8	339769	340089	2443803	2443788	0.00747171	16	76.1905	Offset-hit
1	CACGCCGCATCCGGCATGAAC	1	['yahH']	['b0322']	339751	339771	21	-8	339769	340089	2538548	2538533	0.00747171	16	76.1905	Offset-hit
1	CACGCCGCATCCGGCATGAAC	1	['yahH']	['b0322']	339751	339771	21	-8	339769	340089	2655053	2655068	0.00747171	16	76.1905	Offset-hit
1	CACGCCGCATCCGGCATGAAC	1	['yahH']	['b0322']	339751	339771	21	-8	339769	340089	2842437	2842422	0.00747171	16	76.1905	Offset-hit
1	CACGCCGCATCCGGCATGAAC	1	['yahH']	['b0322']	339751	339771	21	-8	339769	340089	2917901	2917886	0.00747171	16	76.1905	Offset-hit
1	CACGCCGCATCCGGCATGAAC	1	['yahH']	['b0322']	339751	339771	21	-8	339769	340089	3087923	3087938	0.00747171	16	76.1905	Offset-hit
1	CACGCCGCATCCGGCATGAAC	1	['yahH']	['b0322']	339751	339771	21	-8	339769	340089	3093980	3093965	0.00747171	16	76.1905	Offset-hit
1	CACGCCGCATCCGGCATGAAC	1	['yahH']	['b0322']	339751	339771	21	-8	339769	340089	3098427	3098412	0.00747171	16	76.1905	Offset-hit
1	CACGCCGCATCCGGCATGAAC	1	['yahH']	['b0322']	339751	339771	21	-8	339769	340089	3139640	3139655	0.00747171	16	76.1905	Offset-hit
1	CACGCCGCATCCGGCATGAAC	1	['yahH']	['b0322']	339751	339771	21	-8	339769	340089	3203249	3203234	0.00747171	16	76.1905	Offset-hit
1	CACGCCGCATCCGGCATGAAC	1	['yahH']	['b0322']	339751	339771	21	-8	339769	340089	3330473	3330458	0.00747171	16	76.1905	Offset-hit
1	CACGCCGCATCCGGCATGAAC	1	['yahH']	['b0322']	339751	339771	21	-8	339769	340089	3392090	3392075	0.00747171	16	76.1905	Offset-hit
1	CACGCCGCATCCGGCATGAAC	1	['yahH']	['b0322']	339751	339771	21	-8	339769	340089	3392364	3392349	0.00747171	16	76.1905	Offset-hit
1	CACGCCGCATCCGGCATGAAC	1	['yahH']	['b0322']	339751	339771	21	-8	339769	340089	3547901	3547886	0.00747171	16	76.1905	Offset-hit
1	CACGCCGCATCCGGCATGAAC	1	['yahH']	['b0322']	339751	339771	21	-8	339769	340089	3705976	3705961	0.00747171	16	76.1905	Offset-hit
1	CACGCCGCATCCGGCATGAAC	1	['yahH']	['b0322']	339751	339771	21	-8	339769	340089	3777083	3777098	0.00747171	16	76.1905	Offset-hit
1	CACGCCGCATCCGGCATGAAC	1	['yahH']	['b0322']	339751	339771	21	-8	339769	340089	3877600	3877585	0.00747171	16	76.1905	Offset-hit
1	CACGCCGCATCCGGCATGAAC	1	['yahH']	['b0322']	339751	339771	21	-8	339769	340089	3908436	3908451	0.00747171	16	76.1905	Offset-hit
1	CACGCCGCATCCGGCATGAAC	1	['yahH']	['b0322']	339751	339771	21	-8	339769	340089	3910456	3910441	0.00747171	16	76.1905	Offset-hit
1	CACGCCGCATCCGGCATGAAC	1	['yahH']	['b0322']	339751	339771	21	-8	339769	340089	4000239	4000254	0.00747171	16	76.1905	Offset-hit
1	CACGCCGCATCCGGCATGAAC	1	['yahH']	['b0322']	339751	339771	21	-8	339769	340089	4027588	4027603	0.00747171	16	76.1905	Offset-hit
1	CACGCCGCATCCGGCATGAAC	1	['yahH']	['b0322']	339751	339771	21	-8	339769	340089	4103570	4103555	0.00747171	16	76.1905	Offset-hit
1	CACGCCGCATCCGGCATGAAC	1	['yahH']	['b0322']	339751	339771	21	-8	339769	340089	4108656	4108671	0.00747171	16	76.1905	Offset-hit
1	CACGCCGCATCCGGCATGAAC	1	['yahH']	['b0322']	339751	339771	21	-8	339769	340089	4218455	4218470	0.00747171	16	76.1905	Offset-hit
1	CACGCCGCATCCGGCATGAAC	1	['yahH']	['b0322']	339751	339771	21	-8	339769	340089	4235440	4235455	0.00747171	16	76.1905	Offset-hit
1	CACGCCGCATCCGGCATGAAC	1	['yahH']	['b0322']	339751	339771	21	-8	339769	340089	4249432	4249447	0.00747171	16	76.1905	Offset-hit
1	CACGCCGCATCCGGCATGAAC	1	['yahH']	['b0322']	339751	339771	21	-8	339769	340089	4266902	4266887	0.00747171	16	76.1905	Offset-hit
1	CACGCCGCATCCGGCATGAAC	1	['yahH']	['b0322']	339751	339771	21	-8	339769	340089	4460485	4460500	0.00747171	16	76.1905	Offset-hit
1	CACGCCGCATCCGGCATGAAC	1	['yahH']	['b0322']	339751	339771	21	-8	339769	340089	4484402	4484417	0.00747171	16	76.1905	Offset-hit
1	CACGCCGCATCCGGCATGAAC	1	['yahH']	['b0322']	339751	339771	21	-8	339769	340089	4554524	4554539	0.00747171	16	76.1905	Offset-hit
1	CACGCCGCATCCGGCATGAAC	1	['yahH']	['b0322']	339751	339771	21	-8	339769	340089	4614276	4614291	0.00747171	16	76.1905	Offset-hit
1	CACGCCGCATCCGGCATGAAC	1	['yahH']	['b0322']	339751	339771	21	-8	339769	340089	4614377	4614392	0.00747171	16	76.1905	Offset-hit
1	CACGCCGCATCCGGCATGAAC	1	['yahH']	['b0322']	339751	339771	21	-8	339769	340089	4614478	4614493	0.00747171	16	76.1905	Offset-hit
1	AGGCCGGATAAGGCGTTCACG	1	['yahH']	['b0322']	339768	339788	21	10	339769	340089	339881	339861	7.75675e-06	21	100	Offset-hit
1	AGGCCGGATAAGGCGTTCACG	1	['yahH']	['b0322']	339768	339788	21	10	339769	340089	340067	340047	7.75675e-06	21	100	Offset-hit
1	AGGCCGGATAAGGCGTTCACG	1	['yahH']	['b0322']	339768	339788	21	10	339769	340089	357515	357495	7.75675e-06	21	100	Offset-hit
1	AGGCCGGATAAGGCGTTCACG	1	['yahH']	['b0322']	339768	339788	21	10	339769	340089	357715	357695	7.75675e-06	21	100	Offset-hit
1	AGGCCGGATAAGGCGTTCACG	1	['yahH']	['b0322']	339768	339788	21	10	339769	340089	374961	374941	7.75675e-06	21	100	Offset-hit
1	AGGCCGGATAAGGCGTTCACG	1	['yahH']	['b0322']	339768	339788	21	10	339769	340089	375062	375042	7.75675e-06	21	100	Offset-hit
1	AGGCCGGATAAGGCGTTCACG	1	['yahH']	['b0322']	339768	339788	21	10	339769	340089	375163	375143	7.75675e-06	21	100	Offset-hit
1	AGGCCGGATAAGGCGTTCACG	1	['yahH']	['b0322']	339768	339788	21	10	339769	340089	377490	377510	7.75675e-06	21	100	Offset-hit
1	AGGCCGGATAAGGCGTTCACG	1	['yahH']	['b0322']	339768	339788	21	10	339769	340089	411133	411153	7.75675e-06	21	100	Offset-hit
1	AGGCCGGATAAGGCGTTCACG	1	['yahH']	['b0322']	339768	339788	21	10	339769	340089	508584	508604	7.75675e-06	21	100	Offset-hit
1	AGGCCGGATAAGGCGTTCACG	1	['yahH']	['b0322']	339768	339788	21	10	339769	340089	610183	610203	7.75675e-06	21	100	Offset-hit
1	AGGCCGGATAAGGCGTTCACG	1	['yahH']	['b0322']	339768	339788	21	10	339769	340089	632117	632137	7.75675e-06	21	100	Offset-hit
1	AGGCCGGATAAGGCGTTCACG	1	['yahH']	['b0322']	339768	339788	21	10	339769	340089	699456	699436	7.75675e-06	21	100	Offset-hit
1	AGGCCGGATAAGGCGTTCACG	1	['yahH']	['b0322']	339768	339788	21	10	339769	340089	707903	707923	7.75675e-06	21	100	Offset-hit
1	AGGCCGGATAAGGCGTTCACG	1	['yahH']	['b0322']	339768	339788	21	10	339769	340089	715330	715350	7.75675e-06	21	100	Offset-hit
1	AGGCCGGATAAGGCGTTCACG	1	['yahH']	['b0322']	339768	339788	21	10	339769	340089	758483	758463	7.75675e-06	21	100	Offset-hit
1	AGGCCGGATAAGGCGTTCACG	1	['yahH']	['b0322']	339768	339788	21	10	339769	340089	815650	815670	7.75675e-06	21	100	Offset-hit
1	AGGCCGGATAAGGCGTTCACG	1	['yahH']	['b0322']	339768	339788	21	10	339769	340089	1816216	1816196	7.75675e-06	21	100	Offset-hit
1	AGGCCGGATAAGGCGTTCACG	1	['yahH']	['b0322']	339768	339788	21	10	339769	340089	1954460	1954440	7.75675e-06	21	100	Offset-hit
1	AGGCCGGATAAGGCGTTCACG	1	['yahH']	['b0322']	339768	339788	21	10	339769	340089	2133463	2133443	7.75675e-06	21	100	Offset-hit
1	AGGCCGGATAAGGCGTTCACG	1	['yahH']	['b0322']	339768	339788	21	10	339769	340089	2236681	2236661	7.75675e-06	21	100	Offset-hit
1	AGGCCGGATAAGGCGTTCACG	1	['yahH']	['b0322']	339768	339788	21	10	339769	340089	2291267	2291287	7.75675e-06	21	100	Offset-hit
1	AGGCCGGATAAGGCGTTCACG	1	['yahH']	['b0322']	339768	339788	21	10	339769	340089	2347278	2347258	7.75675e-06	21	100	Offset-hit
1	AGGCCGGATAAGGCGTTCACG	1	['yahH']	['b0322']	339768	339788	21	10	339769	340089	2549532	2549552	7.75675e-06	21	100	Offset-hit
1	AGGCCGGATAAGGCGTTCACG	1	['yahH']	['b0322']	339768	339788	21	10	339769	340089	2684183	2684203	7.75675e-06	21	100	Offset-hit
1	AGGCCGGATAAGGCGTTCACG	1	['yahH']	['b0322']	339768	339788	21	10	339769	340089	2714349	2714369	7.75675e-06	21	100	Offset-hit
1	AGGCCGGATAAGGCGTTCACG	1	['yahH']	['b0322']	339768	339788	21	10	339769	340089	2842454	2842434	7.75675e-06	21	100	Offset-hit
1	AGGCCGGATAAGGCGTTCACG	1	['yahH']	['b0322']	339768	339788	21	10	339769	340089	2945961	2945981	7.75675e-06	21	100	Offset-hit
1	AGGCCGGATAAGGCGTTCACG	1	['yahH']	['b0322']	339768	339788	21	10	339769	340089	3070034	3070014	7.75675e-06	21	100	Offset-hit
1	AGGCCGGATAAGGCGTTCACG	1	['yahH']	['b0322']	339768	339788	21	10	339769	340089	3139623	3139643	7.75675e-06	21	100	Offset-hit
1	AGGCCGGATAAGGCGTTCACG	1	['yahH']	['b0322']	339768	339788	21	10	339769	340089	3150741	3150721	7.75675e-06	21	100	Offset-hit
1	AGGCCGGATAAGGCGTTCACG	1	['yahH']	['b0322']	339768	339788	21	10	339769	340089	3216676	3216656	7.75675e-06	21	100	Offset-hit
1	AGGCCGGATAAGGCGTTCACG	1	['yahH']	['b0322']	339768	339788	21	10	339769	340089	3512569	3512589	7.75675e-06	21	100	Offset-hit
1	AGGCCGGATAAGGCGTTCACG	1	['yahH']	['b0322']	339768	339788	21	10	339769	340089	3639240	3639220	7.75675e-06	21	100	Offset-hit
1	AGGCCGGATAAGGCGTTCACG	1	['yahH']	['b0322']	339768	339788	21	10	339769	340089	3676186	3676206	7.75675e-06	21	100	Offset-hit
1	AGGCCGGATAAGGCGTTCACG	1	['yahH']	['b0322']	339768	339788	21	10	339769	340089	3877617	3877597	7.75675e-06	21	100	Offset-hit
1	AGGCCGGATAAGGCGTTCACG	1	['yahH']	['b0322']	339768	339788	21	10	339769	340089	4080051	4080031	7.75675e-06	21	100	Offset-hit
1	AGGCCGGATAAGGCGTTCACG	1	['yahH']	['b0322']	339768	339788	21	10	339769	340089	4127983	4127963	7.75675e-06	21	100	Offset-hit
1	AGGCCGGATAAGGCGTTCACG	1	['yahH']	['b0322']	339768	339788	21	10	339769	340089	4218438	4218458	7.75675e-06	21	100	Offset-hit
1	AGGCCGGATAAGGCGTTCACG	1	['yahH']	['b0322']	339768	339788	21	10	339769	340089	4235423	4235443	7.75675e-06	21	100	Offset-hit
1	AGGCCGGATAAGGCGTTCACG	1	['yahH']	['b0322']	339768	339788	21	10	339769	340089	4409184	4409164	7.75675e-06	21	100	Offset-hit
1	AGGCCGGATAAGGCGTTCACG	1	['yahH']	['b0322']	339768	339788	21	10	339769	340089	4457187	4457207	7.75675e-06	21	100	Offset-hit
1	AGGCCGGATAAGGCGTTCACG	1	['yahH']	['b0322']	339768	339788	21	10	339769	340089	4554507	4554527	7.75675e-06	21	100	Offset-hit
1	AGGCCGGATAAGGCGTTCACG	1	['yahH']	['b0322']	339768	339788	21	10	339769	340089	4614259	4614279	7.75675e-06	21	100	Offset-hit
1	AGGCCGGATAAGGCGTTCACG	1	['yahH']	['b0322']	339768	339788	21	10	339769	340089	4614360	4614380	7.75675e-06	21	100	Offset-hit
1	AGGCCGGATAAGGCGTTCACG	1	['yahH']	['b0322']	339768	339788	21	10	339769	340089	4614461	4614481	7.75675e-06	21	100	Offset-hit
1	AGGCCGGATAAGGCGTTCACG	1	['yahH']	['b0322']	339768	339788	21	10	339769	340089	4137820	4137801	3.06498e-05	20	95.2381	Offset-hit
1	AGGCCGGATAAGGCGTTCACG	1	['yahH']	['b0322']	339768	339788	21	10	339769	340089	1552100	1552082	0.000121109	19	90.4762	Offset-hit
1	AGGCCGGATAAGGCGTTCACG	1	['yahH']	['b0322']	339768	339788	21	10	339769	340089	1552278	1552260	0.000121109	19	90.4762	Offset-hit
1	AGGCCGGATAAGGCGTTCACG	1	['yahH']	['b0322']	339768	339788	21	10	339769	340089	2236565	2236547	0.000121109	19	90.4762	Offset-hit
1	AGGCCGGATAAGGCGTTCACG	1	['yahH']	['b0322']	339768	339788	21	10	339769	340089	2673805	2673787	0.000121109	19	90.4762	Offset-hit
1	AGGCCGGATAAGGCGTTCACG	1	['yahH']	['b0322']	339768	339788	21	10	339769	340089	377393	377410	0.000478546	18	85.7143	Offset-hit
1	AGGCCGGATAAGGCGTTCACG	1	['yahH']	['b0322']	339768	339788	21	10	339769	340089	4027574	4027591	0.000478546	18	85.7143	Offset-hit
1	AGGCCGGATAAGGCGTTCACG	1	['yahH']	['b0322']	339768	339788	21	10	339769	340089	4108637	4108654	0.000478546	18	85.7143	Offset-hit
1	AGGCCGGATAAGGCGTTCACG	1	['yahH']	['b0322']	339768	339788	21	10	339769	340089	4614562	4614579	0.000478546	18	85.7143	Offset-hit
1	AGGCCGGATAAGGCGTTCACG	1	['yahH']	['b0322']	339768	339788	21	10	339769	340089	4628813	4628830	0.000478546	18	85.7143	Offset-hit
1	AGGCCGGATAAGGCGTTCACG	1	['yahH']	['b0322']	339768	339788	21	10	339769	340089	5638	5658	0.00189091	21	80.9524	Offset-hit
1	AGGCCGGATAAGGCGTTCACG	1	['yahH']	['b0322']	339768	339788	21	10	339769	340089	25764	25780	0.00189091	17	80.9524	Offset-hit
1	AGGCCGGATAAGGCGTTCACG	1	['yahH']	['b0322']	339768	339788	21	10	339769	340089	72193	72209	0.00189091	17	80.9524	Offset-hit
1	AGGCCGGATAAGGCGTTCACG	1	['yahH']	['b0322']	339768	339788	21	10	339769	340089	111552	111568	0.00189091	17	80.9524	Offset-hit
1	AGGCCGGATAAGGCGTTCACG	1	['yahH']	['b0322']	339768	339788	21	10	339769	340089	138765	138785	0.00189091	21	80.9524	Offset-hit
1	AGGCCGGATAAGGCGTTCACG	1	['yahH']	['b0322']	339768	339788	21	10	339769	340089	173561	173577	0.00189091	17	80.9524	Offset-hit
1	AGGCCGGATAAGGCGTTCACG	1	['yahH']	['b0322']	339768	339788	21	10	339769	340089	216057	216073	0.00189091	17	80.9524	Offset-hit
1	AGGCCGGATAAGGCGTTCACG	1	['yahH']	['b0322']	339768	339788	21	10	339769	340089	248202	248218	0.00189091	17	80.9524	Offset-hit
1	AGGCCGGATAAGGCGTTCACG	1	['yahH']	['b0322']	339768	339788	21	10	339769	340089	248307	248323	0.00189091	17	80.9524	Offset-hit
1	AGGCCGGATAAGGCGTTCACG	1	['yahH']	['b0322']	339768	339788	21	10	339769	340089	339974	339954	0.00189091	21	80.9524	Offset-hit
1	AGGCCGGATAAGGCGTTCACG	1	['yahH']	['b0322']	339768	339788	21	10	339769	340089	375264	375248	0.00189091	17	80.9524	Offset-hit
1	AGGCCGGATAAGGCGTTCACG	1	['yahH']	['b0322']	339768	339788	21	10	339769	340089	411241	411257	0.00189091	17	80.9524	Offset-hit
1	AGGCCGGATAAGGCGTTCACG	1	['yahH']	['b0322']	339768	339788	21	10	339769	340089	489990	489970	0.00189091	21	80.9524	Offset-hit
1	AGGCCGGATAAGGCGTTCACG	1	['yahH']	['b0322']	339768	339788	21	10	339769	340089	501446	501466	0.00189091	21	80.9524	Offset-hit
1	AGGCCGGATAAGGCGTTCACG	1	['yahH']	['b0322']	339768	339788	21	10	339769	340089	508685	508701	0.00189091	17	80.9524	Offset-hit
1	AGGCCGGATAAGGCGTTCACG	1	['yahH']	['b0322']	339768	339788	21	10	339769	340089	508786	508802	0.00189091	17	80.9524	Offset-hit
1	AGGCCGGATAAGGCGTTCACG	1	['yahH']	['b0322']	339768	339788	21	10	339769	340089	551479	551495	0.00189091	17	80.9524	Offset-hit
1	AGGCCGGATAAGGCGTTCACG	1	['yahH']	['b0322']	339768	339788	21	10	339769	340089	740985	740965	0.00189091	21	80.9524	Offset-hit
1	AGGCCGGATAAGGCGTTCACG	1	['yahH']	['b0322']	339768	339788	21	10	339769	340089	805950	805966	0.00189091	17	80.9524	Offset-hit
1	AGGCCGGATAAGGCGTTCACG	1	['yahH']	['b0322']	339768	339788	21	10	339769	340089	832355	832371	0.00189091	17	80.9524	Offset-hit
1	AGGCCGGATAAGGCGTTCACG	1	['yahH']	['b0322']	339768	339788	21	10	339769	340089	845658	845642	0.00189091	17	80.9524	Offset-hit
1	AGGCCGGATAAGGCGTTCACG	1	['yahH']	['b0322']	339768	339788	21	10	339769	340089	857682	857698	0.00189091	17	80.9524	Offset-hit
1	AGGCCGGATAAGGCGTTCACG	1	['yahH']	['b0322']	339768	339788	21	10	339769	340089	899727	899711	0.00189091	17	80.9524	Offset-hit
1	AGGCCGGATAAGGCGTTCACG	1	['yahH']	['b0322']	339768	339788	21	10	339769	340089	1068420	1068436	0.00189091	17	80.9524	Offset-hit
1	AGGCCGGATAAGGCGTTCACG	1	['yahH']	['b0322']	339768	339788	21	10	339769	340089	1084736	1084756	0.00189091	21	80.9524	Offset-hit
1	AGGCCGGATAAGGCGTTCACG	1	['yahH']	['b0322']	339768	339788	21	10	339769	340089	1113487	1113503	0.00189091	17	80.9524	Offset-hit
1	AGGCCGGATAAGGCGTTCACG	1	['yahH']	['b0322']	339768	339788	21	10	339769	340089	1134652	1134668	0.00189091	17	80.9524	Offset-hit
1	AGGCCGGATAAGGCGTTCACG	1	['yahH']	['b0322']	339768	339788	21	10	339769	340089	1180419	1180435	0.00189091	17	80.9524	Offset-hit
1	AGGCCGGATAAGGCGTTCACG	1	['yahH']	['b0322']	339768	339788	21	10	339769	340089	2001999	2001983	0.00189091	17	80.9524	Offset-hit
1	AGGCCGGATAAGGCGTTCACG	1	['yahH']	['b0322']	339768	339788	21	10	339769	340089	2118527	2118543	0.00189091	17	80.9524	Offset-hit
1	AGGCCGGATAAGGCGTTCACG	1	['yahH']	['b0322']	339768	339788	21	10	339769	340089	2282889	2282909	0.00189091	21	80.9524	Offset-hit
1	AGGCCGGATAAGGCGTTCACG	1	['yahH']	['b0322']	339768	339788	21	10	339769	340089	2316914	2316898	0.00189091	17	80.9524	Offset-hit
1	AGGCCGGATAAGGCGTTCACG	1	['yahH']	['b0322']	339768	339788	21	10	339769	340089	2340363	2340379	0.00189091	17	80.9524	Offset-hit
1	AGGCCGGATAAGGCGTTCACG	1	['yahH']	['b0322']	339768	339788	21	10	339769	340089	2347191	2347175	0.00189091	17	80.9524	Offset-hit
1	AGGCCGGATAAGGCGTTCACG	1	['yahH']	['b0322']	339768	339788	21	10	339769	340089	2443816	2443800	0.00189091	17	80.9524	Offset-hit
1	AGGCCGGATAAGGCGTTCACG	1	['yahH']	['b0322']	339768	339788	21	10	339769	340089	2538566	2538550	0.00189091	17	80.9524	Offset-hit
1	AGGCCGGATAAGGCGTTCACG	1	['yahH']	['b0322']	339768	339788	21	10	339769	340089	2568266	2568250	0.00189091	17	80.9524	Offset-hit
1	AGGCCGGATAAGGCGTTCACG	1	['yahH']	['b0322']	339768	339788	21	10	339769	340089	2592980	2592996	0.00189091	17	80.9524	Offset-hit
1	AGGCCGGATAAGGCGTTCACG	1	['yahH']	['b0322']	339768	339788	21	10	339769	340089	2597712	2597696	0.00189091	17	80.9524	Offset-hit
1	AGGCCGGATAAGGCGTTCACG	1	['yahH']	['b0322']	339768	339788	21	10	339769	340089	2655035	2655051	0.00189091	17	80.9524	Offset-hit
1	AGGCCGGATAAGGCGTTCACG	1	['yahH']	['b0322']	339768	339788	21	10	339769	340089	2662427	2662411	0.00189091	17	80.9524	Offset-hit
1	AGGCCGGATAAGGCGTTCACG	1	['yahH']	['b0322']	339768	339788	21	10	339769	340089	2662518	2662502	0.00189091	17	80.9524	Offset-hit
1	AGGCCGGATAAGGCGTTCACG	1	['yahH']	['b0322']	339768	339788	21	10	339769	340089	2835117	2835133	0.00189091	17	80.9524	Offset-hit
1	AGGCCGGATAAGGCGTTCACG	1	['yahH']	['b0322']	339768	339788	21	10	339769	340089	2917919	2917903	0.00189091	17	80.9524	Offset-hit
1	AGGCCGGATAAGGCGTTCACG	1	['yahH']	['b0322']	339768	339788	21	10	339769	340089	3042398	3042414	0.00189091	17	80.9524	Offset-hit
1	AGGCCGGATAAGGCGTTCACG	1	['yahH']	['b0322']	339768	339788	21	10	339769	340089	3082809	3082825	0.00189091	17	80.9524	Offset-hit
1	AGGCCGGATAAGGCGTTCACG	1	['yahH']	['b0322']	339768	339788	21	10	339769	340089	3203266	3203246	0.00189091	21	80.9524	Offset-hit
1	AGGCCGGATAAGGCGTTCACG	1	['yahH']	['b0322']	339768	339788	21	10	339769	340089	3231379	3231363	0.00189091	17	80.9524	Offset-hit
1	AGGCCGGATAAGGCGTTCACG	1	['yahH']	['b0322']	339768	339788	21	10	339769	340089	3234692	3234708	0.00189091	17	80.9524	Offset-hit
1	AGGCCGGATAAGGCGTTCACG	1	['yahH']	['b0322']	339768	339788	21	10	339769	340089	3255248	3255232	0.00189091	17	80.9524	Offset-hit
1	AGGCCGGATAAGGCGTTCACG	1	['yahH']	['b0322']	339768	339788	21	10	339769	340089	3269788	3269808	0.00189091	21	80.9524	Offset-hit
1	AGGCCGGATAAGGCGTTCACG	1	['yahH']	['b0322']	339768	339788	21	10	339769	340089	3330491	3330475	0.00189091	17	80.9524	Offset-hit
1	AGGCCGGATAAGGCGTTCACG	1	['yahH']	['b0322']	339768	339788	21	10	339769	340089	3547918	3547898	0.00189091	21	80.9524	Offset-hit
1	AGGCCGGATAAGGCGTTCACG	1	['yahH']	['b0322']	339768	339788	21	10	339769	340089	3598464	3598480	0.00189091	17	80.9524	Offset-hit
1	AGGCCGGATAAGGCGTTCACG	1	['yahH']	['b0322']	339768	339788	21	10	339769	340089	3625607	3625591	0.00189091	17	80.9524	Offset-hit
1	AGGCCGGATAAGGCGTTCACG	1	['yahH']	['b0322']	339768	339788	21	10	339769	340089	3705994	3705978	0.00189091	17	80.9524	Offset-hit
1	AGGCCGGATAAGGCGTTCACG	1	['yahH']	['b0322']	339768	339788	21	10	339769	340089	3736231	3736215	0.00189091	17	80.9524	Offset-hit
1	AGGCCGGATAAGGCGTTCACG	1	['yahH']	['b0322']	339768	339788	21	10	339769	340089	3741030	3741046	0.00189091	17	80.9524	Offset-hit
1	AGGCCGGATAAGGCGTTCACG	1	['yahH']	['b0322']	339768	339788	21	10	339769	340089	3754891	3754871	0.00189091	21	80.9524	Offset-hit
1	AGGCCGGATAAGGCGTTCACG	1	['yahH']	['b0322']	339768	339788	21	10	339769	340089	3908419	3908439	0.00189091	21	80.9524	Offset-hit
1	AGGCCGGATAAGGCGTTCACG	1	['yahH']	['b0322']	339768	339788	21	10	339769	340089	3984251	3984235	0.00189091	17	80.9524	Offset-hit
1	AGGCCGGATAAGGCGTTCACG	1	['yahH']	['b0322']	339768	339788	21	10	339769	340089	4027374	4027390	0.00189091	17	80.9524	Offset-hit
1	AGGCCGGATAAGGCGTTCACG	1	['yahH']	['b0322']	339768	339788	21	10	339769	340089	4027472	4027488	0.00189091	17	80.9524	Offset-hit
1	AGGCCGGATAAGGCGTTCACG	1	['yahH']	['b0322']	339768	339788	21	10	339769	340089	4053532	4053548	0.00189091	17	80.9524	Offset-hit
1	AGGCCGGATAAGGCGTTCACG	1	['yahH']	['b0322']	339768	339788	21	10	339769	340089	4063562	4063578	0.00189091	17	80.9524	Offset-hit
1	AGGCCGGATAAGGCGTTCACG	1	['yahH']	['b0322']	339768	339788	21	10	339769	340089	4245186	4245206	0.00189091	21	80.9524	Offset-hit
1	AGGCCGGATAAGGCGTTCACG	1	['yahH']	['b0322']	339768	339788	21	10	339769	340089	4249414	4249430	0.00189091	17	80.9524	Offset-hit
1	AGGCCGGATAAGGCGTTCACG	1	['yahH']	['b0322']	339768	339788	21	10	339769	340089	4253999	4254015	0.00189091	17	80.9524	Offset-hit
1	AGGCCGGATAAGGCGTTCACG	1	['yahH']	['b0322']	339768	339788	21	10	339769	340089	4285304	4285320	0.00189091	17	80.9524	Offset-hit
1	AGGCCGGATAAGGCGTTCACG	1	['yahH']	['b0322']	339768	339788	21	10	339769	340089	4317968	4317984	0.00189091	17	80.9524	Offset-hit
1	AGGCCGGATAAGGCGTTCACG	1	['yahH']	['b0322']	339768	339788	21	10	339769	340089	4325882	4325866	0.00189091	17	80.9524	Offset-hit
1	AGGCCGGATAAGGCGTTCACG	1	['yahH']	['b0322']	339768	339788	21	10	339769	340089	4325982	4325966	0.00189091	17	80.9524	Offset-hit
1	AGGCCGGATAAGGCGTTCACG	1	['yahH']	['b0322']	339768	339788	21	10	339769	340089	4326082	4326066	0.00189091	17	80.9524	Offset-hit
1	AGGCCGGATAAGGCGTTCACG	1	['yahH']	['b0322']	339768	339788	21	10	339769	340089	4326182	4326166	0.00189091	17	80.9524	Offset-hit
1	AGGCCGGATAAGGCGTTCACG	1	['yahH']	['b0322']	339768	339788	21	10	339769	340089	4326282	4326266	0.00189091	17	80.9524	Offset-hit
1	AGGCCGGATAAGGCGTTCACG	1	['yahH']	['b0322']	339768	339788	21	10	339769	340089	4373264	4373280	0.00189091	17	80.9524	Offset-hit
1	AGGCCGGATAAGGCGTTCACG	1	['yahH']	['b0322']	339768	339788	21	10	339769	340089	4374529	4374513	0.00189091	17	80.9524	Offset-hit
1	AGGCCGGATAAGGCGTTCACG	1	['yahH']	['b0322']	339768	339788	21	10	339769	340089	4460467	4460483	0.00189091	17	80.9524	Offset-hit
1	AGGCCGGATAAGGCGTTCACG	1	['yahH']	['b0322']	339768	339788	21	10	339769	340089	4484389	4484405	0.00189091	17	80.9524	Offset-hit
1	AGGCCGGATAAGGCGTTCACG	1	['yahH']	['b0322']	339768	339788	21	10	339769	340089	4606622	4606638	0.00189091	17	80.9524	Offset-hit
1	AGGCCGGATAAGGCGTTCACG	1	['yahH']	['b0322']	339768	339788	21	10	339769	340089	4633162	4633146	0.00189091	17	80.9524	Offset-hit
1	AGGCCGGATAAGGCGTTCACG	1	['yahH']	['b0322']	339768	339788	21	10	339769	340089	900751	900766	0.00747171	16	76.1905	Offset-hit
1	AGGCCGGATAAGGCGTTCACG	1	['yahH']	['b0322']	339768	339788	21	10	339769	340089	1062488	1062469	0.00747171	20	76.1905	Offset-hit
1	AGGCCGGATAAGGCGTTCACG	1	['yahH']	['b0322']	339768	339788	21	10	339769	340089	3098439	3098424	0.00747171	16	76.1905	Offset-hit
1	AGGCCGGATAAGGCGTTCACG	1	['yahH']	['b0322']	339768	339788	21	10	339769	340089	4249324	4249339	0.00747171	16	76.1905	Offset-hit
1	AGGCCGGATAAGGCGTTCACG	1	['yahH']	['b0322']	339768	339788	21	10	339769	340089	4266918	4266899	0.00747171	20	76.1905	Offset-hit
1	AGGCCGGATAAGGCGTTCACG	1	['yahH']	['b0322']	339768	339788	21	10	339769	340089	4618163	4618178	0.00747171	16	76.1905	Offset-hit
1	CATAATGCTCTCCTGTTGAAC	1	['prpE']	['b0335']	352688	352708	21	-8	352706	354592	1519029	1519014	0.00747171	16	76.1905	Offset-hit
1	CATCTGTTCTCCAATGACTAG	1	['insC1']	['b0360']	381333	381353	21	-8	381351	381716	1469147	1469167	7.75675e-06	21	100	Offset-hit
1	CATCTGTTCTCCAATGACTAG	1	['insC1']	['b0360']	381333	381353	21	-8	381351	381716	2070178	2070198	7.75675e-06	21	100	Offset-hit
1	CATCTGTTCTCCAATGACTAG	1	['insC1']	['b0360']	381333	381353	21	-8	381351	381716	2997598	2997618	7.75675e-06	21	100	Offset-hit
1	CATCTGTTCTCCAATGACTAG	1	['insC1']	['b0360']	381333	381353	21	-8	381351	381716	3186189	3186169	7.75675e-06	21	100	Offset-hit
1	CATCTGTTCTCCAATGACTAG	1	['insC1']	['b0360']	381333	381353	21	-8	381351	381716	4498274	4498254	7.75675e-06	21	100	Offset-hit
1	GGCCCTAAGACATCAATCATC	1	['insC1']	['b0360']	381350	381370	21	10	381351	381716	1469130	1469150	7.75675e-06	21	100	Offset-hit
1	GGCCCTAAGACATCAATCATC	1	['insC1']	['b0360']	381350	381370	21	10	381351	381716	2070161	2070181	7.75675e-06	21	100	Offset-hit
1	GGCCCTAAGACATCAATCATC	1	['insC1']	['b0360']	381350	381370	21	10	381351	381716	2997581	2997601	7.75675e-06	21	100	Offset-hit
1	GGCCCTAAGACATCAATCATC	1	['insC1']	['b0360']	381350	381370	21	10	381351	381716	3186206	3186186	7.75675e-06	21	100	Offset-hit
1	GGCCCTAAGACATCAATCATC	1	['insC1']	['b0360']	381350	381370	21	10	381351	381716	4498291	4498271	7.75675e-06	21	100	Offset-hit
1	CACTTTTTTGCCCGTCCATAT	1	['insD1']	['b0361']	381656	381676	21	-8	381674	382579	3186512	3186492	7.75675e-06	21	100	Offset-hit
1	CACTTTTTTGCCCGTCCATAT	1	['insD1']	['b0361']	381656	381676	21	-8	381674	382579	4498597	4498577	7.75675e-06	21	100	Offset-hit
1	CACTTTTTTGCCCGTCCATAT	1	['insD1']	['b0361']	381656	381676	21	-8	381674	382579	1468824	1468844	7.75675e-06	21	100	Offset-hit
1	CACTTTTTTGCCCGTCCATAT	1	['insD1']	['b0361']	381656	381676	21	-8	381674	382579	2069855	2069875	7.75675e-06	21	100	Offset-hit
1	CACTTTTTTGCCCGTCCATAT	1	['insD1']	['b0361']	381656	381676	21	-8	381674	382579	2997275	2997295	7.75675e-06	21	100	Offset-hit
1	AGGGCGCGTGCGCTATCCACT	1	['insD1']	['b0361']	381673	381693	21	10	381674	382579	1468807	1468827	7.75675e-06	21	100	Offset-hit
1	AGGGCGCGTGCGCTATCCACT	1	['insD1']	['b0361']	381673	381693	21	10	381674	382579	2069838	2069858	7.75675e-06	21	100	Offset-hit
1	AGGGCGCGTGCGCTATCCACT	1	['insD1']	['b0361']	381673	381693	21	10	381674	382579	2997258	2997278	7.75675e-06	21	100	Offset-hit
1	AGGGCGCGTGCGCTATCCACT	1	['insD1']	['b0361']	381673	381693	21	10	381674	382579	3186529	3186509	7.75675e-06	21	100	Offset-hit
1	AGGGCGCGTGCGCTATCCACT	1	['insD1']	['b0361']	381673	381693	21	10	381674	382579	4498614	4498594	7.75675e-06	21	100	Offset-hit
1	CATTTCAGGCGCTTCGCGAAG	-1	['insF2']	['b0372']	392603	392623	21	-8	391739	392605	315589	315569	7.75675e-06	21	100	Offset-hit
1	CATTTCAGGCGCTTCGCGAAG	-1	['insF2']	['b0372']	392603	392623	21	-8	391739	392605	567140	567120	7.75675e-06	21	100	Offset-hit
1	CATTTCAGGCGCTTCGCGAAG	-1	['insF2']	['b0372']	392603	392623	21	-8	391739	392605	2170534	2170514	7.75675e-06	21	100	Offset-hit
1	CATTTCAGGCGCTTCGCGAAG	-1	['insF2']	['b0372']	392603	392623	21	-8	391739	392605	1095139	1095159	7.75675e-06	21	100	Offset-hit
1	TCAATAAAGACATACTTCATT	-1	['insF2']	['b0372']	392586	392606	21	10	391739	392605	1095122	1095142	7.75675e-06	21	100	Offset-hit
1	TCAATAAAGACATACTTCATT	-1	['insF2']	['b0372']	392586	392606	21	10	391739	392605	315606	315586	7.75675e-06	21	100	Offset-hit
1	TCAATAAAGACATACTTCATT	-1	['insF2']	['b0372']	392586	392606	21	10	391739	392605	567157	567137	7.75675e-06	21	100	Offset-hit
1	TCAATAAAGACATACTTCATT	-1	['insF2']	['b0372']	392586	392606	21	10	391739	392605	2170551	2170531	7.75675e-06	21	100	Offset-hit
1	CATGTGAGTCACCTCTGACTG	-1	['insE2']	['b0373']	392899	392919	21	-8	392602	392901	315293	315273	7.75675e-06	21	100	Offset-hit
1	CATGTGAGTCACCTCTGACTG	-1	['insE2']	['b0373']	392899	392919	21	-8	392602	392901	566844	566824	7.75675e-06	21	100	Offset-hit
1	CATGTGAGTCACCTCTGACTG	-1	['insE2']	['b0373']	392899	392919	21	-8	392602	392901	1095435	1095455	7.75675e-06	21	100	Offset-hit
1	CATGTGAGTCACCTCTGACTG	-1	['insE2']	['b0373']	392899	392919	21	-8	392602	392901	2170238	2170218	7.75675e-06	21	100	Offset-hit
1	GTTGATACTGTTTTTGTCATG	-1	['insE2']	['b0373']	392882	392902	21	10	392602	392901	315310	315290	7.75675e-06	21	100	Offset-hit
1	GTTGATACTGTTTTTGTCATG	-1	['insE2']	['b0373']	392882	392902	21	10	392602	392901	566861	566841	7.75675e-06	21	100	Offset-hit
1	GTTGATACTGTTTTTGTCATG	-1	['insE2']	['b0373']	392882	392902	21	10	392602	392901	1095418	1095438	7.75675e-06	21	100	Offset-hit
1	GTTGATACTGTTTTTGTCATG	-1	['insE2']	['b0373']	392882	392902	21	10	392602	392901	2170255	2170235	7.75675e-06	21	100	Offset-hit
1	CATTGCCTCACTCCTGCCGTG	-1	['proC']	['b0386']	405642	405662	21	-8	404835	405644	1234800	1234785	0.00747171	16	76.1905	Offset-hit
1	CATTCCGTCTCCTTTTCCTGG	-1	['ybaL']	['b0478']	503236	503256	21	-8	501562	503238	3828593	3828578	0.00747171	16	76.1905	Offset-hit
1	CATGGCTGAGTCCGTTTGTTG	-1	['ybbJ']	['b0488']	514857	514877	21	-8	514401	514859	306002	306017	0.00747171	16	76.1905	Offset-hit
1	CATGATGGTCGCTTCGGCAAA	-1	['ybcI']	['b0527']	556551	556571	21	-8	556032	556553	2508061	2508077	0.00189091	17	80.9524	Offset-hit
1	CAATAATAATCTGCAGATTAT	1	['sfmH']	['b0533']	562318	562338	21	-8	562336	563319	562318	562333	0.00747171	16	76.1905	Offset-hit
1	CATGTGAGTCACCTCTGACTG	1	['insE3']	['b0540']	566824	566844	21	-8	566842	567141	315293	315273	7.75675e-06	21	100	Offset-hit
1	CATGTGAGTCACCTCTGACTG	1	['insE3']	['b0540']	566824	566844	21	-8	566842	567141	392899	392919	7.75675e-06	21	100	Offset-hit
1	CATGTGAGTCACCTCTGACTG	1	['insE3']	['b0540']	566824	566844	21	-8	566842	567141	1095435	1095455	7.75675e-06	21	100	Offset-hit
1	CATGTGAGTCACCTCTGACTG	1	['insE3']	['b0540']	566824	566844	21	-8	566842	567141	2170238	2170218	7.75675e-06	21	100	Offset-hit
1	GTTGATACTGTTTTTGTCATG	1	['insE3']	['b0540']	566841	566861	21	10	566842	567141	315310	315290	7.75675e-06	21	100	Offset-hit
1	GTTGATACTGTTTTTGTCATG	1	['insE3']	['b0540']	566841	566861	21	10	566842	567141	392882	392902	7.75675e-06	21	100	Offset-hit
1	GTTGATACTGTTTTTGTCATG	1	['insE3']	['b0540']	566841	566861	21	10	566842	567141	1095418	1095438	7.75675e-06	21	100	Offset-hit
1	GTTGATACTGTTTTTGTCATG	1	['insE3']	['b0540']	566841	566861	21	10	566842	567141	2170255	2170235	7.75675e-06	21	100	Offset-hit
1	CATTTCAGGCGCTTCGCGAAG	1	['insF3']	['b0541']	567120	567140	21	-8	567138	568004	315589	315569	7.75675e-06	21	100	Offset-hit
1	CATTTCAGGCGCTTCGCGAAG	1	['insF3']	['b0541']	567120	567140	21	-8	567138	568004	2170534	2170514	7.75675e-06	21	100	Offset-hit
1	CATTTCAGGCGCTTCGCGAAG	1	['insF3']	['b0541']	567120	567140	21	-8	567138	568004	392603	392623	7.75675e-06	21	100	Offset-hit
1	CATTTCAGGCGCTTCGCGAAG	1	['insF3']	['b0541']	567120	567140	21	-8	567138	568004	1095139	1095159	7.75675e-06	21	100	Offset-hit
1	TCAATAAAGACATACTTCATT	1	['insF3']	['b0541']	567137	567157	21	10	567138	568004	392586	392606	7.75675e-06	21	100	Offset-hit
1	TCAATAAAGACATACTTCATT	1	['insF3']	['b0541']	567137	567157	21	10	567138	568004	1095122	1095142	7.75675e-06	21	100	Offset-hit
1	TCAATAAAGACATACTTCATT	1	['insF3']	['b0541']	567137	567157	21	10	567138	568004	315606	315586	7.75675e-06	21	100	Offset-hit
1	TCAATAAAGACATACTTCATT	1	['insF3']	['b0541']	567137	567157	21	10	567138	568004	2170551	2170531	7.75675e-06	21	100	Offset-hit
1	CATGATGAACCCTGTTCTATG	-1	['insH2']	['b0552']	575715	575735	21	-8	574737	575717	275079	275099	7.75675e-06	21	100	Offset-hit
1	CATGATGAACCCTGTTCTATG	-1	['insH2']	['b0552']	575715	575735	21	-8	574737	575717	688975	688995	7.75675e-06	21	100	Offset-hit
1	CATGATGAACCCTGTTCTATG	-1	['insH2']	['b0552']	575715	575735	21	-8	574737	575717	1299569	1299549	7.75675e-06	21	100	Offset-hit
1	CATGATGAACCCTGTTCTATG	-1	['insH2']	['b0552']	575715	575735	21	-8	574737	575717	1396114	1396094	7.75675e-06	21	100	Offset-hit
1	CATGATGAACCCTGTTCTATG	-1	['insH2']	['b0552']	575715	575735	21	-8	574737	575717	2102873	2102893	7.75675e-06	21	100	Offset-hit
1	CATGATGAACCCTGTTCTATG	-1	['insH2']	['b0552']	575715	575735	21	-8	574737	575717	2290043	2290063	7.75675e-06	21	100	Offset-hit
1	CATGATGAACCCTGTTCTATG	-1	['insH2']	['b0552']	575715	575735	21	-8	574737	575717	3130216	3130196	7.75675e-06	21	100	Offset-hit
1	CATGATGAACCCTGTTCTATG	-1	['insH2']	['b0552']	575715	575735	21	-8	574737	575717	3366680	3366700	7.75675e-06	21	100	Offset-hit
1	CATGATGAACCCTGTTCTATG	-1	['insH2']	['b0552']	575715	575735	21	-8	574737	575717	3653160	3653180	7.75675e-06	21	100	Offset-hit
1	CATGATGAACCCTGTTCTATG	-1	['insH2']	['b0552']	575715	575735	21	-8	574737	575717	2067283	2067299	0.00189091	17	80.9524	Offset-hit
1	AAGGTAAGTTGATGACTCATG	-1	['insH2']	['b0552']	575698	575718	21	10	574737	575717	275062	275082	7.75675e-06	21	100	Offset-hit
1	AAGGTAAGTTGATGACTCATG	-1	['insH2']	['b0552']	575698	575718	21	10	574737	575717	688958	688978	7.75675e-06	21	100	Offset-hit
1	AAGGTAAGTTGATGACTCATG	-1	['insH2']	['b0552']	575698	575718	21	10	574737	575717	1299586	1299566	7.75675e-06	21	100	Offset-hit
1	AAGGTAAGTTGATGACTCATG	-1	['insH2']	['b0552']	575698	575718	21	10	574737	575717	1396131	1396111	7.75675e-06	21	100	Offset-hit
1	AAGGTAAGTTGATGACTCATG	-1	['insH2']	['b0552']	575698	575718	21	10	574737	575717	2067266	2067286	7.75675e-06	21	100	Offset-hit
1	AAGGTAAGTTGATGACTCATG	-1	['insH2']	['b0552']	575698	575718	21	10	574737	575717	2102856	2102876	7.75675e-06	21	100	Offset-hit
1	AAGGTAAGTTGATGACTCATG	-1	['insH2']	['b0552']	575698	575718	21	10	574737	575717	2290026	2290046	7.75675e-06	21	100	Offset-hit
1	AAGGTAAGTTGATGACTCATG	-1	['insH2']	['b0552']	575698	575718	21	10	574737	575717	3130233	3130213	7.75675e-06	21	100	Offset-hit
1	AAGGTAAGTTGATGACTCATG	-1	['insH2']	['b0552']	575698	575718	21	10	574737	575717	3366663	3366683	7.75675e-06	21	100	Offset-hit
1	AAGGTAAGTTGATGACTCATG	-1	['insH2']	['b0552']	575698	575718	21	10	574737	575717	3653143	3653163	7.75675e-06	21	100	Offset-hit
1	CATCAGCTAACTCCTTCGTGT	1	['rzoD']	['b4510']	578309	578329	21	-8	578327	578509	1423402	1423382	7.75675e-06	21	100	Offset-hit
1	ATCATTTTCAGCTTTCGCATC	1	['rzoD']	['b4510']	578326	578346	21	10	578327	578509	1423419	1423399	7.75675e-06	21	100	Offset-hit
1	CATGAGGTTGCCCCGTATTCA	-1	['ylcI']	['b4589']	580443	580463	21	-8	580251	580445	1636758	1636738	7.75675e-06	21	100	Offset-hit
1	GTTCTGTTCTTAGTTGACATG	-1	['ylcI']	['b4589']	580426	580446	21	10	580251	580445	1636775	1636755	0.00189091	21	80.9524	Offset-hit
1	CATAACGTCTCCTTTATACAA	-1	['ybdG']	['b0577']	604661	604681	21	-8	603416	604663	211879	211863	0.00189091	17	80.9524	Offset-hit
1	CATCGGCACGTTAAATCATAT	1	['insL2']	['b0582']	608047	608067	21	-8	608065	609177	15447	15427	7.75675e-06	21	100	Offset-hit
1	CATCGGCACGTTAAATCATAT	1	['insL2']	['b0582']	608047	608067	21	-8	608065	609177	2514333	2514313	7.75675e-06	21	100	Offset-hit
1	TTATCGTGAGAGTAATTCATC	1	['insL2']	['b0582']	608064	608084	21	10	608065	609177	15464	15444	7.75675e-06	21	100	Offset-hit
1	TTATCGTGAGAGTAATTCATC	1	['insL2']	['b0582']	608064	608084	21	10	608065	609177	2514350	2514330	7.75675e-06	21	100	Offset-hit
1	CATCGTGTTCTCTCCTTCAGG	1	['entB']	['b0595']	627676	627696	21	-8	627694	628551	2825831	2825816	0.00747171	16	76.1905	Offset-hit
1	CATAGGTCGCTCATATCCTTA	1	['djlB']	['b0646']	677397	677417	21	-8	677415	678842	680214	680194	0.00189091	21	80.9524	Offset-hit
1	CATAGGTCGCTCACATCCTTA	1	['djlC']	['b0649']	680194	680214	21	-8	680212	681663	677417	677397	0.00189091	21	80.9524	Offset-hit
1	CATGATGAACCCTGTTCTATG	-1	['insH3']	['b0656']	688975	688995	21	-8	687997	688977	275079	275099	7.75675e-06	21	100	Offset-hit
1	CATGATGAACCCTGTTCTATG	-1	['insH3']	['b0656']	688975	688995	21	-8	687997	688977	575715	575735	7.75675e-06	21	100	Offset-hit
1	CATGATGAACCCTGTTCTATG	-1	['insH3']	['b0656']	688975	688995	21	-8	687997	688977	1299569	1299549	7.75675e-06	21	100	Offset-hit
1	CATGATGAACCCTGTTCTATG	-1	['insH3']	['b0656']	688975	688995	21	-8	687997	688977	1396114	1396094	7.75675e-06	21	100	Offset-hit
1	CATGATGAACCCTGTTCTATG	-1	['insH3']	['b0656']	688975	688995	21	-8	687997	688977	2102873	2102893	7.75675e-06	21	100	Offset-hit
1	CATGATGAACCCTGTTCTATG	-1	['insH3']	['b0656']	688975	688995	21	-8	687997	688977	2290043	2290063	7.75675e-06	21	100	Offset-hit
1	CATGATGAACCCTGTTCTATG	-1	['insH3']	['b0656']	688975	688995	21	-8	687997	688977	3130216	3130196	7.75675e-06	21	100	Offset-hit
1	CATGATGAACCCTGTTCTATG	-1	['insH3']	['b0656']	688975	688995	21	-8	687997	688977	3366680	3366700	7.75675e-06	21	100	Offset-hit
1	CATGATGAACCCTGTTCTATG	-1	['insH3']	['b0656']	688975	688995	21	-8	687997	688977	3653160	3653180	7.75675e-06	21	100	Offset-hit
1	CATGATGAACCCTGTTCTATG	-1	['insH3']	['b0656']	688975	688995	21	-8	687997	688977	2067283	2067299	0.00189091	17	80.9524	Offset-hit
1	AAGGTAAGTTGATGACTCATG	-1	['insH3']	['b0656']	688958	688978	21	10	687997	688977	275062	275082	7.75675e-06	21	100	Offset-hit
1	AAGGTAAGTTGATGACTCATG	-1	['insH3']	['b0656']	688958	688978	21	10	687997	688977	575698	575718	7.75675e-06	21	100	Offset-hit
1	AAGGTAAGTTGATGACTCATG	-1	['insH3']	['b0656']	688958	688978	21	10	687997	688977	1299586	1299566	7.75675e-06	21	100	Offset-hit
1	AAGGTAAGTTGATGACTCATG	-1	['insH3']	['b0656']	688958	688978	21	10	687997	688977	1396131	1396111	7.75675e-06	21	100	Offset-hit
1	AAGGTAAGTTGATGACTCATG	-1	['insH3']	['b0656']	688958	688978	21	10	687997	688977	2067266	2067286	7.75675e-06	21	100	Offset-hit
1	AAGGTAAGTTGATGACTCATG	-1	['insH3']	['b0656']	688958	688978	21	10	687997	688977	2102856	2102876	7.75675e-06	21	100	Offset-hit
1	AAGGTAAGTTGATGACTCATG	-1	['insH3']	['b0656']	688958	688978	21	10	687997	688977	2290026	2290046	7.75675e-06	21	100	Offset-hit
1	AAGGTAAGTTGATGACTCATG	-1	['insH3']	['b0656']	688958	688978	21	10	687997	688977	3130233	3130213	7.75675e-06	21	100	Offset-hit
1	AAGGTAAGTTGATGACTCATG	-1	['insH3']	['b0656']	688958	688978	21	10	687997	688977	3366663	3366683	7.75675e-06	21	100	Offset-hit
1	AAGGTAAGTTGATGACTCATG	-1	['insH3']	['b0656']	688958	688978	21	10	687997	688977	3653143	3653163	7.75675e-06	21	100	Offset-hit
1	CATTTGTTCACCTTATTTATG	1	['ybfQ']	['b4514']	736427	736447	21	-8	736445	736699	736827	736807	7.75675e-06	21	100	Offset-hit
1	ATCAATTTTTTAAGTTCCATT	1	['ybfQ']	['b4514']	736444	736464	21	10	736445	736699	736844	736824	7.75675e-06	21	100	Offset-hit
1	ATCAATTTTTTAAGTTCCATT	1	['ybfQ']	['b4514']	736444	736464	21	10	736445	736699	738111	738091	7.75675e-06	21	100	Offset-hit
1	ATCAATTTTTTAAGTTCCATT	1	['ybfQ']	['b4514']	736444	736464	21	10	736445	736699	1531835	1531815	7.75675e-06	21	100	Offset-hit
1	ATCAATTTTTTAAGTTCCATT	1	['ybfQ']	['b4514']	736444	736464	21	10	736445	736699	3624397	3624377	7.75675e-06	21	100	Offset-hit
1	CATTTTGTTCTCCTTAATTAT	1	['ybfD']	['b0706']	738074	738094	21	-8	738092	738853	1531818	1531798	7.75675e-06	21	100	Offset-hit
1	CATTTTGTTCTCCTTAATTAT	1	['ybfD']	['b0706']	738074	738094	21	-8	738092	738853	3624380	3624361	3.06498e-05	20	95.2381	Offset-hit
1	ATCAATTTTTTAAGTTCCATT	1	['ybfD']	['b0706']	738091	738111	21	10	738092	738853	736464	736444	7.75675e-06	21	100	Offset-hit
1	ATCAATTTTTTAAGTTCCATT	1	['ybfD']	['b0706']	738091	738111	21	10	738092	738853	736844	736824	7.75675e-06	21	100	Offset-hit
1	ATCAATTTTTTAAGTTCCATT	1	['ybfD']	['b0706']	738091	738111	21	10	738092	738853	1531835	1531815	7.75675e-06	21	100	Offset-hit
1	ATCAATTTTTTAAGTTCCATT	1	['ybfD']	['b0706']	738091	738111	21	10	738092	738853	3624397	3624377	7.75675e-06	21	100	Offset-hit
1	CATTGTGCAGCCGCCACGCTA	1	['pxpA']	['b0713']	745147	745167	21	-8	745165	745899	3688408	3688427	0.00747171	20	76.1905	Offset-hit
1	CATAGCTTAAAAAATATTCAG	-1	['rimO']	['b0835']	878033	878053	21	-8	876710	878035	1226232	1226247	0.00747171	16	76.1905	Offset-hit
1	CATCTTTATCTCCTTAAAACA	1	['cmk']	['b0910']	961183	961203	21	-8	961201	961884	1583688	1583704	0.00189091	17	80.9524	Offset-hit
1	CAAAGTTGATGTTTTTTAGTC	-1	['ycbZ']	['b0955']	1018297	1018317	21	-8	1016539	1018299	4276324	4276309	0.00747171	16	76.1905	Offset-hit
1	CACTGGAGAACCTCAAAAACA	1	['insA4']	['b4516']	1049815	1049835	21	-8	1049833	1050108	20506	20526	0.00189091	21	80.9524	Offset-hit
1	CACTGGAGAACCTCAAAAACA	1	['insA4']	['b4516']	1049815	1049835	21	-8	1049833	1050108	258618	258638	0.00189091	21	80.9524	Offset-hit
1	CACTGGAGAACCTCAAAAACA	1	['insA4']	['b4516']	1049815	1049835	21	-8	1049833	1050108	279873	279893	0.00189091	21	80.9524	Offset-hit
1	CACTGGAGAACCTCAAAAACA	1	['insA4']	['b4516']	1049815	1049835	21	-8	1049833	1050108	291344	291364	0.00189091	21	80.9524	Offset-hit
1	CACTGGAGAACCTCAAAAACA	1	['insA4']	['b4516']	1049815	1049835	21	-8	1049833	1050108	1979213	1979233	0.00189091	21	80.9524	Offset-hit
1	CACTGGAGAACCTCAAAAACA	1	['insA4']	['b4516']	1049815	1049835	21	-8	1049833	1050108	3583485	3583465	0.00189091	21	80.9524	Offset-hit
1	CTGATAGAAACAGAAGCCACT	1	['insA4']	['b4516']	1049832	1049852	21	10	1049833	1050108	20489	20509	7.75675e-06	21	100	Offset-hit
1	CTGATAGAAACAGAAGCCACT	1	['insA4']	['b4516']	1049832	1049852	21	10	1049833	1050108	258601	258621	7.75675e-06	21	100	Offset-hit
1	CTGATAGAAACAGAAGCCACT	1	['insA4']	['b4516']	1049832	1049852	21	10	1049833	1050108	279856	279876	7.75675e-06	21	100	Offset-hit
1	CTGATAGAAACAGAAGCCACT	1	['insA4']	['b4516']	1049832	1049852	21	10	1049833	1050108	291327	291347	7.75675e-06	21	100	Offset-hit
1	CTGATAGAAACAGAAGCCACT	1	['insA4']	['b4516']	1049832	1049852	21	10	1049833	1050108	1979196	1979216	7.75675e-06	21	100	Offset-hit
1	CTGATAGAAACAGAAGCCACT	1	['insA4']	['b4516']	1049832	1049852	21	10	1049833	1050108	3583502	3583482	7.75675e-06	21	100	Offset-hit
1	CATCCAACGCCATTCATGGCC	1	['insB4']	['b0988']	1050009	1050029	21	-8	1050027	1050530	20312	20332	7.75675e-06	21	100	Offset-hit
1	CATCCAACGCCATTCATGGCC	1	['insB4']	['b0988']	1050009	1050029	21	-8	1050027	1050530	258424	258444	7.75675e-06	21	100	Offset-hit
1	CATCCAACGCCATTCATGGCC	1	['insB4']	['b0988']	1050009	1050029	21	-8	1050027	1050530	279679	279699	7.75675e-06	21	100	Offset-hit
1	CATCCAACGCCATTCATGGCC	1	['insB4']	['b0988']	1050009	1050029	21	-8	1050027	1050530	291150	291170	7.75675e-06	21	100	Offset-hit
1	CATCCAACGCCATTCATGGCC	1	['insB4']	['b0988']	1050009	1050029	21	-8	1050027	1050530	1979019	1979039	7.75675e-06	21	100	Offset-hit
1	CATCCAACGCCATTCATGGCC	1	['insB4']	['b0988']	1050009	1050029	21	-8	1050027	1050530	3583679	3583659	7.75675e-06	21	100	Offset-hit
1	CATCCAACGCCATTCATGGCC	1	['insB4']	['b0988']	1050009	1050029	21	-8	1050027	1050530	4518723	4518703	0.00189091	21	80.9524	Offset-hit
1	TGCGGGCTGTTGCCCGGCATC	1	['insB4']	['b0988']	1050026	1050046	21	10	1050027	1050530	20295	20315	7.75675e-06	21	100	Offset-hit
1	TGCGGGCTGTTGCCCGGCATC	1	['insB4']	['b0988']	1050026	1050046	21	10	1050027	1050530	258407	258427	7.75675e-06	21	100	Offset-hit
1	TGCGGGCTGTTGCCCGGCATC	1	['insB4']	['b0988']	1050026	1050046	21	10	1050027	1050530	1979002	1979022	7.75675e-06	21	100	Offset-hit
1	TGCGGGCTGTTGCCCGGCATC	1	['insB4']	['b0988']	1050026	1050046	21	10	1050027	1050530	3583696	3583676	7.75675e-06	21	100	Offset-hit
1	TGCGGGCTGTTGCCCGGCATC	1	['insB4']	['b0988']	1050026	1050046	21	10	1050027	1050530	279662	279682	0.00189091	21	80.9524	Offset-hit
1	TGCGGGCTGTTGCCCGGCATC	1	['insB4']	['b0988']	1050026	1050046	21	10	1050027	1050530	291133	291153	0.00189091	21	80.9524	Offset-hit
1	CATTTCAGGCGCTTCGCGAAG	-1	['insF4']	['b1026']	1095139	1095159	21	-8	1094275	1095141	315589	315569	7.75675e-06	21	100	Offset-hit
1	CATTTCAGGCGCTTCGCGAAG	-1	['insF4']	['b1026']	1095139	1095159	21	-8	1094275	1095141	567140	567120	7.75675e-06	21	100	Offset-hit
1	CATTTCAGGCGCTTCGCGAAG	-1	['insF4']	['b1026']	1095139	1095159	21	-8	1094275	1095141	2170534	2170514	7.75675e-06	21	100	Offset-hit
1	CATTTCAGGCGCTTCGCGAAG	-1	['insF4']	['b1026']	1095139	1095159	21	-8	1094275	1095141	392603	392623	7.75675e-06	21	100	Offset-hit
1	TCAATAAAGACATACTTCATT	-1	['insF4']	['b1026']	1095122	1095142	21	10	1094275	1095141	392586	392606	7.75675e-06	21	100	Offset-hit
1	TCAATAAAGACATACTTCATT	-1	['insF4']	['b1026']	1095122	1095142	21	10	1094275	1095141	315606	315586	7.75675e-06	21	100	Offset-hit
1	TCAATAAAGACATACTTCATT	-1	['insF4']	['b1026']	1095122	1095142	21	10	1094275	1095141	567157	567137	7.75675e-06	21	100	Offset-hit
1	TCAATAAAGACATACTTCATT	-1	['insF4']	['b1026']	1095122	1095142	21	10	1094275	1095141	2170551	2170531	7.75675e-06	21	100	Offset-hit
1	CATGTGAGTCACCTCTGACTG	-1	['insE4']	['b1027']	1095435	1095455	21	-8	1095138	1095437	315293	315273	7.75675e-06	21	100	Offset-hit
1	CATGTGAGTCACCTCTGACTG	-1	['insE4']	['b1027']	1095435	1095455	21	-8	1095138	1095437	392899	392919	7.75675e-06	21	100	Offset-hit
1	CATGTGAGTCACCTCTGACTG	-1	['insE4']	['b1027']	1095435	1095455	21	-8	1095138	1095437	566844	566824	7.75675e-06	21	100	Offset-hit
1	CATGTGAGTCACCTCTGACTG	-1	['insE4']	['b1027']	1095435	1095455	21	-8	1095138	1095437	2170238	2170218	7.75675e-06	21	100	Offset-hit
1	GTTGATACTGTTTTTGTCATG	-1	['insE4']	['b1027']	1095418	1095438	21	10	1095138	1095437	315310	315290	7.75675e-06	21	100	Offset-hit
1	GTTGATACTGTTTTTGTCATG	-1	['insE4']	['b1027']	1095418	1095438	21	10	1095138	1095437	392882	392902	7.75675e-06	21	100	Offset-hit
1	GTTGATACTGTTTTTGTCATG	-1	['insE4']	['b1027']	1095418	1095438	21	10	1095138	1095437	566861	566841	7.75675e-06	21	100	Offset-hit
1	GTTGATACTGTTTTTGTCATG	-1	['insE4']	['b1027']	1095418	1095438	21	10	1095138	1095437	2170255	2170235	7.75675e-06	21	100	Offset-hit
1	CATGATGAAACCCCGCTTTTT	-1	['csgD']	['b1040']	1103194	1103214	21	-8	1102546	1103196	2308750	2308765	0.00747171	16	76.1905	Offset-hit
1	CATCAGATGATTTCCAGTTTT	1	['flgJ']	['b1081']	1137353	1137373	21	-8	1137371	1138312	2261306	2261321	0.00747171	16	76.1905	Offset-hit
1	CACCAAAAATCCATAATAAAT	-1	['ldtC']	['b1113']	1170372	1170392	21	-8	1169412	1170374	4220499	4220514	0.00747171	16	76.1905	Offset-hit
1	CATGCGTTAGTTTCTCCACAA	1	['ymfM']	['b1148']	1203804	1203824	21	-8	1203822	1204160	1201094	1201109	0.00747171	16	76.1905	Offset-hit
1	CACATAAAAATCACACAATAA	1	['ymgJ']	['b4594']	1223246	1223266	21	-8	1223264	1223449	2783055	2783075	7.75675e-06	21	100	Offset-hit
1	GATGAATATCTTCTGCTCACA	1	['ymgJ']	['b4594']	1223263	1223283	21	10	1223264	1223449	2783038	2783058	7.75675e-06	21	100	Offset-hit
1	CATCAGCGCATCGCCTTAACG	1	['umuC']	['b1184']	1231168	1231188	21	-8	1231186	1232454	3554200	3554185	0.00747171	16	76.1905	Offset-hit
1	CATATAGCCGCCTTGTTGTAA	-1	['ldrA']	['b4419']	1269273	1269293	21	-8	1269168	1269275	1269808	1269828	7.75675e-06	21	100	Offset-hit
1	CATATAGCCGCCTTGTTGTAA	-1	['ldrA']	['b4419']	1269273	1269293	21	-8	1269168	1269275	1270343	1270363	7.75675e-06	21	100	Offset-hit
1	GCAAACTGCGCGAGCGTCATA	-1	['ldrA']	['b4419']	1269256	1269276	21	10	1269168	1269275	1269791	1269811	7.75675e-06	21	100	Offset-hit
1	GCAAACTGCGCGAGCGTCATA	-1	['ldrA']	['b4419']	1269256	1269276	21	10	1269168	1269275	1270326	1270346	7.75675e-06	21	100	Offset-hit
1	CATATAGCCGCCTTGTTGTAA	-1	['ldrB']	['b4421']	1269808	1269828	21	-8	1269703	1269810	1269273	1269293	7.75675e-06	21	100	Offset-hit
1	CATATAGCCGCCTTGTTGTAA	-1	['ldrB']	['b4421']	1269808	1269828	21	-8	1269703	1269810	1270343	1270363	7.75675e-06	21	100	Offset-hit
1	GCAAACTGCGCGAGCGTCATA	-1	['ldrB']	['b4421']	1269791	1269811	21	10	1269703	1269810	1269256	1269276	7.75675e-06	21	100	Offset-hit
1	GCAAACTGCGCGAGCGTCATA	-1	['ldrB']	['b4421']	1269791	1269811	21	10	1269703	1269810	1270326	1270346	7.75675e-06	21	100	Offset-hit
1	CATATAGCCGCCTTGTTGTAA	-1	['ldrC']	['b4423']	1270343	1270363	21	-8	1270238	1270345	1269273	1269293	7.75675e-06	21	100	Offset-hit
1	CATATAGCCGCCTTGTTGTAA	-1	['ldrC']	['b4423']	1270343	1270363	21	-8	1270238	1270345	1269808	1269828	7.75675e-06	21	100	Offset-hit
1	GCAAACTGCGCGAGCGTCATA	-1	['ldrC']	['b4423']	1270326	1270346	21	10	1270238	1270345	1269256	1269276	7.75675e-06	21	100	Offset-hit
1	GCAAACTGCGCGAGCGTCATA	-1	['ldrC']	['b4423']	1270326	1270346	21	10	1270238	1270345	1269791	1269811	7.75675e-06	21	100	Offset-hit
1	CAAAACGTCGGTAACTTCCGG	1	['ychO']	['b1220']	1273766	1273786	21	-8	1273784	1275178	604989	604974	0.00747171	16	76.1905	Offset-hit
1	CATCCTTCCCCGCATGGGCAG	-1	['tpr']	['b1229']	1287174	1287194	21	-8	1287087	1287176	1286996	1287016	7.75675e-06	21	100	Offset-hit
1	CATCCTTCCCCGCATGGGCAG	-1	['tpr']	['b1229']	1287174	1287194	21	-8	1287087	1287176	1286818	1286838	0.00189091	21	80.9524	Offset-hit
1	CCTTGGTCGAAGCTTCTCATC	-1	['tpr']	['b1229']	1287157	1287177	21	10	1287087	1287176	1286801	1286821	7.75675e-06	21	100	Offset-hit
1	CCTTGGTCGAAGCTTCTCATC	-1	['tpr']	['b1229']	1287157	1287177	21	10	1287087	1287176	1286979	1286999	0.00189091	21	80.9524	Offset-hit
1	CATGATGAACCCTGTTCTATG	1	['insH21']	['b4711']	1299549	1299569	21	-8	1299567	1300547	275079	275099	7.75675e-06	21	100	Offset-hit
1	CATGATGAACCCTGTTCTATG	1	['insH21']	['b4711']	1299549	1299569	21	-8	1299567	1300547	575715	575735	7.75675e-06	21	100	Offset-hit
1	CATGATGAACCCTGTTCTATG	1	['insH21']	['b4711']	1299549	1299569	21	-8	1299567	1300547	688975	688995	7.75675e-06	21	100	Offset-hit
1	CATGATGAACCCTGTTCTATG	1	['insH21']	['b4711']	1299549	1299569	21	-8	1299567	1300547	1396114	1396094	7.75675e-06	21	100	Offset-hit
1	CATGATGAACCCTGTTCTATG	1	['insH21']	['b4711']	1299549	1299569	21	-8	1299567	1300547	2102873	2102893	7.75675e-06	21	100	Offset-hit
1	CATGATGAACCCTGTTCTATG	1	['insH21']	['b4711']	1299549	1299569	21	-8	1299567	1300547	2290043	2290063	7.75675e-06	21	100	Offset-hit
1	CATGATGAACCCTGTTCTATG	1	['insH21']	['b4711']	1299549	1299569	21	-8	1299567	1300547	3130216	3130196	7.75675e-06	21	100	Offset-hit
1	CATGATGAACCCTGTTCTATG	1	['insH21']	['b4711']	1299549	1299569	21	-8	1299567	1300547	3366680	3366700	7.75675e-06	21	100	Offset-hit
1	CATGATGAACCCTGTTCTATG	1	['insH21']	['b4711']	1299549	1299569	21	-8	1299567	1300547	3653160	3653180	7.75675e-06	21	100	Offset-hit
1	CATGATGAACCCTGTTCTATG	1	['insH21']	['b4711']	1299549	1299569	21	-8	1299567	1300547	2067283	2067299	0.00189091	17	80.9524	Offset-hit
1	AAGGTAAGTTGATGACTCATG	1	['insH21']	['b4711']	1299566	1299586	21	10	1299567	1300547	275062	275082	7.75675e-06	21	100	Offset-hit
1	AAGGTAAGTTGATGACTCATG	1	['insH21']	['b4711']	1299566	1299586	21	10	1299567	1300547	575698	575718	7.75675e-06	21	100	Offset-hit
1	AAGGTAAGTTGATGACTCATG	1	['insH21']	['b4711']	1299566	1299586	21	10	1299567	1300547	688958	688978	7.75675e-06	21	100	Offset-hit
1	AAGGTAAGTTGATGACTCATG	1	['insH21']	['b4711']	1299566	1299586	21	10	1299567	1300547	1396131	1396111	7.75675e-06	21	100	Offset-hit
1	AAGGTAAGTTGATGACTCATG	1	['insH21']	['b4711']	1299566	1299586	21	10	1299567	1300547	2067266	2067286	7.75675e-06	21	100	Offset-hit
1	AAGGTAAGTTGATGACTCATG	1	['insH21']	['b4711']	1299566	1299586	21	10	1299567	1300547	2102856	2102876	7.75675e-06	21	100	Offset-hit
1	AAGGTAAGTTGATGACTCATG	1	['insH21']	['b4711']	1299566	1299586	21	10	1299567	1300547	2290026	2290046	7.75675e-06	21	100	Offset-hit
1	AAGGTAAGTTGATGACTCATG	1	['insH21']	['b4711']	1299566	1299586	21	10	1299567	1300547	3130233	3130213	7.75675e-06	21	100	Offset-hit
1	AAGGTAAGTTGATGACTCATG	1	['insH21']	['b4711']	1299566	1299586	21	10	1299567	1300547	3366663	3366683	7.75675e-06	21	100	Offset-hit
1	AAGGTAAGTTGATGACTCATG	1	['insH21']	['b4711']	1299566	1299586	21	10	1299567	1300547	3653143	3653163	7.75675e-06	21	100	Offset-hit
1	CATATTTTTCTCCAGTGAAAT	-1	['yciF']	['b1258']	1315768	1315788	21	-8	1315270	1315770	1096560	1096575	0.00747171	16	76.1905	Offset-hit
1	CATATAATCGCCATCACTTAT	1	['ymiA']	['b4522']	1335130	1335150	21	-8	1335148	1335288	2810677	2810660	0.000478546	18	85.7143	Offset-hit
1	CACCTCATTCTGACAAGATTT	-1	['ycjD']	['b1289']	1351758	1351778	21	-8	1351407	1351760	1351800	1351785	0.00747171	16	76.1905	Offset-hit
1	CATGATGAACCCTGTTCTATG	1	['insH4']	['b1331']	1396094	1396114	21	-8	1396112	1397092	275079	275099	7.75675e-06	21	100	Offset-hit
1	CATGATGAACCCTGTTCTATG	1	['insH4']	['b1331']	1396094	1396114	21	-8	1396112	1397092	575715	575735	7.75675e-06	21	100	Offset-hit
1	CATGATGAACCCTGTTCTATG	1	['insH4']	['b1331']	1396094	1396114	21	-8	1396112	1397092	688975	688995	7.75675e-06	21	100	Offset-hit
1	CATGATGAACCCTGTTCTATG	1	['insH4']	['b1331']	1396094	1396114	21	-8	1396112	1397092	1299569	1299549	7.75675e-06	21	100	Offset-hit
1	CATGATGAACCCTGTTCTATG	1	['insH4']	['b1331']	1396094	1396114	21	-8	1396112	1397092	2102873	2102893	7.75675e-06	21	100	Offset-hit
1	CATGATGAACCCTGTTCTATG	1	['insH4']	['b1331']	1396094	1396114	21	-8	1396112	1397092	2290043	2290063	7.75675e-06	21	100	Offset-hit
1	CATGATGAACCCTGTTCTATG	1	['insH4']	['b1331']	1396094	1396114	21	-8	1396112	1397092	3130216	3130196	7.75675e-06	21	100	Offset-hit
1	CATGATGAACCCTGTTCTATG	1	['insH4']	['b1331']	1396094	1396114	21	-8	1396112	1397092	3366680	3366700	7.75675e-06	21	100	Offset-hit
1	CATGATGAACCCTGTTCTATG	1	['insH4']	['b1331']	1396094	1396114	21	-8	1396112	1397092	3653160	3653180	7.75675e-06	21	100	Offset-hit
1	CATGATGAACCCTGTTCTATG	1	['insH4']	['b1331']	1396094	1396114	21	-8	1396112	1397092	2067283	2067299	0.00189091	17	80.9524	Offset-hit
1	AAGGTAAGTTGATGACTCATG	1	['insH4']	['b1331']	1396111	1396131	21	10	1396112	1397092	275062	275082	7.75675e-06	21	100	Offset-hit
1	AAGGTAAGTTGATGACTCATG	1	['insH4']	['b1331']	1396111	1396131	21	10	1396112	1397092	575698	575718	7.75675e-06	21	100	Offset-hit
1	AAGGTAAGTTGATGACTCATG	1	['insH4']	['b1331']	1396111	1396131	21	10	1396112	1397092	688958	688978	7.75675e-06	21	100	Offset-hit
1	AAGGTAAGTTGATGACTCATG	1	['insH4']	['b1331']	1396111	1396131	21	10	1396112	1397092	1299586	1299566	7.75675e-06	21	100	Offset-hit
1	AAGGTAAGTTGATGACTCATG	1	['insH4']	['b1331']	1396111	1396131	21	10	1396112	1397092	2067266	2067286	7.75675e-06	21	100	Offset-hit
1	AAGGTAAGTTGATGACTCATG	1	['insH4']	['b1331']	1396111	1396131	21	10	1396112	1397092	2102856	2102876	7.75675e-06	21	100	Offset-hit
1	AAGGTAAGTTGATGACTCATG	1	['insH4']	['b1331']	1396111	1396131	21	10	1396112	1397092	2290026	2290046	7.75675e-06	21	100	Offset-hit
1	AAGGTAAGTTGATGACTCATG	1	['insH4']	['b1331']	1396111	1396131	21	10	1396112	1397092	3130233	3130213	7.75675e-06	21	100	Offset-hit
1	AAGGTAAGTTGATGACTCATG	1	['insH4']	['b1331']	1396111	1396131	21	10	1396112	1397092	3366663	3366683	7.75675e-06	21	100	Offset-hit
1	AAGGTAAGTTGATGACTCATG	1	['insH4']	['b1331']	1396111	1396131	21	10	1396112	1397092	3653143	3653163	7.75675e-06	21	100	Offset-hit
1	CATCAGCTAACTCCTTCGTGT	1	['rzoR']	['b4528']	1423382	1423402	21	-8	1423400	1423585	578329	578309	7.75675e-06	21	100	Offset-hit
1	ATCATTTTCAGCTTTCGCATC	1	['rzoR']	['b4528']	1423399	1423419	21	10	1423400	1423585	578346	578326	7.75675e-06	21	100	Offset-hit
1	CATTATGCAAGCCTCACAATA	1	['tfaR']	['b1373']	1432393	1432413	21	-8	1432411	1432986	1634883	1634903	7.75675e-06	21	100	Offset-hit
1	TCACTCATTCTGAATGCCATT	1	['tfaR']	['b1373']	1432410	1432430	21	10	1432411	1432986	1634866	1634886	7.75675e-06	21	100	Offset-hit
1	CATAGTGAGACTCTATACGAA	-1	['pinR']	['b1374']	1433672	1433692	21	-8	1433084	1433674	1633624	1633604	7.75675e-06	21	100	Offset-hit
1	TAAGCAAAAATTCGAGACATA	-1	['pinR']	['b1374']	1433655	1433675	21	10	1433084	1433674	1633641	1633621	0.00189091	21	80.9524	Offset-hit
1	CATGAAGATATTCCTTAAAAT	-1	['ynaE']	['b1375']	1434222	1434242	21	-8	1433991	1434224	1633074	1633054	7.75675e-06	21	100	Offset-hit
1	AGGGTGTCTTTTGATTTCATG	-1	['ynaE']	['b1375']	1434205	1434225	21	10	1433991	1434224	1633091	1633071	7.75675e-06	21	100	Offset-hit
1	CATATAGCCTCGAATTAGTAA	-1	['ynaM']	['b4744']	1434404	1434424	21	-8	1434293	1434406	1632892	1632872	7.75675e-06	21	100	Offset-hit
1	ATTATCAGTATGCTGTTCATA	-1	['ynaM']	['b4744']	1434387	1434407	21	10	1434293	1434406	1632909	1632889	7.75675e-06	21	100	Offset-hit
1	CACTTTTTTGCCCGTCCATAT	-1	['insD2']	['b1402']	1468824	1468844	21	-8	1467921	1468826	381676	381656	7.75675e-06	21	100	Offset-hit
1	CACTTTTTTGCCCGTCCATAT	-1	['insD2']	['b1402']	1468824	1468844	21	-8	1467921	1468826	3186512	3186492	7.75675e-06	21	100	Offset-hit
1	CACTTTTTTGCCCGTCCATAT	-1	['insD2']	['b1402']	1468824	1468844	21	-8	1467921	1468826	4498597	4498577	7.75675e-06	21	100	Offset-hit
1	CACTTTTTTGCCCGTCCATAT	-1	['insD2']	['b1402']	1468824	1468844	21	-8	1467921	1468826	2069855	2069875	7.75675e-06	21	100	Offset-hit
1	CACTTTTTTGCCCGTCCATAT	-1	['insD2']	['b1402']	1468824	1468844	21	-8	1467921	1468826	2997275	2997295	7.75675e-06	21	100	Offset-hit
1	AGGGCGCGTGCGCTATCCACT	-1	['insD2']	['b1402']	1468807	1468827	21	10	1467921	1468826	381693	381673	7.75675e-06	21	100	Offset-hit
1	AGGGCGCGTGCGCTATCCACT	-1	['insD2']	['b1402']	1468807	1468827	21	10	1467921	1468826	2069838	2069858	7.75675e-06	21	100	Offset-hit
1	AGGGCGCGTGCGCTATCCACT	-1	['insD2']	['b1402']	1468807	1468827	21	10	1467921	1468826	2997258	2997278	7.75675e-06	21	100	Offset-hit
1	AGGGCGCGTGCGCTATCCACT	-1	['insD2']	['b1402']	1468807	1468827	21	10	1467921	1468826	3186529	3186509	7.75675e-06	21	100	Offset-hit
1	AGGGCGCGTGCGCTATCCACT	-1	['insD2']	['b1402']	1468807	1468827	21	10	1467921	1468826	4498614	4498594	7.75675e-06	21	100	Offset-hit
1	CATCTGTTCTCCAATGACTAG	-1	['insC2']	['b1403']	1469147	1469167	21	-8	1468784	1469149	2070178	2070198	7.75675e-06	21	100	Offset-hit
1	CATCTGTTCTCCAATGACTAG	-1	['insC2']	['b1403']	1469147	1469167	21	-8	1468784	1469149	2997598	2997618	7.75675e-06	21	100	Offset-hit
1	CATCTGTTCTCCAATGACTAG	-1	['insC2']	['b1403']	1469147	1469167	21	-8	1468784	1469149	381353	381333	7.75675e-06	21	100	Offset-hit
1	CATCTGTTCTCCAATGACTAG	-1	['insC2']	['b1403']	1469147	1469167	21	-8	1468784	1469149	3186189	3186169	7.75675e-06	21	100	Offset-hit
1	CATCTGTTCTCCAATGACTAG	-1	['insC2']	['b1403']	1469147	1469167	21	-8	1468784	1469149	4498274	4498254	7.75675e-06	21	100	Offset-hit
1	GGCCCTAAGACATCAATCATC	-1	['insC2']	['b1403']	1469130	1469150	21	10	1468784	1469149	381370	381350	7.75675e-06	21	100	Offset-hit
1	GGCCCTAAGACATCAATCATC	-1	['insC2']	['b1403']	1469130	1469150	21	10	1468784	1469149	2070161	2070181	7.75675e-06	21	100	Offset-hit
1	GGCCCTAAGACATCAATCATC	-1	['insC2']	['b1403']	1469130	1469150	21	10	1468784	1469149	2997581	2997601	7.75675e-06	21	100	Offset-hit
1	GGCCCTAAGACATCAATCATC	-1	['insC2']	['b1403']	1469130	1469150	21	10	1468784	1469149	3186206	3186186	7.75675e-06	21	100	Offset-hit
1	GGCCCTAAGACATCAATCATC	-1	['insC2']	['b1403']	1469130	1469150	21	10	1468784	1469149	4498291	4498271	7.75675e-06	21	100	Offset-hit
1	CATTCAAAAAACCTCCGCAAC	1	['insI2']	['b1404']	1469340	1469360	21	-8	1469358	1470509	270605	270585	7.75675e-06	21	100	Offset-hit
1	CATTCAAAAAACCTCCGCAAC	1	['insI2']	['b1404']	1469340	1469360	21	-8	1469358	1470509	4508615	4508635	7.75675e-06	21	100	Offset-hit
1	GCTGTAAATGTTCGTCTCATT	1	['insI2']	['b1404']	1469357	1469377	21	10	1469358	1470509	270622	270602	7.75675e-06	21	100	Offset-hit
1	GCTGTAAATGTTCGTCTCATT	1	['insI2']	['b1404']	1469357	1469377	21	10	1469358	1470509	4508598	4508618	7.75675e-06	21	100	Offset-hit
1	CAATACGTTCCGACGTTCAGT	1	['ynbD']	['b1411']	1480891	1480911	21	-8	1480909	1482201	1757569	1757588	0.00747171	20	76.1905	Offset-hit
1	CATAATGCTCTCCTGTGCTTT	1	['curA']	['b1449']	1519009	1519029	21	-8	1519027	1520064	352708	352693	0.00747171	16	76.1905	Offset-hit
1	CATTTTGTTCTCCTTAATTAT	1	['ydcC']	['b1460']	1531798	1531818	21	-8	1531816	1532952	738094	738074	7.75675e-06	21	100	Offset-hit
1	CATTTTGTTCTCCTTAATTAT	1	['ydcC']	['b1460']	1531798	1531818	21	-8	1531816	1532952	3624380	3624361	3.06498e-05	20	95.2381	Offset-hit
1	ATCAATTTTTTAAGTTCCATT	1	['ydcC']	['b1460']	1531815	1531835	21	10	1531816	1532952	736464	736444	7.75675e-06	21	100	Offset-hit
1	ATCAATTTTTTAAGTTCCATT	1	['ydcC']	['b1460']	1531815	1531835	21	10	1531816	1532952	736844	736824	7.75675e-06	21	100	Offset-hit
1	ATCAATTTTTTAAGTTCCATT	1	['ydcC']	['b1460']	1531815	1531835	21	10	1531816	1532952	738111	738091	7.75675e-06	21	100	Offset-hit
1	ATCAATTTTTTAAGTTCCATT	1	['ydcC']	['b1460']	1531815	1531835	21	10	1531816	1532952	3624397	3624377	7.75675e-06	21	100	Offset-hit
1	CATTTTATCTCCTTAAAACAA	-1	['ydeO']	['b1499']	1583685	1583705	21	-8	1582926	1583687	961199	961183	0.00189091	17	80.9524	Offset-hit
1	CATATTTGCCCCATATAGTCA	1	['yneK']	['b1527']	1615745	1615765	21	-8	1615763	1616878	916209	916224	0.00747171	16	76.1905	Offset-hit
1	CATATAGCCTCGAATTAGTAA	1	['ynfT']	['b4748']	1632872	1632892	21	-8	1632890	1633003	1434404	1434424	7.75675e-06	21	100	Offset-hit
1	ATTATCAGTATGCTGTTCATA	1	['ynfT']	['b4748']	1632889	1632909	21	10	1632890	1633003	1434387	1434407	7.75675e-06	21	100	Offset-hit
1	CATGAAGATATTCCTTAAAAT	1	['ydfK']	['b1544']	1633054	1633074	21	-8	1633072	1633305	1434222	1434242	7.75675e-06	21	100	Offset-hit
1	AGGGTGTCTTTTGATTTCATG	1	['ydfK']	['b1544']	1633071	1633091	21	10	1633072	1633305	1434205	1434225	7.75675e-06	21	100	Offset-hit
1	CATAGTGAGACTCTATACGAA	1	['pinQ']	['b1545']	1633604	1633624	21	-8	1633622	1634212	1433672	1433692	7.75675e-06	21	100	Offset-hit
1	TAAGCAAAAATTTGAGACATA	1	['pinQ']	['b1545']	1633621	1633641	21	10	1633622	1634212	1433655	1433675	0.00189091	21	80.9524	Offset-hit
1	CATTATGCAAGCCTCACAATA	-1	['tfaQ']	['b1546']	1634883	1634903	21	-8	1634310	1634885	1432413	1432393	7.75675e-06	21	100	Offset-hit
1	TCACTCATTCTGAATGCCATT	-1	['tfaQ']	['b1546']	1634866	1634886	21	10	1634310	1634885	1432430	1432410	7.75675e-06	21	100	Offset-hit
1	CACTCAGCAACCCCGGTATCA	-1	['stfQ']	['b1547']	1635845	1635865	21	-8	1634885	1635847	581356	581336	7.75675e-06	21	100	Offset-hit
1	CATGAGGTTGCCCCGTATTCA	1	['ynfO']	['b4533']	1636738	1636758	21	-8	1636756	1636989	580443	580463	7.75675e-06	21	100	Offset-hit
1	GTTCTGTTCTTCGTTGACATG	1	['ynfO']	['b4533']	1636755	1636775	21	10	1636756	1636989	580426	580446	0.00189091	21	80.9524	Offset-hit
1	CATAGATATTTATGATGAGGA	-1	['rrrQ']	['b1554']	1640055	1640075	21	-8	1639524	1640057	153042	153027	0.00747171	16	76.1905	Offset-hit
1	CAAAAAAATTCCTTAATACTG	1	['cspF']	['b1558']	1641837	1641857	21	-8	1641855	1642067	2990271	2990256	0.00747171	16	76.1905	Offset-hit
1	CCTGTCATTTTACGGGACAAA	1	['cspF']	['b1558']	1641854	1641874	21	10	1641855	1642067	1051156	1051176	7.75675e-06	21	100	Offset-hit
1	CATCAGAGTTCATCCAGCGTC	-1	['relE']	['b1563']	1645631	1645651	21	-8	1645346	1645633	4096117	4096132	0.00747171	16	76.1905	Offset-hit
1	AAATCCAGAAAATACGCCATC	-1	['relE']	['b1563']	1645614	1645634	21	10	1645346	1645633	2064943	2064958	0.00747171	16	76.1905	Offset-hit
1	CATTTATTTCGCATCCTCTTC	-1	['ydhY']	['b1674']	1754475	1754495	21	-8	1753851	1754477	3544135	3544120	0.00747171	16	76.1905	Offset-hit
1	CATAATTAACTCCTTTAACCT	1	['ydiB']	['b1692']	1773771	1773791	21	-8	1773789	1774655	3903699	3903714	0.00747171	16	76.1905	Offset-hit
1	CATGGTTTTCCTCATTGTGTC	-1	['pheS']	['b1714']	1798940	1798960	21	-8	1797959	1798942	1290315	1290331	0.00189091	17	80.9524	Offset-hit
1	CATCACATTCCCTGTTATTAC	-1	['ynjI']	['b1762']	1844869	1844889	21	-8	1843831	1844871	455040	455025	0.00747171	16	76.1905	Offset-hit
1	CATCCAACGCCATTCATGGCC	-1	['insB5']	['b1893']	1979019	1979039	21	-8	1978518	1979021	20312	20332	7.75675e-06	21	100	Offset-hit
1	CATCCAACGCCATTCATGGCC	-1	['insB5']	['b1893']	1979019	1979039	21	-8	1978518	1979021	258424	258444	7.75675e-06	21	100	Offset-hit
1	CATCCAACGCCATTCATGGCC	-1	['insB5']	['b1893']	1979019	1979039	21	-8	1978518	1979021	279679	279699	7.75675e-06	21	100	Offset-hit
1	CATCCAACGCCATTCATGGCC	-1	['insB5']	['b1893']	1979019	1979039	21	-8	1978518	1979021	291150	291170	7.75675e-06	21	100	Offset-hit
1	CATCCAACGCCATTCATGGCC	-1	['insB5']	['b1893']	1979019	1979039	21	-8	1978518	1979021	1050029	1050009	7.75675e-06	21	100	Offset-hit
1	CATCCAACGCCATTCATGGCC	-1	['insB5']	['b1893']	1979019	1979039	21	-8	1978518	1979021	3583679	3583659	7.75675e-06	21	100	Offset-hit
1	CATCCAACGCCATTCATGGCC	-1	['insB5']	['b1893']	1979019	1979039	21	-8	1978518	1979021	4518723	4518703	0.00189091	21	80.9524	Offset-hit
1	TGCGGGCTGTTGCCCGGCATC	-1	['insB5']	['b1893']	1979002	1979022	21	10	1978518	1979021	20295	20315	7.75675e-06	21	100	Offset-hit
1	TGCGGGCTGTTGCCCGGCATC	-1	['insB5']	['b1893']	1979002	1979022	21	10	1978518	1979021	258407	258427	7.75675e-06	21	100	Offset-hit
1	TGCGGGCTGTTGCCCGGCATC	-1	['insB5']	['b1893']	1979002	1979022	21	10	1978518	1979021	1050046	1050026	7.75675e-06	21	100	Offset-hit
1	TGCGGGCTGTTGCCCGGCATC	-1	['insB5']	['b1893']	1979002	1979022	21	10	1978518	1979021	3583696	3583676	7.75675e-06	21	100	Offset-hit
1	TGCGGGCTGTTGCCCGGCATC	-1	['insB5']	['b1893']	1979002	1979022	21	10	1978518	1979021	279662	279682	0.00189091	21	80.9524	Offset-hit
1	TGCGGGCTGTTGCCCGGCATC	-1	['insB5']	['b1893']	1979002	1979022	21	10	1978518	1979021	291133	291153	0.00189091	21	80.9524	Offset-hit
1	CACTGGAGCACCTCAAAAACA	-1	['insA5']	['b1894']	1979213	1979233	21	-8	1978940	1979215	20506	20526	7.75675e-06	21	100	Offset-hit
1	CACTGGAGCACCTCAAAAACA	-1	['insA5']	['b1894']	1979213	1979233	21	-8	1978940	1979215	258618	258638	7.75675e-06	21	100	Offset-hit
1	CACTGGAGCACCTCAAAAACA	-1	['insA5']	['b1894']	1979213	1979233	21	-8	1978940	1979215	279873	279893	7.75675e-06	21	100	Offset-hit
1	CACTGGAGCACCTCAAAAACA	-1	['insA5']	['b1894']	1979213	1979233	21	-8	1978940	1979215	291344	291364	7.75675e-06	21	100	Offset-hit
1	CACTGGAGCACCTCAAAAACA	-1	['insA5']	['b1894']	1979213	1979233	21	-8	1978940	1979215	3583485	3583465	7.75675e-06	21	100	Offset-hit
1	CACTGGAGCACCTCAAAAACA	-1	['insA5']	['b1894']	1979213	1979233	21	-8	1978940	1979215	1049835	1049815	0.00189091	21	80.9524	Offset-hit
1	CTGATAGAAACAGAAGCCACT	-1	['insA5']	['b1894']	1979196	1979216	21	10	1978940	1979215	20489	20509	7.75675e-06	21	100	Offset-hit
1	CTGATAGAAACAGAAGCCACT	-1	['insA5']	['b1894']	1979196	1979216	21	10	1978940	1979215	258601	258621	7.75675e-06	21	100	Offset-hit
1	CTGATAGAAACAGAAGCCACT	-1	['insA5']	['b1894']	1979196	1979216	21	10	1978940	1979215	279856	279876	7.75675e-06	21	100	Offset-hit
1	CTGATAGAAACAGAAGCCACT	-1	['insA5']	['b1894']	1979196	1979216	21	10	1978940	1979215	291327	291347	7.75675e-06	21	100	Offset-hit
1	CTGATAGAAACAGAAGCCACT	-1	['insA5']	['b1894']	1979196	1979216	21	10	1978940	1979215	1049852	1049832	7.75675e-06	21	100	Offset-hit
1	CTGATAGAAACAGAAGCCACT	-1	['insA5']	['b1894']	1979196	1979216	21	10	1978940	1979215	3583502	3583482	7.75675e-06	21	100	Offset-hit
1	CAACGATTCCTCTGTAGTTCA	-1	['yeeO']	['b1985']	2059844	2059864	21	-8	2058203	2059846	2044544	2044562	0.000121109	19	90.4762	Offset-hit
1	CAACGATTCCTCTGTAGTTCA	-1	['yeeO']	['b1985']	2059844	2059864	21	-8	2058203	2059846	2062255	2062273	0.000121109	19	90.4762	Offset-hit
1	CAACGATTCCTCTGTAGTTCA	-1	['yeeO']	['b1985']	2059844	2059864	21	-8	2058203	2059846	2058107	2058089	0.000121109	19	90.4762	Offset-hit
1	CATGATGAACCCTGTTCCATG	-1	['insH6']	['b1994']	2067283	2067303	21	-8	2066305	2067285	275079	275095	0.00189091	17	80.9524	Offset-hit
1	CATGATGAACCCTGTTCCATG	-1	['insH6']	['b1994']	2067283	2067303	21	-8	2066305	2067285	575715	575731	0.00189091	17	80.9524	Offset-hit
1	CATGATGAACCCTGTTCCATG	-1	['insH6']	['b1994']	2067283	2067303	21	-8	2066305	2067285	688975	688991	0.00189091	17	80.9524	Offset-hit
1	CATGATGAACCCTGTTCCATG	-1	['insH6']	['b1994']	2067283	2067303	21	-8	2066305	2067285	1299569	1299553	0.00189091	17	80.9524	Offset-hit
1	CATGATGAACCCTGTTCCATG	-1	['insH6']	['b1994']	2067283	2067303	21	-8	2066305	2067285	1396114	1396098	0.00189091	17	80.9524	Offset-hit
1	CATGATGAACCCTGTTCCATG	-1	['insH6']	['b1994']	2067283	2067303	21	-8	2066305	2067285	2102873	2102889	0.00189091	17	80.9524	Offset-hit
1	CATGATGAACCCTGTTCCATG	-1	['insH6']	['b1994']	2067283	2067303	21	-8	2066305	2067285	2290043	2290059	0.00189091	17	80.9524	Offset-hit
1	CATGATGAACCCTGTTCCATG	-1	['insH6']	['b1994']	2067283	2067303	21	-8	2066305	2067285	3130216	3130200	0.00189091	17	80.9524	Offset-hit
1	CATGATGAACCCTGTTCCATG	-1	['insH6']	['b1994']	2067283	2067303	21	-8	2066305	2067285	3366680	3366696	0.00189091	17	80.9524	Offset-hit
1	CATGATGAACCCTGTTCCATG	-1	['insH6']	['b1994']	2067283	2067303	21	-8	2066305	2067285	3653160	3653176	0.00189091	17	80.9524	Offset-hit
1	AAGGTAAGTTGATGACTCATG	-1	['insH6']	['b1994']	2067266	2067286	21	10	2066305	2067285	275062	275082	7.75675e-06	21	100	Offset-hit
1	AAGGTAAGTTGATGACTCATG	-1	['insH6']	['b1994']	2067266	2067286	21	10	2066305	2067285	575698	575718	7.75675e-06	21	100	Offset-hit
1	AAGGTAAGTTGATGACTCATG	-1	['insH6']	['b1994']	2067266	2067286	21	10	2066305	2067285	688958	688978	7.75675e-06	21	100	Offset-hit
1	AAGGTAAGTTGATGACTCATG	-1	['insH6']	['b1994']	2067266	2067286	21	10	2066305	2067285	1299586	1299566	7.75675e-06	21	100	Offset-hit
1	AAGGTAAGTTGATGACTCATG	-1	['insH6']	['b1994']	2067266	2067286	21	10	2066305	2067285	1396131	1396111	7.75675e-06	21	100	Offset-hit
1	AAGGTAAGTTGATGACTCATG	-1	['insH6']	['b1994']	2067266	2067286	21	10	2066305	2067285	2102856	2102876	7.75675e-06	21	100	Offset-hit
1	AAGGTAAGTTGATGACTCATG	-1	['insH6']	['b1994']	2067266	2067286	21	10	2066305	2067285	2290026	2290046	7.75675e-06	21	100	Offset-hit
1	AAGGTAAGTTGATGACTCATG	-1	['insH6']	['b1994']	2067266	2067286	21	10	2066305	2067285	3130233	3130213	7.75675e-06	21	100	Offset-hit
1	AAGGTAAGTTGATGACTCATG	-1	['insH6']	['b1994']	2067266	2067286	21	10	2066305	2067285	3366663	3366683	7.75675e-06	21	100	Offset-hit
1	AAGGTAAGTTGATGACTCATG	-1	['insH6']	['b1994']	2067266	2067286	21	10	2066305	2067285	3653143	3653163	7.75675e-06	21	100	Offset-hit
1	CACTTTTTTGCCCGTCCATAT	-1	['insD3']	['b1996']	2069855	2069875	21	-8	2068952	2069857	381676	381656	7.75675e-06	21	100	Offset-hit
1	CACTTTTTTGCCCGTCCATAT	-1	['insD3']	['b1996']	2069855	2069875	21	-8	2068952	2069857	3186512	3186492	7.75675e-06	21	100	Offset-hit
1	CACTTTTTTGCCCGTCCATAT	-1	['insD3']	['b1996']	2069855	2069875	21	-8	2068952	2069857	4498597	4498577	7.75675e-06	21	100	Offset-hit
1	CACTTTTTTGCCCGTCCATAT	-1	['insD3']	['b1996']	2069855	2069875	21	-8	2068952	2069857	1468824	1468844	7.75675e-06	21	100	Offset-hit
1	CACTTTTTTGCCCGTCCATAT	-1	['insD3']	['b1996']	2069855	2069875	21	-8	2068952	2069857	2997275	2997295	7.75675e-06	21	100	Offset-hit
1	AGGGCGCGTGCGCTATCCACT	-1	['insD3']	['b1996']	2069838	2069858	21	10	2068952	2069857	381693	381673	7.75675e-06	21	100	Offset-hit
1	AGGGCGCGTGCGCTATCCACT	-1	['insD3']	['b1996']	2069838	2069858	21	10	2068952	2069857	1468807	1468827	7.75675e-06	21	100	Offset-hit
1	AGGGCGCGTGCGCTATCCACT	-1	['insD3']	['b1996']	2069838	2069858	21	10	2068952	2069857	2997258	2997278	7.75675e-06	21	100	Offset-hit
1	AGGGCGCGTGCGCTATCCACT	-1	['insD3']	['b1996']	2069838	2069858	21	10	2068952	2069857	3186529	3186509	7.75675e-06	21	100	Offset-hit
1	AGGGCGCGTGCGCTATCCACT	-1	['insD3']	['b1996']	2069838	2069858	21	10	2068952	2069857	4498614	4498594	7.75675e-06	21	100	Offset-hit
1	CATCTGTTCTCCAATGACTAG	-1	['insC3']	['b1997']	2070178	2070198	21	-8	2069815	2070180	1469147	1469167	7.75675e-06	21	100	Offset-hit
1	CATCTGTTCTCCAATGACTAG	-1	['insC3']	['b1997']	2070178	2070198	21	-8	2069815	2070180	2997598	2997618	7.75675e-06	21	100	Offset-hit
1	CATCTGTTCTCCAATGACTAG	-1	['insC3']	['b1997']	2070178	2070198	21	-8	2069815	2070180	381353	381333	7.75675e-06	21	100	Offset-hit
1	CATCTGTTCTCCAATGACTAG	-1	['insC3']	['b1997']	2070178	2070198	21	-8	2069815	2070180	3186189	3186169	7.75675e-06	21	100	Offset-hit
1	CATCTGTTCTCCAATGACTAG	-1	['insC3']	['b1997']	2070178	2070198	21	-8	2069815	2070180	4498274	4498254	7.75675e-06	21	100	Offset-hit
1	GGCCCTAAGACATCAATCATC	-1	['insC3']	['b1997']	2070161	2070181	21	10	2069815	2070180	381370	381350	7.75675e-06	21	100	Offset-hit
1	GGCCCTAAGACATCAATCATC	-1	['insC3']	['b1997']	2070161	2070181	21	10	2069815	2070180	1469130	1469150	7.75675e-06	21	100	Offset-hit
1	GGCCCTAAGACATCAATCATC	-1	['insC3']	['b1997']	2070161	2070181	21	10	2069815	2070180	2997581	2997601	7.75675e-06	21	100	Offset-hit
1	GGCCCTAAGACATCAATCATC	-1	['insC3']	['b1997']	2070161	2070181	21	10	2069815	2070180	3186206	3186186	7.75675e-06	21	100	Offset-hit
1	GGCCCTAAGACATCAATCATC	-1	['insC3']	['b1997']	2070161	2070181	21	10	2069815	2070180	4498291	4498271	7.75675e-06	21	100	Offset-hit
1	CATGATGAACCCTGTTCTATG	-1	['insH7']	['b2030']	2102873	2102893	21	-8	2101895	2102875	275079	275099	7.75675e-06	21	100	Offset-hit
1	CATGATGAACCCTGTTCTATG	-1	['insH7']	['b2030']	2102873	2102893	21	-8	2101895	2102875	575715	575735	7.75675e-06	21	100	Offset-hit
1	CATGATGAACCCTGTTCTATG	-1	['insH7']	['b2030']	2102873	2102893	21	-8	2101895	2102875	688975	688995	7.75675e-06	21	100	Offset-hit
1	CATGATGAACCCTGTTCTATG	-1	['insH7']	['b2030']	2102873	2102893	21	-8	2101895	2102875	1299569	1299549	7.75675e-06	21	100	Offset-hit
1	CATGATGAACCCTGTTCTATG	-1	['insH7']	['b2030']	2102873	2102893	21	-8	2101895	2102875	1396114	1396094	7.75675e-06	21	100	Offset-hit
1	CATGATGAACCCTGTTCTATG	-1	['insH7']	['b2030']	2102873	2102893	21	-8	2101895	2102875	2290043	2290063	7.75675e-06	21	100	Offset-hit
1	CATGATGAACCCTGTTCTATG	-1	['insH7']	['b2030']	2102873	2102893	21	-8	2101895	2102875	3130216	3130196	7.75675e-06	21	100	Offset-hit
1	CATGATGAACCCTGTTCTATG	-1	['insH7']	['b2030']	2102873	2102893	21	-8	2101895	2102875	3366680	3366700	7.75675e-06	21	100	Offset-hit
1	CATGATGAACCCTGTTCTATG	-1	['insH7']	['b2030']	2102873	2102893	21	-8	2101895	2102875	3653160	3653180	7.75675e-06	21	100	Offset-hit
1	CATGATGAACCCTGTTCTATG	-1	['insH7']	['b2030']	2102873	2102893	21	-8	2101895	2102875	2067283	2067299	0.00189091	17	80.9524	Offset-hit
1	AAGGTAAGTTGATGACTCATG	-1	['insH7']	['b2030']	2102856	2102876	21	10	2101895	2102875	275062	275082	7.75675e-06	21	100	Offset-hit
1	AAGGTAAGTTGATGACTCATG	-1	['insH7']	['b2030']	2102856	2102876	21	10	2101895	2102875	575698	575718	7.75675e-06	21	100	Offset-hit
1	AAGGTAAGTTGATGACTCATG	-1	['insH7']	['b2030']	2102856	2102876	21	10	2101895	2102875	688958	688978	7.75675e-06	21	100	Offset-hit
1	AAGGTAAGTTGATGACTCATG	-1	['insH7']	['b2030']	2102856	2102876	21	10	2101895	2102875	1299586	1299566	7.75675e-06	21	100	Offset-hit
1	AAGGTAAGTTGATGACTCATG	-1	['insH7']	['b2030']	2102856	2102876	21	10	2101895	2102875	1396131	1396111	7.75675e-06	21	100	Offset-hit
1	AAGGTAAGTTGATGACTCATG	-1	['insH7']	['b2030']	2102856	2102876	21	10	2101895	2102875	2067266	2067286	7.75675e-06	21	100	Offset-hit
1	AAGGTAAGTTGATGACTCATG	-1	['insH7']	['b2030']	2102856	2102876	21	10	2101895	2102875	2290026	2290046	7.75675e-06	21	100	Offset-hit
1	AAGGTAAGTTGATGACTCATG	-1	['insH7']	['b2030']	2102856	2102876	21	10	2101895	2102875	3130233	3130213	7.75675e-06	21	100	Offset-hit
1	AAGGTAAGTTGATGACTCATG	-1	['insH7']	['b2030']	2102856	2102876	21	10	2101895	2102875	3366663	3366683	7.75675e-06	21	100	Offset-hit
1	AAGGTAAGTTGATGACTCATG	-1	['insH7']	['b2030']	2102856	2102876	21	10	2101895	2102875	3653143	3653163	7.75675e-06	21	100	Offset-hit
1	CATTTTCACTTTATTTTCTGG	-1	['wbbI']	['b2034']	2106055	2106075	21	-8	2105065	2106057	401752	401737	0.00747171	16	76.1905	Offset-hit
1	CATAAAATCCTCAGCAAACCA	-1	['glf']	['b2036']	2108327	2108347	21	-8	2107226	2108329	3152593	3152608	0.00747171	16	76.1905	Offset-hit
1	CATAACCCTTTCCTTATTAAA	-1	['ibsA']	['b4667']	2153406	2153426	21	-8	2153349	2153408	3195143	3195127	0.00189091	17	80.9524	Offset-hit
1	ATGATGACGTGCTTCATCATA	-1	['ibsA']	['b4667']	2153389	2153409	21	10	2153349	2153408	3194785	3194765	0.00189091	21	80.9524	Offset-hit
1	ATGATGACGTGCTTCATCATA	-1	['ibsA']	['b4667']	2153389	2153409	21	10	2153349	2153408	3195160	3195140	0.00189091	21	80.9524	Offset-hit
1	CATGTGAGTCACCTCTGACTG	1	['insE5']	['b2088']	2170218	2170238	21	-8	2170236	2170535	315293	315273	7.75675e-06	21	100	Offset-hit
1	CATGTGAGTCACCTCTGACTG	1	['insE5']	['b2088']	2170218	2170238	21	-8	2170236	2170535	392899	392919	7.75675e-06	21	100	Offset-hit
1	CATGTGAGTCACCTCTGACTG	1	['insE5']	['b2088']	2170218	2170238	21	-8	2170236	2170535	566844	566824	7.75675e-06	21	100	Offset-hit
1	CATGTGAGTCACCTCTGACTG	1	['insE5']	['b2088']	2170218	2170238	21	-8	2170236	2170535	1095435	1095455	7.75675e-06	21	100	Offset-hit
1	GTTGATACTGTTTTTGTCATG	1	['insE5']	['b2088']	2170235	2170255	21	10	2170236	2170535	315310	315290	7.75675e-06	21	100	Offset-hit
1	GTTGATACTGTTTTTGTCATG	1	['insE5']	['b2088']	2170235	2170255	21	10	2170236	2170535	392882	392902	7.75675e-06	21	100	Offset-hit
1	GTTGATACTGTTTTTGTCATG	1	['insE5']	['b2088']	2170235	2170255	21	10	2170236	2170535	566861	566841	7.75675e-06	21	100	Offset-hit
1	GTTGATACTGTTTTTGTCATG	1	['insE5']	['b2088']	2170235	2170255	21	10	2170236	2170535	1095418	1095438	7.75675e-06	21	100	Offset-hit
1	CATTTCAGGCGCTTCGCGAAG	1	['insF5']	['b2089']	2170514	2170534	21	-8	2170532	2171398	315589	315569	7.75675e-06	21	100	Offset-hit
1	CATTTCAGGCGCTTCGCGAAG	1	['insF5']	['b2089']	2170514	2170534	21	-8	2170532	2171398	567140	567120	7.75675e-06	21	100	Offset-hit
1	CATTTCAGGCGCTTCGCGAAG	1	['insF5']	['b2089']	2170514	2170534	21	-8	2170532	2171398	392603	392623	7.75675e-06	21	100	Offset-hit
1	CATTTCAGGCGCTTCGCGAAG	1	['insF5']	['b2089']	2170514	2170534	21	-8	2170532	2171398	1095139	1095159	7.75675e-06	21	100	Offset-hit
1	TCAATAAAGACATACTTCATT	1	['insF5']	['b2089']	2170531	2170551	21	10	2170532	2171398	392586	392606	7.75675e-06	21	100	Offset-hit
1	TCAATAAAGACATACTTCATT	1	['insF5']	['b2089']	2170531	2170551	21	10	2170532	2171398	1095122	1095142	7.75675e-06	21	100	Offset-hit
1	TCAATAAAGACATACTTCATT	1	['insF5']	['b2089']	2170531	2170551	21	10	2170532	2171398	315606	315586	7.75675e-06	21	100	Offset-hit
1	TCAATAAAGACATACTTCATT	1	['insF5']	['b2089']	2170531	2170551	21	10	2170532	2171398	567157	567137	7.75675e-06	21	100	Offset-hit
1	CATAATATGTTCCTTAATAAA	-1	['yehD']	['b2111']	2192220	2192240	21	-8	2191680	2192222	2777610	2777595	0.00747171	16	76.1905	Offset-hit
1	GCAATAATTGAACGTTTCATA	-1	['yehD']	['b2111']	2192203	2192223	21	10	2191680	2192222	1288811	1288796	0.00747171	16	76.1905	Offset-hit
1	CATATTCACTACCTGTTATGA	-1	['galS']	['b2151']	2241666	2241686	21	-8	2240628	2241668	1603273	1603288	0.00747171	16	76.1905	Offset-hit
1	CATACGTTGTTCTCTTAAGGT	-1	['yeiW']	['b4502']	2265293	2265313	21	-8	2265041	2265295	532359	532374	0.00747171	16	76.1905	Offset-hit
1	CATGATGAACCCTGTTCTATG	-1	['insH8']	['b2192']	2290043	2290063	21	-8	2289065	2290045	275079	275099	7.75675e-06	21	100	Offset-hit
1	CATGATGAACCCTGTTCTATG	-1	['insH8']	['b2192']	2290043	2290063	21	-8	2289065	2290045	575715	575735	7.75675e-06	21	100	Offset-hit
1	CATGATGAACCCTGTTCTATG	-1	['insH8']	['b2192']	2290043	2290063	21	-8	2289065	2290045	688975	688995	7.75675e-06	21	100	Offset-hit
1	CATGATGAACCCTGTTCTATG	-1	['insH8']	['b2192']	2290043	2290063	21	-8	2289065	2290045	1299569	1299549	7.75675e-06	21	100	Offset-hit
1	CATGATGAACCCTGTTCTATG	-1	['insH8']	['b2192']	2290043	2290063	21	-8	2289065	2290045	1396114	1396094	7.75675e-06	21	100	Offset-hit
1	CATGATGAACCCTGTTCTATG	-1	['insH8']	['b2192']	2290043	2290063	21	-8	2289065	2290045	2102873	2102893	7.75675e-06	21	100	Offset-hit
1	CATGATGAACCCTGTTCTATG	-1	['insH8']	['b2192']	2290043	2290063	21	-8	2289065	2290045	3130216	3130196	7.75675e-06	21	100	Offset-hit
1	CATGATGAACCCTGTTCTATG	-1	['insH8']	['b2192']	2290043	2290063	21	-8	2289065	2290045	3366680	3366700	7.75675e-06	21	100	Offset-hit
1	CATGATGAACCCTGTTCTATG	-1	['insH8']	['b2192']	2290043	2290063	21	-8	2289065	2290045	3653160	3653180	7.75675e-06	21	100	Offset-hit
1	CATGATGAACCCTGTTCTATG	-1	['insH8']	['b2192']	2290043	2290063	21	-8	2289065	2290045	2067283	2067299	0.00189091	17	80.9524	Offset-hit
1	AAGGTAAGTTGATGACTCATG	-1	['insH8']	['b2192']	2290026	2290046	21	10	2289065	2290045	275062	275082	7.75675e-06	21	100	Offset-hit
1	AAGGTAAGTTGATGACTCATG	-1	['insH8']	['b2192']	2290026	2290046	21	10	2289065	2290045	575698	575718	7.75675e-06	21	100	Offset-hit
1	AAGGTAAGTTGATGACTCATG	-1	['insH8']	['b2192']	2290026	2290046	21	10	2289065	2290045	688958	688978	7.75675e-06	21	100	Offset-hit
1	AAGGTAAGTTGATGACTCATG	-1	['insH8']	['b2192']	2290026	2290046	21	10	2289065	2290045	1299586	1299566	7.75675e-06	21	100	Offset-hit
1	AAGGTAAGTTGATGACTCATG	-1	['insH8']	['b2192']	2290026	2290046	21	10	2289065	2290045	1396131	1396111	7.75675e-06	21	100	Offset-hit
1	AAGGTAAGTTGATGACTCATG	-1	['insH8']	['b2192']	2290026	2290046	21	10	2289065	2290045	2067266	2067286	7.75675e-06	21	100	Offset-hit
1	AAGGTAAGTTGATGACTCATG	-1	['insH8']	['b2192']	2290026	2290046	21	10	2289065	2290045	2102856	2102876	7.75675e-06	21	100	Offset-hit
1	AAGGTAAGTTGATGACTCATG	-1	['insH8']	['b2192']	2290026	2290046	21	10	2289065	2290045	3130233	3130213	7.75675e-06	21	100	Offset-hit
1	AAGGTAAGTTGATGACTCATG	-1	['insH8']	['b2192']	2290026	2290046	21	10	2289065	2290045	3366663	3366683	7.75675e-06	21	100	Offset-hit
1	AAGGTAAGTTGATGACTCATG	-1	['insH8']	['b2192']	2290026	2290046	21	10	2289065	2290045	3653143	3653163	7.75675e-06	21	100	Offset-hit
1	CATGATTTCGCTCCCGAACTC	-1	['napB']	['b2203']	2298716	2298736	21	-8	2298269	2298718	2862337	2862322	0.00747171	16	76.1905	Offset-hit
1	CATGGAGATACTCCGCAGTTA	-1	['napD']	['b2207']	2303011	2303031	21	-8	2302750	2303013	4227140	4227124	0.00189091	17	80.9524	Offset-hit
1	CATTTTTTTGCTTTCCTTCTT	1	['eco']	['b2209']	2303887	2303907	21	-8	2303905	2304393	541198	541213	0.00747171	16	76.1905	Offset-hit
1	CATATAAAATCCTTTTAAATA	-1	['yfbK']	['b2270']	2385720	2385740	21	-8	2383995	2385722	1092445	1092460	0.00747171	16	76.1905	Offset-hit
1	CATCGGCACGTTAAATCATAT	1	['insL3']	['b2394']	2514313	2514333	21	-8	2514331	2515443	15447	15427	7.75675e-06	21	100	Offset-hit
1	CATCGGCACGTTAAATCATAT	1	['insL3']	['b2394']	2514313	2514333	21	-8	2514331	2515443	608067	608047	7.75675e-06	21	100	Offset-hit
1	TTATCGTGAGAGTAATTCATC	1	['insL3']	['b2394']	2514330	2514350	21	10	2514331	2515443	15464	15444	7.75675e-06	21	100	Offset-hit
1	TTATCGTGAGAGTAATTCATC	1	['insL3']	['b2394']	2514330	2514350	21	10	2514331	2515443	608084	608064	7.75675e-06	21	100	Offset-hit
1	CATAACCCTACCTTACTTGTG	1	['ptsI']	['b2416']	2534048	2534068	21	-8	2534066	2535793	3446889	3446905	0.00189091	17	80.9524	Offset-hit
1	CATGGGTTATTCCTTGTCTAA	1	['murP']	['b2429']	2546655	2546675	21	-8	2546673	2548097	123019	123000	0.00747171	20	76.1905	Offset-hit
1	CATAAGTCGTTCCCTCAGGAA	-1	['eutB']	['b2441']	2558677	2558697	21	-8	2557318	2558679	18463	18446	0.000478546	18	85.7143	Offset-hit
1	CATAGATGCTCAGCAGAATCC	-1	['pdeF']	['b2503']	2628936	2628956	21	-8	2626695	2628938	2350109	2350094	0.00747171	16	76.1905	Offset-hit
1	CATTTTTACCTCTGTAAATTG	-1	['ndk']	['b2518']	2644862	2644882	21	-8	2644433	2644864	3077454	3077470	0.00189091	17	80.9524	Offset-hit
1	CATCACCACTCCTCTGAAAAG	1	['yfjP']	['b2632']	2767692	2767712	21	-8	2767710	2768573	268958	268977	0.00747171	20	76.1905	Offset-hit
1	CATAAGCAGACTCCTCAGTAT	1	['yfjQ']	['b2633']	2768647	2768667	21	-8	2768665	2769486	268003	268019	0.00189091	17	80.9524	Offset-hit
1	CGCGAAGCCAGACGGGTCATA	1	['yfjQ']	['b2633']	2768664	2768684	21	10	2768665	2769486	267986	268006	7.75675e-06	21	100	Offset-hit
1	CATTATTTTTTCCCTGAAATC	1	['yfjS']	['b2636']	2770663	2770683	21	-8	2770681	2771124	266551	266571	0.00189091	21	80.9524	Offset-hit
1	GGTAGTGTTTTACGTTTCATT	1	['yfjS']	['b2636']	2770680	2770700	21	10	2770681	2771124	266537	266554	0.000478546	18	85.7143	Offset-hit
1	CATATCAGTATCTAATTACAA	-1	['yfjU']	['b2638']	2772152	2772172	21	-8	2771840	2772154	3650239	3650219	0.00189091	21	80.9524	Offset-hit
1	TAGATGGTAATGTTGCTCATA	-1	['yfjU']	['b2638']	2772135	2772155	21	10	2771840	2772154	3650253	3650236	0.000478546	18	85.7143	Offset-hit
1	CATGGGTATGTCTCCGTGAAT	1	['yfjX']	['b2643']	2775901	2775921	21	-8	2775919	2776377	265204	265220	0.00189091	17	80.9524	Offset-hit
1	CATGTAATACCTCAAAGCAGA	1	['ypjJ']	['b4548']	2776859	2776879	21	-8	2776877	2777077	264245	264265	7.75675e-06	21	100	Offset-hit
1	CGTTTACTGATAATTCTCATG	1	['ypjJ']	['b4548']	2776876	2776896	21	10	2776877	2777077	264228	264248	0.00189091	21	80.9524	Offset-hit
1	CATTGTTCTCTCCTTCAGGAT	1	['srlA']	['b2702']	2825814	2825834	21	-8	2825832	2826395	627691	627676	0.00747171	16	76.1905	Offset-hit
1	CATCTGCTCTCCTTGTTAATT	1	['ygbJ']	['b2736']	2861412	2861432	21	-8	2861430	2862338	2544629	2544644	0.00747171	16	76.1905	Offset-hit
1	CATGATTTCGCTCCCGGTAGA	1	['ygbK']	['b2737']	2862317	2862337	21	-8	2862335	2863501	2298716	2298731	0.00747171	16	76.1905	Offset-hit
1	CATAAATTATCCTTATTATTT	1	['ygcP']	['b2768']	2894178	2894198	21	-8	2894196	2894771	3079328	3079344	0.00189091	17	80.9524	Offset-hit
1	CACGATTAACCTCACGGTAAG	1	['yqeJ']	['b2848']	2989286	2989306	21	-8	2989304	2989786	4235652	4235637	0.00747171	16	76.1905	Offset-hit
1	CACTTTTTTGCCCGTCCATAT	-1	['insD4']	['b2860']	2997275	2997295	21	-8	2996372	2997277	381676	381656	7.75675e-06	21	100	Offset-hit
1	CACTTTTTTGCCCGTCCATAT	-1	['insD4']	['b2860']	2997275	2997295	21	-8	2996372	2997277	3186512	3186492	7.75675e-06	21	100	Offset-hit
1	CACTTTTTTGCCCGTCCATAT	-1	['insD4']	['b2860']	2997275	2997295	21	-8	2996372	2997277	4498597	4498577	7.75675e-06	21	100	Offset-hit
1	CACTTTTTTGCCCGTCCATAT	-1	['insD4']	['b2860']	2997275	2997295	21	-8	2996372	2997277	1468824	1468844	7.75675e-06	21	100	Offset-hit
1	CACTTTTTTGCCCGTCCATAT	-1	['insD4']	['b2860']	2997275	2997295	21	-8	2996372	2997277	2069855	2069875	7.75675e-06	21	100	Offset-hit
1	AGGGCGCGTGCGCTATCCACT	-1	['insD4']	['b2860']	2997258	2997278	21	10	2996372	2997277	381693	381673	7.75675e-06	21	100	Offset-hit
1	AGGGCGCGTGCGCTATCCACT	-1	['insD4']	['b2860']	2997258	2997278	21	10	2996372	2997277	1468807	1468827	7.75675e-06	21	100	Offset-hit
1	AGGGCGCGTGCGCTATCCACT	-1	['insD4']	['b2860']	2997258	2997278	21	10	2996372	2997277	2069838	2069858	7.75675e-06	21	100	Offset-hit
1	AGGGCGCGTGCGCTATCCACT	-1	['insD4']	['b2860']	2997258	2997278	21	10	2996372	2997277	3186529	3186509	7.75675e-06	21	100	Offset-hit
1	AGGGCGCGTGCGCTATCCACT	-1	['insD4']	['b2860']	2997258	2997278	21	10	2996372	2997277	4498614	4498594	7.75675e-06	21	100	Offset-hit
1	CATCTGTTCTCCAATGACTAG	-1	['insC4']	['b2861']	2997598	2997618	21	-8	2997235	2997600	1469147	1469167	7.75675e-06	21	100	Offset-hit
1	CATCTGTTCTCCAATGACTAG	-1	['insC4']	['b2861']	2997598	2997618	21	-8	2997235	2997600	2070178	2070198	7.75675e-06	21	100	Offset-hit
1	CATCTGTTCTCCAATGACTAG	-1	['insC4']	['b2861']	2997598	2997618	21	-8	2997235	2997600	381353	381333	7.75675e-06	21	100	Offset-hit
1	CATCTGTTCTCCAATGACTAG	-1	['insC4']	['b2861']	2997598	2997618	21	-8	2997235	2997600	3186189	3186169	7.75675e-06	21	100	Offset-hit
1	CATCTGTTCTCCAATGACTAG	-1	['insC4']	['b2861']	2997598	2997618	21	-8	2997235	2997600	4498274	4498254	7.75675e-06	21	100	Offset-hit
1	GGCCCTAAGACATCAATCATC	-1	['insC4']	['b2861']	2997581	2997601	21	10	2997235	2997600	381370	381350	7.75675e-06	21	100	Offset-hit
1	GGCCCTAAGACATCAATCATC	-1	['insC4']	['b2861']	2997581	2997601	21	10	2997235	2997600	1469130	1469150	7.75675e-06	21	100	Offset-hit
1	GGCCCTAAGACATCAATCATC	-1	['insC4']	['b2861']	2997581	2997601	21	10	2997235	2997600	2070161	2070181	7.75675e-06	21	100	Offset-hit
1	GGCCCTAAGACATCAATCATC	-1	['insC4']	['b2861']	2997581	2997601	21	10	2997235	2997600	3186206	3186186	7.75675e-06	21	100	Offset-hit
1	GGCCCTAAGACATCAATCATC	-1	['insC4']	['b2861']	2997581	2997601	21	10	2997235	2997600	4498291	4498271	7.75675e-06	21	100	Offset-hit
1	CATGCCACCTTCCTGCTGATT	1	['zapA']	['b2910']	3055594	3055614	21	-8	3055612	3055941	2260021	2260036	0.00747171	16	76.1905	Offset-hit
1	CATTTTTACCTCTGTAATCAG	-1	['yggP']	['b4465']	3077454	3077474	21	-8	3076179	3077456	2644862	2644878	0.00189091	17	80.9524	Offset-hit
1	CATAAATTATCCTTATTTTAT	-1	['cmtB']	['b2934']	3079328	3079348	21	-8	3078887	3079330	2894198	2894182	0.00189091	17	80.9524	Offset-hit
1	CATGAGTCATCAACTTACCTT	-1	['yghO']	['b2981']	3130213	3130233	21	-8	3129043	3130215	275082	275062	7.75675e-06	21	100	Offset-hit
1	CATGAGTCATCAACTTACCTT	-1	['yghO']	['b2981']	3130213	3130233	21	-8	3129043	3130215	575718	575698	7.75675e-06	21	100	Offset-hit
1	CATGAGTCATCAACTTACCTT	-1	['yghO']	['b2981']	3130213	3130233	21	-8	3129043	3130215	688978	688958	7.75675e-06	21	100	Offset-hit
1	CATGAGTCATCAACTTACCTT	-1	['yghO']	['b2981']	3130213	3130233	21	-8	3129043	3130215	1299566	1299586	7.75675e-06	21	100	Offset-hit
1	CATGAGTCATCAACTTACCTT	-1	['yghO']	['b2981']	3130213	3130233	21	-8	3129043	3130215	1396111	1396131	7.75675e-06	21	100	Offset-hit
1	CATGAGTCATCAACTTACCTT	-1	['yghO']	['b2981']	3130213	3130233	21	-8	3129043	3130215	2067286	2067266	7.75675e-06	21	100	Offset-hit
1	CATGAGTCATCAACTTACCTT	-1	['yghO']	['b2981']	3130213	3130233	21	-8	3129043	3130215	2102876	2102856	7.75675e-06	21	100	Offset-hit
1	CATGAGTCATCAACTTACCTT	-1	['yghO']	['b2981']	3130213	3130233	21	-8	3129043	3130215	2290046	2290026	7.75675e-06	21	100	Offset-hit
1	CATGAGTCATCAACTTACCTT	-1	['yghO']	['b2981']	3130213	3130233	21	-8	3129043	3130215	3366683	3366663	7.75675e-06	21	100	Offset-hit
1	CATGAGTCATCAACTTACCTT	-1	['yghO']	['b2981']	3130213	3130233	21	-8	3129043	3130215	3653163	3653143	7.75675e-06	21	100	Offset-hit
1	CATAGAACAGGGTTCATCATG	-1	['yghO']	['b2981']	3130196	3130216	21	10	3129043	3130215	275099	275079	7.75675e-06	21	100	Offset-hit
1	CATAGAACAGGGTTCATCATG	-1	['yghO']	['b2981']	3130196	3130216	21	10	3129043	3130215	575735	575715	7.75675e-06	21	100	Offset-hit
1	CATAGAACAGGGTTCATCATG	-1	['yghO']	['b2981']	3130196	3130216	21	10	3129043	3130215	688995	688975	7.75675e-06	21	100	Offset-hit
1	CATAGAACAGGGTTCATCATG	-1	['yghO']	['b2981']	3130196	3130216	21	10	3129043	3130215	1299549	1299569	7.75675e-06	21	100	Offset-hit
1	CATAGAACAGGGTTCATCATG	-1	['yghO']	['b2981']	3130196	3130216	21	10	3129043	3130215	1396094	1396114	7.75675e-06	21	100	Offset-hit
1	CATAGAACAGGGTTCATCATG	-1	['yghO']	['b2981']	3130196	3130216	21	10	3129043	3130215	2102893	2102873	7.75675e-06	21	100	Offset-hit
1	CATAGAACAGGGTTCATCATG	-1	['yghO']	['b2981']	3130196	3130216	21	10	3129043	3130215	2290063	2290043	7.75675e-06	21	100	Offset-hit
1	CATAGAACAGGGTTCATCATG	-1	['yghO']	['b2981']	3130196	3130216	21	10	3129043	3130215	3366700	3366680	7.75675e-06	21	100	Offset-hit
1	CATAGAACAGGGTTCATCATG	-1	['yghO']	['b2981']	3130196	3130216	21	10	3129043	3130215	3653180	3653160	7.75675e-06	21	100	Offset-hit
1	CATAGAACAGGGTTCATCATG	-1	['yghO']	['b2981']	3130196	3130216	21	10	3129043	3130215	2067299	2067283	0.00189091	17	80.9524	Offset-hit
1	CATGATGAACCCTGTTCTATG	1	['insH9']	['b2982']	3130196	3130216	21	-8	3130214	3131194	275079	275099	7.75675e-06	21	100	Offset-hit
1	CATGATGAACCCTGTTCTATG	1	['insH9']	['b2982']	3130196	3130216	21	-8	3130214	3131194	575715	575735	7.75675e-06	21	100	Offset-hit
1	CATGATGAACCCTGTTCTATG	1	['insH9']	['b2982']	3130196	3130216	21	-8	3130214	3131194	688975	688995	7.75675e-06	21	100	Offset-hit
1	CATGATGAACCCTGTTCTATG	1	['insH9']	['b2982']	3130196	3130216	21	-8	3130214	3131194	1299569	1299549	7.75675e-06	21	100	Offset-hit
1	CATGATGAACCCTGTTCTATG	1	['insH9']	['b2982']	3130196	3130216	21	-8	3130214	3131194	1396114	1396094	7.75675e-06	21	100	Offset-hit
1	CATGATGAACCCTGTTCTATG	1	['insH9']	['b2982']	3130196	3130216	21	-8	3130214	3131194	2102873	2102893	7.75675e-06	21	100	Offset-hit
1	CATGATGAACCCTGTTCTATG	1	['insH9']	['b2982']	3130196	3130216	21	-8	3130214	3131194	2290043	2290063	7.75675e-06	21	100	Offset-hit
1	CATGATGAACCCTGTTCTATG	1	['insH9']	['b2982']	3130196	3130216	21	-8	3130214	3131194	3366680	3366700	7.75675e-06	21	100	Offset-hit
1	CATGATGAACCCTGTTCTATG	1	['insH9']	['b2982']	3130196	3130216	21	-8	3130214	3131194	3653160	3653180	7.75675e-06	21	100	Offset-hit
1	CATGATGAACCCTGTTCTATG	1	['insH9']	['b2982']	3130196	3130216	21	-8	3130214	3131194	2067283	2067299	0.00189091	17	80.9524	Offset-hit
1	AAGGTAAGTTGATGACTCATG	1	['insH9']	['b2982']	3130213	3130233	21	10	3130214	3131194	275062	275082	7.75675e-06	21	100	Offset-hit
1	AAGGTAAGTTGATGACTCATG	1	['insH9']	['b2982']	3130213	3130233	21	10	3130214	3131194	575698	575718	7.75675e-06	21	100	Offset-hit
1	AAGGTAAGTTGATGACTCATG	1	['insH9']	['b2982']	3130213	3130233	21	10	3130214	3131194	688958	688978	7.75675e-06	21	100	Offset-hit
1	AAGGTAAGTTGATGACTCATG	1	['insH9']	['b2982']	3130213	3130233	21	10	3130214	3131194	1299586	1299566	7.75675e-06	21	100	Offset-hit
1	AAGGTAAGTTGATGACTCATG	1	['insH9']	['b2982']	3130213	3130233	21	10	3130214	3131194	1396131	1396111	7.75675e-06	21	100	Offset-hit
1	AAGGTAAGTTGATGACTCATG	1	['insH9']	['b2982']	3130213	3130233	21	10	3130214	3131194	2067266	2067286	7.75675e-06	21	100	Offset-hit
1	AAGGTAAGTTGATGACTCATG	1	['insH9']	['b2982']	3130213	3130233	21	10	3130214	3131194	2102856	2102876	7.75675e-06	21	100	Offset-hit
1	AAGGTAAGTTGATGACTCATG	1	['insH9']	['b2982']	3130213	3130233	21	10	3130214	3131194	2290026	2290046	7.75675e-06	21	100	Offset-hit
1	AAGGTAAGTTGATGACTCATG	1	['insH9']	['b2982']	3130213	3130233	21	10	3130214	3131194	3366663	3366683	7.75675e-06	21	100	Offset-hit
1	AAGGTAAGTTGATGACTCATG	1	['insH9']	['b2982']	3130213	3130233	21	10	3130214	3131194	3653143	3653163	7.75675e-06	21	100	Offset-hit
1	CATGGTTAACTCCTTCTAAAG	1	['ygiN']	['b3029']	3173124	3173144	21	-8	3173142	3173456	4113295	4113275	0.00189091	21	80.9524	Offset-hit
1	CATCTGTTCTCCAATGACTAG	1	['insC5']	['b3044']	3186169	3186189	21	-8	3186187	3186552	1469147	1469167	7.75675e-06	21	100	Offset-hit
1	CATCTGTTCTCCAATGACTAG	1	['insC5']	['b3044']	3186169	3186189	21	-8	3186187	3186552	2070178	2070198	7.75675e-06	21	100	Offset-hit
1	CATCTGTTCTCCAATGACTAG	1	['insC5']	['b3044']	3186169	3186189	21	-8	3186187	3186552	2997598	2997618	7.75675e-06	21	100	Offset-hit
1	CATCTGTTCTCCAATGACTAG	1	['insC5']	['b3044']	3186169	3186189	21	-8	3186187	3186552	381353	381333	7.75675e-06	21	100	Offset-hit
1	CATCTGTTCTCCAATGACTAG	1	['insC5']	['b3044']	3186169	3186189	21	-8	3186187	3186552	4498274	4498254	7.75675e-06	21	100	Offset-hit
1	GGCCCTAAGACATCAATCATC	1	['insC5']	['b3044']	3186186	3186206	21	10	3186187	3186552	381370	381350	7.75675e-06	21	100	Offset-hit
1	GGCCCTAAGACATCAATCATC	1	['insC5']	['b3044']	3186186	3186206	21	10	3186187	3186552	1469130	1469150	7.75675e-06	21	100	Offset-hit
1	GGCCCTAAGACATCAATCATC	1	['insC5']	['b3044']	3186186	3186206	21	10	3186187	3186552	2070161	2070181	7.75675e-06	21	100	Offset-hit
1	GGCCCTAAGACATCAATCATC	1	['insC5']	['b3044']	3186186	3186206	21	10	3186187	3186552	2997581	2997601	7.75675e-06	21	100	Offset-hit
1	GGCCCTAAGACATCAATCATC	1	['insC5']	['b3044']	3186186	3186206	21	10	3186187	3186552	4498291	4498271	7.75675e-06	21	100	Offset-hit
1	CACTTTTTTGCCCGTCCATAT	1	['insD5']	['b3045']	3186492	3186512	21	-8	3186510	3187415	381676	381656	7.75675e-06	21	100	Offset-hit
1	CACTTTTTTGCCCGTCCATAT	1	['insD5']	['b3045']	3186492	3186512	21	-8	3186510	3187415	4498597	4498577	7.75675e-06	21	100	Offset-hit
1	CACTTTTTTGCCCGTCCATAT	1	['insD5']	['b3045']	3186492	3186512	21	-8	3186510	3187415	1468824	1468844	7.75675e-06	21	100	Offset-hit
1	CACTTTTTTGCCCGTCCATAT	1	['insD5']	['b3045']	3186492	3186512	21	-8	3186510	3187415	2069855	2069875	7.75675e-06	21	100	Offset-hit
1	CACTTTTTTGCCCGTCCATAT	1	['insD5']	['b3045']	3186492	3186512	21	-8	3186510	3187415	2997275	2997295	7.75675e-06	21	100	Offset-hit
1	AGGGCGCGTGCGCTATCCACT	1	['insD5']	['b3045']	3186509	3186529	21	10	3186510	3187415	381693	381673	7.75675e-06	21	100	Offset-hit
1	AGGGCGCGTGCGCTATCCACT	1	['insD5']	['b3045']	3186509	3186529	21	10	3186510	3187415	1468807	1468827	7.75675e-06	21	100	Offset-hit
1	AGGGCGCGTGCGCTATCCACT	1	['insD5']	['b3045']	3186509	3186529	21	10	3186510	3187415	2069838	2069858	7.75675e-06	21	100	Offset-hit
1	AGGGCGCGTGCGCTATCCACT	1	['insD5']	['b3045']	3186509	3186529	21	10	3186510	3187415	2997258	2997278	7.75675e-06	21	100	Offset-hit
1	AGGGCGCGTGCGCTATCCACT	1	['insD5']	['b3045']	3186509	3186529	21	10	3186510	3187415	4498614	4498594	7.75675e-06	21	100	Offset-hit
1	CATAACCCTTTCCTTATACAA	1	['ibsE']	['b4666']	3195123	3195143	21	-8	3195141	3195200	2153406	2153422	0.00189091	17	80.9524	Offset-hit
1	ATGATGACGAGCTTCATCATA	1	['ibsE']	['b4666']	3195140	3195160	21	10	3195141	3195200	3194785	3194765	7.75675e-06	21	100	Offset-hit
1	ATGATGACGAGCTTCATCATA	1	['ibsE']	['b4666']	3195140	3195160	21	10	3195141	3195200	2153389	2153409	0.00189091	21	80.9524	Offset-hit
1	CATTGATGCCTGCCTTGTCAT	1	['yhaB']	['b3120']	3267836	3267856	21	-8	3267854	3268393	2771958	2771943	0.00747171	16	76.1905	Offset-hit
1	CATGATGAACCCTGTTCTATG	-1	['insH10']	['b3218']	3366680	3366700	21	-8	3365702	3366682	275079	275099	7.75675e-06	21	100	Offset-hit
1	CATGATGAACCCTGTTCTATG	-1	['insH10']	['b3218']	3366680	3366700	21	-8	3365702	3366682	575715	575735	7.75675e-06	21	100	Offset-hit
1	CATGATGAACCCTGTTCTATG	-1	['insH10']	['b3218']	3366680	3366700	21	-8	3365702	3366682	688975	688995	7.75675e-06	21	100	Offset-hit
1	CATGATGAACCCTGTTCTATG	-1	['insH10']	['b3218']	3366680	3366700	21	-8	3365702	3366682	1299569	1299549	7.75675e-06	21	100	Offset-hit
1	CATGATGAACCCTGTTCTATG	-1	['insH10']	['b3218']	3366680	3366700	21	-8	3365702	3366682	1396114	1396094	7.75675e-06	21	100	Offset-hit
1	CATGATGAACCCTGTTCTATG	-1	['insH10']	['b3218']	3366680	3366700	21	-8	3365702	3366682	2102873	2102893	7.75675e-06	21	100	Offset-hit
1	CATGATGAACCCTGTTCTATG	-1	['insH10']	['b3218']	3366680	3366700	21	-8	3365702	3366682	2290043	2290063	7.75675e-06	21	100	Offset-hit
1	CATGATGAACCCTGTTCTATG	-1	['insH10']	['b3218']	3366680	3366700	21	-8	3365702	3366682	3130216	3130196	7.75675e-06	21	100	Offset-hit
1	CATGATGAACCCTGTTCTATG	-1	['insH10']	['b3218']	3366680	3366700	21	-8	3365702	3366682	3653160	3653180	7.75675e-06	21	100	Offset-hit
1	CATGATGAACCCTGTTCTATG	-1	['insH10']	['b3218']	3366680	3366700	21	-8	3365702	3366682	2067283	2067299	0.00189091	17	80.9524	Offset-hit
1	AAGGTAAGTTGATGACTCATG	-1	['insH10']	['b3218']	3366663	3366683	21	10	3365702	3366682	275062	275082	7.75675e-06	21	100	Offset-hit
1	AAGGTAAGTTGATGACTCATG	-1	['insH10']	['b3218']	3366663	3366683	21	10	3365702	3366682	575698	575718	7.75675e-06	21	100	Offset-hit
1	AAGGTAAGTTGATGACTCATG	-1	['insH10']	['b3218']	3366663	3366683	21	10	3365702	3366682	688958	688978	7.75675e-06	21	100	Offset-hit
1	AAGGTAAGTTGATGACTCATG	-1	['insH10']	['b3218']	3366663	3366683	21	10	3365702	3366682	1299586	1299566	7.75675e-06	21	100	Offset-hit
1	AAGGTAAGTTGATGACTCATG	-1	['insH10']	['b3218']	3366663	3366683	21	10	3365702	3366682	1396131	1396111	7.75675e-06	21	100	Offset-hit
1	AAGGTAAGTTGATGACTCATG	-1	['insH10']	['b3218']	3366663	3366683	21	10	3365702	3366682	2067266	2067286	7.75675e-06	21	100	Offset-hit
1	AAGGTAAGTTGATGACTCATG	-1	['insH10']	['b3218']	3366663	3366683	21	10	3365702	3366682	2102856	2102876	7.75675e-06	21	100	Offset-hit
1	AAGGTAAGTTGATGACTCATG	-1	['insH10']	['b3218']	3366663	3366683	21	10	3365702	3366682	2290026	2290046	7.75675e-06	21	100	Offset-hit
1	AAGGTAAGTTGATGACTCATG	-1	['insH10']	['b3218']	3366663	3366683	21	10	3365702	3366682	3130233	3130213	7.75675e-06	21	100	Offset-hit
1	AAGGTAAGTTGATGACTCATG	-1	['insH10']	['b3218']	3366663	3366683	21	10	3365702	3366682	3653143	3653163	7.75675e-06	21	100	Offset-hit
1	CATTTTTGCTACTCCACTGCG	-1	['yhfA']	['b3356']	3485816	3485836	21	-8	3485414	3485818	1593395	1593410	0.00747171	16	76.1905	Offset-hit
1	CATAGCGATACCTTTTTCTTG	1	['frlA']	['b3370']	3499892	3499912	21	-8	3499910	3501247	2906933	2906948	0.00747171	16	76.1905	Offset-hit
1	CATTCCTTTGTCCTCTTTGGG	1	['yhhY']	['b3441']	3581120	3581140	21	-8	3581138	3581626	4504937	4504952	0.00747171	16	76.1905	Offset-hit
1	CACTGGAGCACCTCAAAAACA	1	['insA6']	['b3444']	3583465	3583485	21	-8	3583483	3583758	20506	20526	7.75675e-06	21	100	Offset-hit
1	CACTGGAGCACCTCAAAAACA	1	['insA6']	['b3444']	3583465	3583485	21	-8	3583483	3583758	258618	258638	7.75675e-06	21	100	Offset-hit
1	CACTGGAGCACCTCAAAAACA	1	['insA6']	['b3444']	3583465	3583485	21	-8	3583483	3583758	279873	279893	7.75675e-06	21	100	Offset-hit
1	CACTGGAGCACCTCAAAAACA	1	['insA6']	['b3444']	3583465	3583485	21	-8	3583483	3583758	291344	291364	7.75675e-06	21	100	Offset-hit
1	CACTGGAGCACCTCAAAAACA	1	['insA6']	['b3444']	3583465	3583485	21	-8	3583483	3583758	1979213	1979233	7.75675e-06	21	100	Offset-hit
1	CACTGGAGCACCTCAAAAACA	1	['insA6']	['b3444']	3583465	3583485	21	-8	3583483	3583758	1049835	1049815	0.00189091	21	80.9524	Offset-hit
1	CTGATAGAAACAGAAGCCACT	1	['insA6']	['b3444']	3583482	3583502	21	10	3583483	3583758	20489	20509	7.75675e-06	21	100	Offset-hit
1	CTGATAGAAACAGAAGCCACT	1	['insA6']	['b3444']	3583482	3583502	21	10	3583483	3583758	258601	258621	7.75675e-06	21	100	Offset-hit
1	CTGATAGAAACAGAAGCCACT	1	['insA6']	['b3444']	3583482	3583502	21	10	3583483	3583758	279856	279876	7.75675e-06	21	100	Offset-hit
1	CTGATAGAAACAGAAGCCACT	1	['insA6']	['b3444']	3583482	3583502	21	10	3583483	3583758	291327	291347	7.75675e-06	21	100	Offset-hit
1	CTGATAGAAACAGAAGCCACT	1	['insA6']	['b3444']	3583482	3583502	21	10	3583483	3583758	1979196	1979216	7.75675e-06	21	100	Offset-hit
1	CTGATAGAAACAGAAGCCACT	1	['insA6']	['b3444']	3583482	3583502	21	10	3583483	3583758	1049852	1049832	7.75675e-06	21	100	Offset-hit
1	CATCCAACGCCATTCATGGCC	1	['insB6']	['b3445']	3583659	3583679	21	-8	3583677	3584180	20312	20332	7.75675e-06	21	100	Offset-hit
1	CATCCAACGCCATTCATGGCC	1	['insB6']	['b3445']	3583659	3583679	21	-8	3583677	3584180	258424	258444	7.75675e-06	21	100	Offset-hit
1	CATCCAACGCCATTCATGGCC	1	['insB6']	['b3445']	3583659	3583679	21	-8	3583677	3584180	279679	279699	7.75675e-06	21	100	Offset-hit
1	CATCCAACGCCATTCATGGCC	1	['insB6']	['b3445']	3583659	3583679	21	-8	3583677	3584180	291150	291170	7.75675e-06	21	100	Offset-hit
1	CATCCAACGCCATTCATGGCC	1	['insB6']	['b3445']	3583659	3583679	21	-8	3583677	3584180	1050029	1050009	7.75675e-06	21	100	Offset-hit
1	CATCCAACGCCATTCATGGCC	1	['insB6']	['b3445']	3583659	3583679	21	-8	3583677	3584180	1979019	1979039	7.75675e-06	21	100	Offset-hit
1	CATCCAACGCCATTCATGGCC	1	['insB6']	['b3445']	3583659	3583679	21	-8	3583677	3584180	4518723	4518703	0.00189091	21	80.9524	Offset-hit
1	TGCGGGCTGTTGCCCGGCATC	1	['insB6']	['b3445']	3583676	3583696	21	10	3583677	3584180	20295	20315	7.75675e-06	21	100	Offset-hit
1	TGCGGGCTGTTGCCCGGCATC	1	['insB6']	['b3445']	3583676	3583696	21	10	3583677	3584180	258407	258427	7.75675e-06	21	100	Offset-hit
1	TGCGGGCTGTTGCCCGGCATC	1	['insB6']	['b3445']	3583676	3583696	21	10	3583677	3584180	1979002	1979022	7.75675e-06	21	100	Offset-hit
1	TGCGGGCTGTTGCCCGGCATC	1	['insB6']	['b3445']	3583676	3583696	21	10	3583677	3584180	1050046	1050026	7.75675e-06	21	100	Offset-hit
1	TGCGGGCTGTTGCCCGGCATC	1	['insB6']	['b3445']	3583676	3583696	21	10	3583677	3584180	279662	279682	0.00189091	21	80.9524	Offset-hit
1	TGCGGGCTGTTGCCCGGCATC	1	['insB6']	['b3445']	3583676	3583696	21	10	3583677	3584180	291133	291153	0.00189091	21	80.9524	Offset-hit
1	CATTTTGTTCTCCTTAATTAG	1	['yhhI']	['b3484']	3624360	3624380	21	-8	3624378	3625514	738094	738075	3.06498e-05	20	95.2381	Offset-hit
1	CATTTTGTTCTCCTTAATTAG	1	['yhhI']	['b3484']	3624360	3624380	21	-8	3624378	3625514	1531818	1531799	3.06498e-05	20	95.2381	Offset-hit
1	ATCAATTTTTTAAGTTCCATT	1	['yhhI']	['b3484']	3624377	3624397	21	10	3624378	3625514	736464	736444	7.75675e-06	21	100	Offset-hit
1	ATCAATTTTTTAAGTTCCATT	1	['yhhI']	['b3484']	3624377	3624397	21	10	3624378	3625514	736844	736824	7.75675e-06	21	100	Offset-hit
1	ATCAATTTTTTAAGTTCCATT	1	['yhhI']	['b3484']	3624377	3624397	21	10	3624378	3625514	738111	738091	7.75675e-06	21	100	Offset-hit
1	ATCAATTTTTTAAGTTCCATT	1	['yhhI']	['b3484']	3624377	3624397	21	10	3624378	3625514	1531835	1531815	7.75675e-06	21	100	Offset-hit
1	CATATCAGTATCTCATTACAA	1	['arsC']	['b3503']	3650219	3650239	21	-8	3650237	3650662	2772152	2772172	0.00189091	21	80.9524	Offset-hit
1	TAAATGGTAATGTTGCTCATA	1	['arsC']	['b3503']	3650236	3650256	21	10	3650237	3650662	2772138	2772155	0.000478546	18	85.7143	Offset-hit
1	CATGATGAACCCTGTTCTATG	-1	['insH11']	['b3505']	3653160	3653180	21	-8	3652182	3653162	275079	275099	7.75675e-06	21	100	Offset-hit
1	CATGATGAACCCTGTTCTATG	-1	['insH11']	['b3505']	3653160	3653180	21	-8	3652182	3653162	575715	575735	7.75675e-06	21	100	Offset-hit
1	CATGATGAACCCTGTTCTATG	-1	['insH11']	['b3505']	3653160	3653180	21	-8	3652182	3653162	688975	688995	7.75675e-06	21	100	Offset-hit
1	CATGATGAACCCTGTTCTATG	-1	['insH11']	['b3505']	3653160	3653180	21	-8	3652182	3653162	1299569	1299549	7.75675e-06	21	100	Offset-hit
1	CATGATGAACCCTGTTCTATG	-1	['insH11']	['b3505']	3653160	3653180	21	-8	3652182	3653162	1396114	1396094	7.75675e-06	21	100	Offset-hit
1	CATGATGAACCCTGTTCTATG	-1	['insH11']	['b3505']	3653160	3653180	21	-8	3652182	3653162	2102873	2102893	7.75675e-06	21	100	Offset-hit
1	CATGATGAACCCTGTTCTATG	-1	['insH11']	['b3505']	3653160	3653180	21	-8	3652182	3653162	2290043	2290063	7.75675e-06	21	100	Offset-hit
1	CATGATGAACCCTGTTCTATG	-1	['insH11']	['b3505']	3653160	3653180	21	-8	3652182	3653162	3130216	3130196	7.75675e-06	21	100	Offset-hit
1	CATGATGAACCCTGTTCTATG	-1	['insH11']	['b3505']	3653160	3653180	21	-8	3652182	3653162	3366680	3366700	7.75675e-06	21	100	Offset-hit
1	CATGATGAACCCTGTTCTATG	-1	['insH11']	['b3505']	3653160	3653180	21	-8	3652182	3653162	2067283	2067299	0.00189091	17	80.9524	Offset-hit
1	AAGGTAAGTTGATGACTCATG	-1	['insH11']	['b3505']	3653143	3653163	21	10	3652182	3653162	275062	275082	7.75675e-06	21	100	Offset-hit
1	AAGGTAAGTTGATGACTCATG	-1	['insH11']	['b3505']	3653143	3653163	21	10	3652182	3653162	575698	575718	7.75675e-06	21	100	Offset-hit
1	AAGGTAAGTTGATGACTCATG	-1	['insH11']	['b3505']	3653143	3653163	21	10	3652182	3653162	688958	688978	7.75675e-06	21	100	Offset-hit
1	AAGGTAAGTTGATGACTCATG	-1	['insH11']	['b3505']	3653143	3653163	21	10	3652182	3653162	1299586	1299566	7.75675e-06	21	100	Offset-hit
1	AAGGTAAGTTGATGACTCATG	-1	['insH11']	['b3505']	3653143	3653163	21	10	3652182	3653162	1396131	1396111	7.75675e-06	21	100	Offset-hit
1	AAGGTAAGTTGATGACTCATG	-1	['insH11']	['b3505']	3653143	3653163	21	10	3652182	3653162	2067266	2067286	7.75675e-06	21	100	Offset-hit
1	AAGGTAAGTTGATGACTCATG	-1	['insH11']	['b3505']	3653143	3653163	21	10	3652182	3653162	2102856	2102876	7.75675e-06	21	100	Offset-hit
1	AAGGTAAGTTGATGACTCATG	-1	['insH11']	['b3505']	3653143	3653163	21	10	3652182	3653162	2290026	2290046	7.75675e-06	21	100	Offset-hit
1	AAGGTAAGTTGATGACTCATG	-1	['insH11']	['b3505']	3653143	3653163	21	10	3652182	3653162	3130233	3130213	7.75675e-06	21	100	Offset-hit
1	AAGGTAAGTTGATGACTCATG	-1	['insH11']	['b3505']	3653143	3653163	21	10	3652182	3653162	3366663	3366683	7.75675e-06	21	100	Offset-hit
1	CATTAAATTACCGTCTGGTTT	-1	['ysaB']	['b4553']	3725710	3725730	21	-8	3725413	3725712	2809288	2809272	0.00189091	17	80.9524	Offset-hit
1	CATTTCTCATCCTTGTTTTAT	1	['rhsA']	['b3593']	3762165	3762185	21	-8	3762183	3766316	729579	729564	0.00747171	16	76.1905	Offset-hit
1	GCTGCCGGTTTTCCGCTCATT	1	['rhsA']	['b3593']	3762182	3762202	21	10	3762183	3766316	729599	729583	0.00189091	17	80.9524	Offset-hit
1	GCTGCCGGTTTTCCGCTCATT	1	['rhsA']	['b3593']	3762182	3762202	21	10	3762183	3766316	3619208	3619192	0.00189091	17	80.9524	Offset-hit
1	CATTGCAGGAACCTCCACAAG	1	['yibA']	['b3594']	3766319	3766339	21	-8	3766337	3767179	3623889	3623873	0.00189091	17	80.9524	Offset-hit
1	TTCTGGTATGTATTTGACATT	1	['yibA']	['b3594']	3766336	3766356	21	10	3766337	3767179	3623906	3623886	7.75675e-06	21	100	Offset-hit
1	CATATTTTTCTCATTTTGATT	1	['adeD']	['b3665']	3843946	3843966	21	-8	3843964	3845730	1544036	1544051	0.00747171	16	76.1905	Offset-hit
1	CATTGCACTGCCTCTCGATAC	-1	['dgoD']	['b4478']	3872996	3873016	21	-8	3871850	3872998	1779889	1779906	0.000478546	18	85.7143	Offset-hit
1	CATAATTAACTCCTTTTATCG	-1	['bglB']	['b3721']	3903699	3903719	21	-8	3902289	3903701	1773791	1773776	0.00747171	16	76.1905	Offset-hit
1	CATTTTTATATTCCTTTTGCG	1	['ilvE']	['b3770']	3952466	3952486	21	-8	3952484	3953413	2971553	2971568	0.00747171	16	76.1905	Offset-hit
1	CATCATTTGCTCCCAAAATCT	1	['cpxP']	['b4484']	4105802	4105822	21	-8	4105820	4106320	1573820	1573835	0.00747171	16	76.1905	Offset-hit
1	CATGTTTAACTCCTTCTAAAG	1	['uspD']	['b3923']	4113275	4113295	21	-8	4113293	4113721	3173144	3173124	0.00189091	21	80.9524	Offset-hit
1	CCAATGTGTTTATAAGCCATG	1	['uspD']	['b3923']	4113292	4113312	21	10	4113293	4113721	3640128	3640111	0.000478546	18	85.7143	Offset-hit
1	CATCTTCTTCTTTGCCTGCTC	1	['zraS']	['b4003']	4201908	4201928	21	-8	4201926	4203323	3328307	3328322	0.00747171	16	76.1905	Offset-hit
1	CATTTTTGTTATCTCCCTTAA	-1	['malG']	['b4032']	4243514	4243534	21	-8	4242626	4243516	2036371	2036386	0.00747171	16	76.1905	Offset-hit
1	CATCAAACAATTCCTCTGAAA	-1	['yjcB']	['b4060']	4275039	4275059	21	-8	4274760	4275041	1437015	1437034	0.00747171	20	76.1905	Offset-hit
1	CATCTCAGGCTCCTTACCAGT	-1	['frdD']	['b4151']	4379364	4379384	21	-8	4379007	4379366	4457863	4457878	0.00747171	16	76.1905	Offset-hit
1	CATCTCAGGCTCCTTAAAAAA	-1	['yjgA']	['b4234']	4457863	4457883	21	-8	4457314	4457865	4379364	4379379	0.00747171	16	76.1905	Offset-hit
1	CATCTGTTCTCCAATGACTAG	1	['insC6']	['b4272']	4498254	4498274	21	-8	4498272	4498637	1469147	1469167	7.75675e-06	21	100	Offset-hit
1	CATCTGTTCTCCAATGACTAG	1	['insC6']	['b4272']	4498254	4498274	21	-8	4498272	4498637	2070178	2070198	7.75675e-06	21	100	Offset-hit
1	CATCTGTTCTCCAATGACTAG	1	['insC6']	['b4272']	4498254	4498274	21	-8	4498272	4498637	2997598	2997618	7.75675e-06	21	100	Offset-hit
1	CATCTGTTCTCCAATGACTAG	1	['insC6']	['b4272']	4498254	4498274	21	-8	4498272	4498637	381353	381333	7.75675e-06	21	100	Offset-hit
1	CATCTGTTCTCCAATGACTAG	1	['insC6']	['b4272']	4498254	4498274	21	-8	4498272	4498637	3186189	3186169	7.75675e-06	21	100	Offset-hit
1	GGCCCTAAGACATCAATCATC	1	['insC6']	['b4272']	4498271	4498291	21	10	4498272	4498637	381370	381350	7.75675e-06	21	100	Offset-hit
1	GGCCCTAAGACATCAATCATC	1	['insC6']	['b4272']	4498271	4498291	21	10	4498272	4498637	1469130	1469150	7.75675e-06	21	100	Offset-hit
1	GGCCCTAAGACATCAATCATC	1	['insC6']	['b4272']	4498271	4498291	21	10	4498272	4498637	2070161	2070181	7.75675e-06	21	100	Offset-hit
1	GGCCCTAAGACATCAATCATC	1	['insC6']	['b4272']	4498271	4498291	21	10	4498272	4498637	2997581	2997601	7.75675e-06	21	100	Offset-hit
1	GGCCCTAAGACATCAATCATC	1	['insC6']	['b4272']	4498271	4498291	21	10	4498272	4498637	3186206	3186186	7.75675e-06	21	100	Offset-hit
1	CACTTTTTTGCCCGTCCATAT	1	['insD6']	['b4273']	4498577	4498597	21	-8	4498595	4499500	381676	381656	7.75675e-06	21	100	Offset-hit
1	CACTTTTTTGCCCGTCCATAT	1	['insD6']	['b4273']	4498577	4498597	21	-8	4498595	4499500	3186512	3186492	7.75675e-06	21	100	Offset-hit
1	CACTTTTTTGCCCGTCCATAT	1	['insD6']	['b4273']	4498577	4498597	21	-8	4498595	4499500	1468824	1468844	7.75675e-06	21	100	Offset-hit
1	CACTTTTTTGCCCGTCCATAT	1	['insD6']	['b4273']	4498577	4498597	21	-8	4498595	4499500	2069855	2069875	7.75675e-06	21	100	Offset-hit
1	CACTTTTTTGCCCGTCCATAT	1	['insD6']	['b4273']	4498577	4498597	21	-8	4498595	4499500	2997275	2997295	7.75675e-06	21	100	Offset-hit
1	AGGGCGCGTGCGCTATCCACT	1	['insD6']	['b4273']	4498594	4498614	21	10	4498595	4499500	381693	381673	7.75675e-06	21	100	Offset-hit
1	AGGGCGCGTGCGCTATCCACT	1	['insD6']	['b4273']	4498594	4498614	21	10	4498595	4499500	1468807	1468827	7.75675e-06	21	100	Offset-hit
1	AGGGCGCGTGCGCTATCCACT	1	['insD6']	['b4273']	4498594	4498614	21	10	4498595	4499500	2069838	2069858	7.75675e-06	21	100	Offset-hit
1	AGGGCGCGTGCGCTATCCACT	1	['insD6']	['b4273']	4498594	4498614	21	10	4498595	4499500	2997258	2997278	7.75675e-06	21	100	Offset-hit
1	AGGGCGCGTGCGCTATCCACT	1	['insD6']	['b4273']	4498594	4498614	21	10	4498595	4499500	3186529	3186509	7.75675e-06	21	100	Offset-hit
1	CATTCAAAAAACCTCCGCAAC	-1	['insI3']	['b4284']	4508615	4508635	21	-8	4507466	4508617	270605	270585	7.75675e-06	21	100	Offset-hit
1	CATTCAAAAAACCTCCGCAAC	-1	['insI3']	['b4284']	4508615	4508635	21	-8	4507466	4508617	1469360	1469340	7.75675e-06	21	100	Offset-hit
1	GCTGTAAATGTTCGTCTCATT	-1	['insI3']	['b4284']	4508598	4508618	21	10	4507466	4508617	270622	270602	7.75675e-06	21	100	Offset-hit
1	GCTGTAAATGTTCGTCTCATT	-1	['insI3']	['b4284']	4508598	4508618	21	10	4507466	4508617	1469377	1469357	7.75675e-06	21	100	Offset-hit
1	CACGTTGGACTTCGCCTCTAT	-1	['ettA']	['b4391']	4630520	4630540	21	-8	4628855	4630522	3707167	3707152	0.00747171	16	76.1905	Offset-hit

## Sheet: All
Result	All computed asRNAs and its hits.
User Parameters
Input File	K12.gb
Sequence Name	NC_000913
Sequence Description	Escherichia coli str. K-12 substr. MG1655, complete genome
Format	genbank
Offset Position	-8
Length	21
Expected Cutoff	0.01
Percentage Indentity	0.8
Offset Position for Recomputing	10
Seq. Record	asRNA	Strand	Gene	Locus Tag	asRNA Start	asRNA End	asRNA Length	Offset Position	CDS Start	CDS End	Hit Start	Hit End	Expected Value	Align Length	Perc. Identity	Description
1	CATGGATGTTGTGTACTCTGT	1	['thrL']	['b0001']	172	192	21	-8	190	255	192	172	7.75675e-06	21	100	asRNA
1	CATGGTTGTTACCTCGTTACC	1	['thrA']	['b0002']	319	339	21	-8	337	2799	339	319	7.75675e-06	21	100	asRNA
1	CATGTCAGACTCCTAACTTCC	1	['thrB']	['b0003']	2783	2803	21	-8	2801	3733	2803	2783	7.75675e-06	21	100	asRNA
1	CATTTAGTTTTCCAGTACTCG	1	['thrC']	['b0004']	3716	3736	21	-8	3734	5020	3736	3716	7.75675e-06	21	100	asRNA
1	CACAGGTTACTCCTTTTATCA	1	['yaaX']	['b0005']	5216	5236	21	-8	5234	5530	5236	5216	7.75675e-06	21	100	asRNA
1	CATATCCAGTCCTTGCAGGAA	-1	['yaaA']	['b0006']	6457	6477	21	-8	5683	6459	6457	6477	7.75675e-06	21	100	asRNA
1	CATGCATATCCCTCTTATTGC	-1	['yaaJ']	['b0007']	7957	7977	21	-8	6529	7959	7957	7977	7.75675e-06	21	100	asRNA
1	CATGATAGTATTTCTCTTTAA	1	['talB']	['b0008']	8220	8240	21	-8	8238	9191	8240	8220	7.75675e-06	21	100	asRNA
1	CATCAAGATTTTTCCGTTTAA	1	['mog']	['b0009']	9288	9308	21	-8	9306	9893	9308	9288	7.75675e-06	21	100	asRNA
1	CATAATTCCTCAAAAATCATC	-1	['satP']	['b0010']	10492	10512	21	-8	9928	10494	10492	10512	7.75675e-06	21	100	asRNA
1	CATTTTTTGTGGCTTCTATAT	-1	['yaaW']	['b0011']	11354	11374	21	-8	10643	11356	11354	11374	7.75675e-06	21	100	asRNA
1	CATTTTACGCACCCACGCAGC	1	['mbiA']	['b0012']	10812	10832	21	-8	10830	11315	10832	10812	7.75675e-06	21	100	asRNA
1	CATAAGGATTCTCTTAGTGGG	-1	['yaaI']	['b0013']	11784	11804	21	-8	11382	11786	11784	11804	7.75675e-06	21	100	asRNA
1	CATCTAAACGTCTCCACTATA	1	['dnaK']	['b0014']	12145	12165	21	-8	12163	14079	12165	12145	7.75675e-06	21	100	asRNA
1	CATCTTTTTTAAATTGCCCCT	1	['dnaJ']	['b0015']	14150	14170	21	-8	14168	15298	14170	14150	7.75675e-06	21	100	asRNA
1	CATATAGGAGGCCTCGGGTTG	-1	['mokC']	['b0018']	16958	16978	21	-8	16751	16960	16958	16978	7.75675e-06	21	100	asRNA
1	CATTGCTCTCTTCTCCTTGAC	-1	['hokC']	['b4412']	16901	16921	21	-8	16751	16903	16901	16921	7.75675e-06	21	100	asRNA
1	CACTTTTTATTTCTCTTTCAG	1	['nhaA']	['b0019']	17471	17491	21	-8	17489	18655	17491	17471	7.75675e-06	21	100	asRNA
1	CATTTCTCTCCCTGATAACAA	1	['nhaR']	['b0020']	18697	18717	21	-8	18715	19620	18717	18697	7.75675e-06	21	100	asRNA
1	CAAGGTCCAACTCCCAAATGT	-1	['rpsT']	['b0023']	21076	21096	21	-8	20815	21078	21076	21096	7.75675e-06	21	100	asRNA
1	CATTAACGGCGCTTATTTGCA	1	['yaaY']	['b0024']	21163	21183	21	-8	21181	21399	21183	21163	7.75675e-06	21	100	asRNA
1	CATGTCTGGCTCAAAACAGTG	1	['ribF']	['b0025']	21389	21409	21	-8	21407	22348	21409	21389	7.75675e-06	21	100	asRNA
1	CATCAGATTCTCGGTTCCGTA	1	['ileS']	['b0026']	22373	22393	21	-8	22391	25207	22393	22373	7.75675e-06	21	100	asRNA
1	CATCAGGCAAACTTACGTTTT	1	['lspA']	['b0027']	25189	25209	21	-8	25207	25701	25209	25189	7.75675e-06	21	100	asRNA
1	CATGCAGGTTTGCTCTTATAT	1	['fkpB']	['b0028']	25808	25828	21	-8	25826	26275	25828	25808	7.75675e-06	21	100	asRNA
1	CATGTTACGCCTCCAGTGCCG	1	['ispH']	['b0029']	26259	26279	21	-8	26277	27227	26279	26259	7.75675e-06	21	100	asRNA
1	CATGTTTTCTCCATAAAAAAT	1	['rihC']	['b0030']	27275	27295	21	-8	27293	28207	27295	27275	7.75675e-06	21	100	asRNA
1	CATAGCTATTCTCTTTTGTTA	1	['dapB']	['b0031']	28356	28376	21	-8	28374	29195	28376	28356	7.75675e-06	21	100	asRNA
1	CAAAACACCCTCCAGAGAATA	1	['carA']	['b0032']	29633	29653	21	-8	29651	30799	29653	29633	7.75675e-06	21	100	asRNA
1	CATGGCTCTTTTACTCCTGAT	1	['carB']	['b0033']	30799	30819	21	-8	30817	34038	30819	30799	7.75675e-06	21	100	asRNA
1	CATACGAACTCCAGTTTCACA	1	['caiF']	['b0034']	34282	34302	21	-8	34300	34695	34302	34282	7.75675e-06	21	100	asRNA
1	CACGGTTGTTAACGTCCTTTC	-1	['caiE']	['b0035']	35369	35389	21	-8	34781	35371	35369	35389	7.75675e-06	21	100	asRNA
1	CATTCCTTTTCTCCATTTTTG	-1	['caiD']	['b0036']	36160	36180	21	-8	35377	36162	36160	36180	7.75675e-06	21	100	asRNA
1	CATTGCACCTCTATCCATTTT	-1	['caiC']	['b0037']	37822	37842	21	-8	36271	37824	37822	37842	7.75675e-06	21	100	asRNA
1	CATTATTTGCTCCTGAAAAAT	-1	['caiB']	['b0038']	39113	39133	21	-8	37898	39115	39113	39133	7.75675e-06	21	100	asRNA
1	CATCTTTCAACCTCTTGATAT	-1	['caiA']	['b0039']	40384	40404	21	-8	39244	40386	40384	40404	7.75675e-06	21	100	asRNA
1	CATGAGTTAATTCCACTGTGA	-1	['caiT']	['b0040']	41929	41949	21	-8	40417	41931	41929	41949	7.75675e-06	21	100	asRNA
1	CATTGCATCTCCAGAAATCAT	1	['fixA']	['b0041']	42385	42405	21	-8	42403	43173	42405	42385	7.75675e-06	21	100	asRNA
1	CATAGCATCCCCTGTAATTAA	1	['fixB']	['b0042']	43170	43190	21	-8	43188	44129	43190	43170	7.75675e-06	21	100	asRNA
1	CATAAGAGCTCCCTGTCAGCG	1	['fixC']	['b0043']	44162	44182	21	-8	44180	45466	44182	44162	7.75675e-06	21	100	asRNA
1	CATAAAACGGTCACTCCTTTC	1	['fixX']	['b0044']	45445	45465	21	-8	45463	45750	45465	45445	7.75675e-06	21	100	asRNA
1	CATGGTTATTCCTGTTTTTTG	1	['yaaU']	['b0045']	45789	45809	21	-8	45807	47138	45809	45789	7.75675e-06	21	100	asRNA
1	CATAGGTAGCCCGCGTGATTA	1	['kefF']	['b0046']	47228	47248	21	-8	47246	47776	47248	47228	7.75675e-06	21	100	asRNA
1	CATGATGGGCCTCCTGCCATT	1	['kefC']	['b0047']	47751	47771	21	-8	47769	49631	47771	47751	7.75675e-06	21	100	asRNA
1	CATTGAGATTTCCCGATAAAA	1	['folA']	['b0048']	49805	49825	21	-8	49823	50302	49825	49805	7.75675e-06	21	100	asRNA
1	CATCGTTAACTCTCCTGCAAA	-1	['apaG']	['b0050']	51604	51624	21	-8	51229	51606	51604	51624	7.75675e-06	21	100	asRNA
1	CATTGGGTGTTAACAATCATT	-1	['rsmA']	['b0051']	52428	52448	21	-8	51609	52430	52428	52448	7.75675e-06	21	100	asRNA
1	CATTAGTTGCTCAGGATTTTA	-1	['pdxA']	['b0052']	53414	53434	21	-8	52427	53416	53414	53434	7.75675e-06	21	100	asRNA
1	CATACTTTTTCCATTTCAATT	-1	['surA']	['b0053']	54700	54720	21	-8	53416	54702	54700	54720	7.75675e-06	21	100	asRNA
1	CATACGTTGATTTTATTGTTC	-1	['lptD']	['b0054']	57107	57127	21	-8	54755	57109	57107	57127	7.75675e-06	21	100	asRNA
1	CATATATTCCCCAAATCGACA	1	['djlA']	['b0055']	57346	57366	21	-8	57364	58179	57366	57346	7.75675e-06	21	100	asRNA
1	CATGGTAATAGCCTCGCATTG	1	['yabP']	['b0056']	58456	58476	21	-8	58474	59124	58476	58456	7.75675e-06	21	100	asRNA
1	CACGGTAGCACCGTCCAGGTT	1	['yabQ']	['b0057']	59103	59123	21	-8	59121	59279	59123	59103	7.75675e-06	21	100	asRNA
1	CATTTTCGGCTCCGTTACTGA	-1	['rluA']	['b0058']	60344	60364	21	-8	59687	60346	60344	60364	7.75675e-06	21	100	asRNA
1	CATATGTGTTCGGCTCTATAT	-1	['rapA']	['b0059']	63262	63282	21	-8	60358	63264	63262	63282	7.75675e-06	21	100	asRNA
1	CACGCTGAAAATCCATCAAAA	-1	['polB']	['b0060']	65778	65798	21	-8	63429	65780	65778	65798	7.75675e-06	21	100	asRNA
1	CATGTTGACTCCTTCGTGCCG	-1	['araD']	['b0061']	66548	66568	21	-8	65855	66550	66548	66568	7.75675e-06	21	100	asRNA
1	CATTATCGTGTCCTTATAGAG	-1	['araA']	['b0062']	68335	68355	21	-8	66835	68337	68335	68355	7.75675e-06	21	100	asRNA
1	CATCGTTTCACTCCATCCAAA	-1	['araB']	['b0063']	70046	70066	21	-8	68348	70048	70046	70066	7.75675e-06	21	100	asRNA
1	CATACTTTTCATACTCCCACC	1	['araC']	['b0064']	70369	70389	21	-8	70387	71265	70389	70369	7.75675e-06	21	100	asRNA
1	CATAATGTGCCTGTCAAATGG	1	['yabI']	['b0065']	71333	71353	21	-8	71351	72115	71353	71333	7.75675e-06	21	100	asRNA
1	CATTTCGCCCCGGTAGTTTTT	-1	['thiQ']	['b0066']	72925	72945	21	-8	72229	72927	72925	72945	7.75675e-06	21	100	asRNA
1	CATTCGCTAATCCATGCCTGA	-1	['thiP']	['b0067']	74519	74539	21	-8	72911	74521	74519	74539	7.75675e-06	21	100	asRNA
1	CACTTTGCACCTCAAAAAAGA	-1	['thiB']	['b0068']	75478	75498	21	-8	74497	75480	75478	75498	7.75675e-06	21	100	asRNA
1	CATAAAAGGGGAACTCCTGTG	-1	['sgrR']	['b0069']	77297	77317	21	-8	75644	77299	77297	77317	7.75675e-06	21	100	asRNA
1	CATGGGGCACCCCCTTGCTTC	1	['sgrT']	['b4662']	77370	77390	21	-8	77388	77519	77390	77370	7.75675e-06	21	100	asRNA
1	CATACGTTCCCTTTTTAGCGC	1	['setA']	['b0070']	77603	77623	21	-8	77621	78799	77623	77603	7.75675e-06	21	100	asRNA
1	CATGGTGTGCTCCTTATTTAA	-1	['leuD']	['b0071']	79451	79471	21	-8	78848	79453	79451	79471	7.75675e-06	21	100	asRNA
1	CATGATTACACCCCTTCTGCT	-1	['leuC']	['b0072']	80862	80882	21	-8	79464	80864	80862	80882	7.75675e-06	21	100	asRNA
1	CATCACACGGTTTCCTTGTTG	-1	['leuB']	['b0073']	81956	81976	21	-8	80867	81958	81956	81976	7.75675e-06	21	100	asRNA
1	CATGGTTTGGGTCCTTGTCTC	-1	['leuA']	['b0074']	83527	83547	21	-8	81958	83529	83527	83547	7.75675e-06	21	100	asRNA
1	CATTAAATCAGCTCCAGATGA	-1	['leuL']	['b0075']	83706	83726	21	-8	83622	83708	83706	83726	7.75675e-06	21	100	asRNA
1	CATACTTAACTCCACTGTCAC	1	['leuO']	['b0076']	84350	84370	21	-8	84368	85312	84370	84350	7.75675e-06	21	100	asRNA
1	CACCTTTCCTCCTGTTTATTC	-1	['yabR']	['b4726']	85509	85529	21	-8	85467	85511	85509	85529	7.75675e-06	21	100	asRNA
1	CATAATCAGGTTCTCTCCGTT	1	['ilvH']	['b0078']	87339	87359	21	-8	87357	87848	87359	87339	7.75675e-06	21	100	asRNA
1	CACAATTGCCCCTTGCGTAAA	1	['cra']	['b0080']	88010	88030	21	-8	88028	89032	88030	88010	7.75675e-06	21	100	asRNA
1	CATGCCAGCCTCACCCCTTAT	1	['mraZ']	['b0081']	89616	89636	21	-8	89634	90092	89636	89616	7.75675e-06	21	100	asRNA
1	CATTTTATAGAGACAAGTCCT	1	['rsmH']	['b0082']	90076	90096	21	-8	90094	91035	90096	90076	7.75675e-06	21	100	asRNA
1	CATGCATTCGTCCTCTCTGCA	1	['ftsL']	['b0083']	91014	91034	21	-8	91032	91397	91034	91014	7.75675e-06	21	100	asRNA
1	CATGCGTCGCGTTTATCCTTA	1	['ftsI']	['b0084']	91395	91415	21	-8	91413	93179	91415	91395	7.75675e-06	21	100	asRNA
1	CACCTGTCCCCTCGCCTTGAT	1	['murE']	['b0085']	93148	93168	21	-8	93166	94653	93168	93148	7.75675e-06	21	100	asRNA
1	CATGCAATCACCCCCAGCAGA	1	['murF']	['b0086']	94632	94652	21	-8	94650	96008	94652	94632	7.75675e-06	21	100	asRNA
1	CATGTCCCATTCTCCTGTAAA	1	['mraY']	['b0087']	95984	96004	21	-8	96002	97084	96004	95984	7.75675e-06	21	100	asRNA
1	CATGATTAACGTACCTTCAGC	1	['murD']	['b0088']	97069	97089	21	-8	97087	98403	97089	97069	7.75675e-06	21	100	asRNA
1	CATCAACCTAACTCCTTCGCC	1	['ftsW']	['b0089']	98385	98405	21	-8	98403	99647	98405	98385	7.75675e-06	21	100	asRNA
1	CATCGTGAACCTCGTACAAAC	1	['murG']	['b0090']	99626	99646	21	-8	99644	100711	99646	99626	7.75675e-06	21	100	asRNA
1	CATTCTTTACGCCATTAACTT	1	['murC']	['b0091']	100747	100767	21	-8	100765	102240	100767	100747	7.75675e-06	21	100	asRNA
1	CATGTTGTTCTTCCTCCGGAG	1	['ddlB']	['b0092']	102215	102235	21	-8	102233	103153	102235	102215	7.75675e-06	21	100	asRNA
1	CATATTAGTCCGCCAGTTCCA	1	['ftsQ']	['b0093']	103137	103157	21	-8	103155	103985	103157	103137	7.75675e-06	21	100	asRNA
1	CATTGTTGTTCTGCCTGTGCC	1	['ftsA']	['b0094']	103964	103984	21	-8	103982	105244	103984	103964	7.75675e-06	21	100	asRNA
1	CATAGTTTCTCTCCGATTTGT	1	['ftsZ']	['b0095']	105287	105307	21	-8	105305	106456	105307	105287	7.75675e-06	21	100	asRNA
1	CATCGTATTATCTCGCCAAAT	1	['lpxC']	['b0096']	106539	106559	21	-8	106557	107474	106559	106539	7.75675e-06	21	100	asRNA
1	CACGTTATTGCCATCCCGATC	1	['secM']	['b0097']	107687	107707	21	-8	107705	108217	107707	107687	7.75675e-06	21	100	asRNA
1	CATAATAAAATCTCAAACGCC	1	['secA']	['b0098']	108261	108281	21	-8	108279	110984	108281	108261	7.75675e-06	21	100	asRNA
1	CATTGTCTTAAACCTATAAAA	1	['mutT']	['b0099']	111026	111046	21	-8	111044	111433	111046	111026	7.75675e-06	21	100	asRNA
1	CATTTTTACTCCTTAGCAACA	-1	['yacG']	['b0101']	111844	111864	21	-8	111649	111846	111844	111864	7.75675e-06	21	100	asRNA
1	CATTACGGTTTTTCCTGTGAG	-1	['zapD']	['b0102']	112597	112617	21	-8	111856	112599	112597	112617	7.75675e-06	21	100	asRNA
1	CATAATTTATATTCCCGGGAA	-1	['coaE']	['b0103']	113217	113237	21	-8	112599	113219	113217	113237	7.75675e-06	21	100	asRNA
1	CATGATGAATTCCCGGGAATA	1	['yacM']	['b4727']	113226	113246	21	-8	113244	113288	113246	113226	7.75675e-06	21	100	asRNA
1	CATGTGCGGATTCCTGGGGTT	1	['guaC']	['b0104']	113426	113446	21	-8	113444	114487	113446	113426	7.75675e-06	21	100	asRNA
1	CATGCGGCATCCCCAGTACGC	-1	['hofC']	['b0106']	115722	115742	21	-8	114522	115724	115722	115742	7.75675e-06	21	100	asRNA
1	CATTGCCGCTCCTTAGTTGGC	-1	['hofB']	['b0107']	117097	117117	21	-8	115714	117099	117097	117117	7.75675e-06	21	100	asRNA
1	CATCTGTTTCGCTCCTTGATT	-1	['ppdD']	['b0108']	117547	117567	21	-8	117109	117549	117547	117567	7.75675e-06	21	100	asRNA
1	CATGTTAAAACTCCAGATAGC	-1	['nadC']	['b0109']	118643	118663	21	-8	117752	118645	118643	118663	7.75675e-06	21	100	asRNA
1	CATGCAGGATCTCCTTATATG	1	['ampD']	['b0110']	118715	118735	21	-8	118733	119284	118735	118715	7.75675e-06	21	100	asRNA
1	CATGTTGTCTCCTTGCTGACC	1	['ampE']	['b0111']	119263	119283	21	-8	119281	120135	119283	119263	7.75675e-06	21	100	asRNA
1	CATGAAACCTCGTGCGGTGGT	-1	['aroP']	['b0112']	121549	121569	21	-8	120178	121551	121549	121569	7.75675e-06	21	100	asRNA
1	CATGAGTTCCTGTCTTAAGCC	1	['pdhR']	['b0113']	122074	122094	21	-8	122092	122856	122094	122074	7.75675e-06	21	100	asRNA
1	CATTATTCTTTTACCTCTTAC	1	['aceF']	['b0115']	125677	125697	21	-8	125695	127587	125697	125677	7.75675e-06	21	100	asRNA
1	CATCATGACCTCTATATATTT	1	['lpd']	['b0116']	127894	127914	21	-8	127912	129336	127914	127894	7.75675e-06	21	100	asRNA
1	CATAATTCGGATCTCAAGGAA	-1	['yacH']	['b0117']	131258	131278	21	-8	129407	131260	131258	131278	7.75675e-06	21	100	asRNA
1	CACGACGGTTCTCCTCGCTCT	1	['acnB']	['b0118']	131597	131617	21	-8	131615	134212	131617	131597	7.75675e-06	21	100	asRNA
1	CATAGTGTGTTCCTCTGCTCC	1	['yacL']	['b0119']	134370	134390	21	-8	134388	134750	134390	134370	7.75675e-06	21	100	asRNA
1	CAATTTCTTATCTTCTCCTTA	-1	['speD']	['b0120']	135580	135600	21	-8	134788	135582	135580	135600	7.75675e-06	21	100	asRNA
1	CATGGGTTGATACCTCCTTTG	-1	['speE']	['b0121']	136462	136482	21	-8	135598	136464	136462	136482	7.75675e-06	21	100	asRNA
1	CATTGCTTCTACCAGGGGCTT	-1	['yacC']	['b0122']	136915	136935	21	-8	136570	136917	136915	136935	7.75675e-06	21	100	asRNA
1	CATAGTTATTTCCTTATTCTT	1	['cueO']	['b0123']	137065	137085	21	-8	137083	138633	137085	137065	7.75675e-06	21	100	asRNA
1	CATAAAGAGACACCATTTCAA	-1	['gcd']	['b0124']	141223	141243	21	-8	138835	141225	141223	141243	7.75675e-06	21	100	asRNA
1	CATATCTCTAACCATATGATT	1	['hpt']	['b0125']	141413	141433	21	-8	141431	141967	141433	141413	7.75675e-06	21	100	asRNA
1	CATGGAGGTTAACGACCTGTA	-1	['can']	['b0126']	142668	142688	21	-8	142008	142670	142668	142688	7.75675e-06	21	100	asRNA
1	CATAAATTTTTACTTACCTTA	1	['yadG']	['b0127']	142761	142781	21	-8	142779	143705	142781	142761	7.75675e-06	21	100	asRNA
1	CATGCGCGATCTCCTTGTTTT	1	['yadH']	['b0128']	143684	143704	21	-8	143702	144472	143704	143684	7.75675e-06	21	100	asRNA
1	CATCGCCTTCCTCCTTAGCCG	1	['yadI']	['b0129']	144559	144579	21	-8	144577	145017	144579	144559	7.75675e-06	21	100	asRNA
1	CATGAAAAAATAACCGAGGGT	1	['yadE']	['b0130']	145063	145083	21	-8	145081	146310	145083	145063	7.75675e-06	21	100	asRNA
1	CATAACTTCTACCTTTCTACC	-1	['panD']	['b0131']	146692	146712	21	-8	146314	146694	146692	146712	7.75675e-06	21	100	asRNA
1	CATCTTCCCTGTCTTCCGTGT	1	['rpnC']	['b0132']	146950	146970	21	-8	146968	147870	146970	146950	7.75675e-06	21	100	asRNA
1	CACAACGTGACTCCTTAATGG	-1	['panC']	['b0133']	148793	148813	21	-8	147944	148795	148793	148813	7.75675e-06	21	100	asRNA
[truncated: 5,429 more rows]

## Sheet: Good Tags
Pairs of gene and locus tags of good asRNAs (asRNAs without off-target hits)
[truncated: 4,211 more rows]

[truncated: 1 more sheets: Bad Tags]
