# Supplementary material for: High-throughput design of bacterial anti-sense RNAs using CAREng
Source: Bioinform Adv. 2022 Sep 27;2(1):vbac069. doi: 10.1093/bioadv/vbac069 (PMC9710602; doi:10.1093/bioadv/vbac069)
Supplement: vbac069_Supplementary_Data [file vbac069_supplementary_data.zip › Supplement/Tutorial/tagsTemplate.xlsx]

## Sheet: Sheet1
Gene_Tag	Locus_Tag
gyrA
priA
gyrB
