# Supplementary material for: High-throughput design of bacterial anti-sense RNAs using CAREng
Source: Bioinform Adv. 2022 Sep 27;2(1):vbac069. doi: 10.1093/bioadv/vbac069 (PMC9710602; doi:10.1093/bioadv/vbac069)
Supplement: vbac069_Supplementary_Data [file vbac069_supplementary_data.zip › Supplement/Example genomes/JWGZ01.1.gbff]

LOCUS       JWGZ01000001            2319 bp    DNA     linear   BCT 29-DEC-2014
DEFINITION  Hafnia paralvei strain GTA-HAF03 Cont1, whole genome shotgun
            sequence.
ACCESSION   JWGZ01000001 JWGZ01000000
VERSION     JWGZ01000001.1
DBLINK      BioProject: PRJNA254477
            BioSample: SAMN02902609
KEYWORDS    WGS.
SOURCE      Hafnia paralvei
  ORGANISM  Hafnia paralvei
            Bacteria; Proteobacteria; Gammaproteobacteria; Enterobacterales;
            Hafniaceae; Hafnia.
REFERENCE   1  (bases 1 to 2319)
  AUTHORS   Kohlman,M.E., Carrillo,C.D. and Wong,A.
  TITLE     Draft Genome Sequence of Hafnia paralvei Strain GTA-HAF03
  JOURNAL   Genome Announc 3 (1), e01592-14 (2015)
   PUBMED   25700416
  REMARK    Publication Status: Online-Only
REFERENCE   2  (bases 1 to 2319)
  AUTHORS   Kohlman,M.E., Carrillo,C.D., Koziol,A. and Wong,A.
  TITLE     Direct Submission
  JOURNAL   Submitted (05-DEC-2014) Research and Development, Science Branch,
            Canadian Food Inspection Agency, 960 Carling Ave Bldg. 22, Ottawa,
            ON K1A 0C6, Canada
COMMENT     Annotation was added by the NCBI Prokaryotic Genome Annotation
            Pipeline (released 2013). Information about the Pipeline can be
            found here: http://www.ncbi.nlm.nih.gov/genome/annotation_prok/
            
            ##Genome-Assembly-Data-START##
            Assembly Method        :: SPAdes v. 3.1.1
            Genome Representation  :: Full
            Expected Final Version :: Yes
            Genome Coverage        :: 20.0x
            Sequencing Technology  :: Illumina MiSeq
            ##Genome-Assembly-Data-END##
            
            ##Genome-Annotation-Data-START##
            Annotation Provider          :: NCBI
            Annotation Date              :: 12/15/2014 10:51:50
            Annotation Pipeline          :: NCBI Prokaryotic Genome Annotation
                                            Pipeline
            Annotation Method            :: Best-placed reference protein set;
                                            GeneMarkS+
            Annotation Software revision :: 2.9 (rev. 454379)
            Features Annotated           :: Gene; CDS; rRNA; tRNA; ncRNA;
                                            repeat_region
            Genes                        :: 4,579
            CDS                          :: 4,382
            Pseudo Genes                 :: 107
            CRISPR Arrays                :: 2
            rRNAs                        :: 9 ( 5S, 16S, 23S )
            tRNAs                        :: 78
            ncRNA                        :: 3
            Frameshifted Genes           :: 28
            ##Genome-Annotation-Data-END##
FEATURES             Location/Qualifiers
     source          1..2319
                     /organism="Hafnia paralvei"
                     /mol_type="genomic DNA"
                     /submitter_seqid="Cont1"
                     /strain="GTA-HAF03"
                     /isolation_source="Beef Trim VTEC broth"
                     /db_xref="taxon:546367"
                     /country="Canada: Ontario"
                     /collection_date="Sep-2013"
     gene            104..415
                     /locus_tag="RN38_00005"
                     /note="hypothetical protein; disrupted; Derived by
                     automated computational analysis using gene prediction
                     method: Protein Homology."
                     /pseudo
     gene            412..1023
                     /locus_tag="RN38_00010"
     CDS             412..1023
                     /locus_tag="RN38_00010"
                     /inference="EXISTENCE: similar to AA
                     sequence:RefSeq:WP_008455304.1"
                     /note="Derived by automated computational analysis using
                     gene prediction method: Protein Homology."
                     /codon_start=1
                     /transl_table=11
                     /product="hypothetical protein"
                     /protein_id="KHS51632.1"
                     /translation="MTLTEKSGHLAWCALVALALARQNGDVLSPAQENLFLTRWLATA
                     LKQRRFSRDVAPDIEWLLKQGRQLGVSAKLVSKLNYLWRSCTGELTEQNDLFRLTYAL
                     ETAKDMHWNYRLLSDREWSGRNAVAFSAGVNGIYLSRANLDVAFDDSGRQINPLTARL
                     TGNVAGVMKLFNRCGWQAEPESGASLPHQYSLMAGQGVPGKGD"
     gene            complement(1020..1949)
                     /locus_tag="RN38_00015"
     CDS             complement(1020..1949)
                     /locus_tag="RN38_00015"
                     /inference="EXISTENCE: similar to AA
                     sequence:RefSeq:WP_000728916.1"
                     /note="Derived by automated computational analysis using
                     gene prediction method: Protein Homology."
                     /codon_start=1
                     /transl_table=11
                     /product="hypothetical protein"
                     /protein_id="KHS51633.1"
                     /translation="MKKKNMTPTPHDATFRQFLTQPDVARDFMEIHLPAELRAVCDLS
                     TLKLESGSFVEDDLRQYFSDVLYSLKTTAGDGYIHVLVEHQSTPDKHMAFRLIRYAVA
                     AMQRHLEAGHKKLPLVIPVLFYTGKRSPYPYSTRWLDEFDDPGLAGKLYSSAFPLVDV
                     TVIPDDEIAGHRSMAALTLLQKHIHQRDLAELVDRLAPILLTGYLSSSQVISLVHYIV
                     QAGETSDAEAFVRELAQRVPQHGDALMTIAQQLEQKGIEKGIQLGRQEGRSEGEREAT
                     LKIARTMLQNGIDRNTVMKMTGLTEDDLAQIRH"
     gene            complement(2178..>2319)
                     /locus_tag="RN38_00020"
     CDS             complement(2178..>2319)
                     /locus_tag="RN38_00020"
                     /inference="EXISTENCE: similar to AA
                     sequence:RefSeq:WP_008455301.1"
                     /note="Derived by automated computational analysis using
                     gene prediction method: Protein Homology."
                     /codon_start=2
                     /transl_table=11
                     /product="copper-binding protein"
                     /protein_id="KHS51634.1"
                     /translation="NETAKSFSEMNEHEKAAVVHEKANNGQSSVIHQQQAEKHRSQAT
                     QN"
ORIGIN      
        1 tttatagtac cgcagtctct cccctttatt tttactgaag agcagacaga aaccataaat
       61 accggctttg acatgccggg gaagtcctta tagtacaata attttcgata tccaaactga
      121 ccccttactc ttcccccgtc actccgataa acgttttccc gttgcacgta tccgtaagcg
      181 actggcggct tatggctggc gaggagaacg cctgaataag gaagtggcgc gcatcgtcgc
      241 gggccctgat atcctccctg acaggaggga atacagcatt attttccctt acggatggga
      301 gaagaagcag ctgacgcgtg agatgcggag gatgtttccc cgcaagactg gccgacgtgt
      361 gctgattatg ctcgatgaat tacatcagtt tattgactca cgggagaagc agtgacgctg
      421 acagaaaaat caggccatct ggcatggtgc gccctggtgg cgcttgcgct ggccagacag
      481 aacggcgatg tgctgtcacc ggctcaggaa aatctctttc tcacccgatg gctggcgacc
      541 gcgctgaagc aacggcgttt ttcgcgtgat gttgcccccg atatcgagtg gcttctgaaa
      601 cagggacgtc agctgggcgt cagcgcgaag ctggtcagca agctgaatta cctctggcgt
      661 tcctgcaccg gcgagttgac tgaacagaac gatctgttcc ggctgaccta tgcgctggaa
      721 acagccaaag atatgcactg gaactaccgt ctgctgagcg atcgggaatg gtccggccgg
      781 aatgctgtgg cgttcagtgc aggcgtgaac ggcatttatc tctcacgggc caacctcgat
      841 gttgcttttg acgacagcgg ccgacagata aatccgctga cagcgcgtct gactgggaac
      901 gtagcggggg tgatgaagct gtttaatcgc tgtggctggc aggcagagcc tgagtctggt
      961 gcctccctgc cccaccagta ttcgctgatg gccggacagg gagtgccagg aaagggtgat
     1021 tagtggcgga tctgcgctag gtcgtcttcg gtcagaccgg tcattttcat gacggtattg
     1081 cggtcaatgc cgttctgcag catggtacgg gctattttca gagtcgcttc gcgctcacct
     1141 tctgaacgac cttcctgtct tccaagctgg atacctttct caataccctt ttgttcgagt
     1201 tgttgtgcga tggtcataag tgcgtctccg tgttgcggca cacgctgtgc cagttcgcgt
     1261 acaaaggctt cggcgtcgga tgtttcgcct gcctgcacta tatagtgtac cagcgatatc
     1321 acctgcgatg aagacaagta tcccgtcagc aagatgggcg ccagccggtc aaccagttct
     1381 gccaggtctc gctggtgaat atgcttttgc agtaaagtca gggcggccat gctgcgatgg
     1441 ccagcgattt catcatccgg aatgaccgta acgtctacca gcgggaaagc gctgctgtag
     1501 agtttgccag ccagcccggg atcgtcaaac tcatccagcc accgggtgga gtacggatac
     1561 gggctgcgtt tacccgtata gaacagcacc ggtatcacca gtggcagttt tttatgccct
     1621 gcctccaggt ggcgctgcat ggcagccacc gcatagcgta tgaggcggaa agccatatgt
     1681 ttgtcgggcg ttgactggtg ttcgacaagc acatgaatat agccgtcgcc ggctgtggtt
     1741 ttcaggctat agagaacgtc gctgaaatac tggcggagat catcctcaac gaacgagcct
     1801 gattccagtt tcagcgtgct gagatcgcag actgcgcgca gctctgcggg cagatggatt
     1861 tccatgaaat cacgggccac atccggctgt gtcagaaact gtcggaacgt cgcatcgtga
     1921 ggtgttggcg tcatgttttt tttcttcatc tgtctctgtc ctgagcctgc aaaataaccg
     1981 acatatctta tcacgtcccc ctgcgttggt ttacaaggag gtagccttgg taatttctca
     2041 gacatgtagg acagcacaat aaaatacagt caccatgata gttgacgata aataagtgaa
     2101 taaaaaaacg ctcccggacg ggagcgtaag ccagtgaaat cggcgtcaaa agagggtcta
     2161 acaagtgggg ctgcgggtta attctgagtg gcctggctgc gatgcttttc agcctgctgc
     2221 tgatgaataa cggaagactg accattattc gccttctcgt gcacaactgc ggctttttca
     2281 tgctcgttca tttcagaaaa tgactttgcg gtttcgttg
//
LOCUS       JWGZ01000002            1332 bp    DNA     linear   BCT 29-DEC-2014
DEFINITION  Hafnia paralvei strain GTA-HAF03 Cont2, whole genome shotgun
            sequence.
ACCESSION   JWGZ01000002 JWGZ01000000
VERSION     JWGZ01000002.1
DBLINK      BioProject: PRJNA254477
            BioSample: SAMN02902609
KEYWORDS    WGS.
SOURCE      Hafnia paralvei
  ORGANISM  Hafnia paralvei
            Bacteria; Proteobacteria; Gammaproteobacteria; Enterobacterales;
            Hafniaceae; Hafnia.
REFERENCE   1  (bases 1 to 1332)
  AUTHORS   Kohlman,M.E., Carrillo,C.D. and Wong,A.
  TITLE     Draft Genome Sequence of Hafnia paralvei Strain GTA-HAF03
  JOURNAL   Genome Announc 3 (1), e01592-14 (2015)
   PUBMED   25700416
  REMARK    Publication Status: Online-Only
REFERENCE   2  (bases 1 to 1332)
  AUTHORS   Kohlman,M.E., Carrillo,C.D., Koziol,A. and Wong,A.
  TITLE     Direct Submission
  JOURNAL   Submitted (05-DEC-2014) Research and Development, Science Branch,
            Canadian Food Inspection Agency, 960 Carling Ave Bldg. 22, Ottawa,
            ON K1A 0C6, Canada
COMMENT     Annotation was added by the NCBI Prokaryotic Genome Annotation
            Pipeline (released 2013). Information about the Pipeline can be
            found here: http://www.ncbi.nlm.nih.gov/genome/annotation_prok/
            
            ##Genome-Assembly-Data-START##
            Assembly Method        :: SPAdes v. 3.1.1
            Genome Representation  :: Full
            Expected Final Version :: Yes
            Genome Coverage        :: 20.0x
            Sequencing Technology  :: Illumina MiSeq
            ##Genome-Assembly-Data-END##
            
            ##Genome-Annotation-Data-START##
            Annotation Provider          :: NCBI
            Annotation Date              :: 12/15/2014 10:51:50
            Annotation Pipeline          :: NCBI Prokaryotic Genome Annotation
                                            Pipeline
            Annotation Method            :: Best-placed reference protein set;
                                            GeneMarkS+
            Annotation Software revision :: 2.9 (rev. 454379)
            Features Annotated           :: Gene; CDS; rRNA; tRNA; ncRNA;
                                            repeat_region
            Genes                        :: 4,579
            CDS                          :: 4,382
            Pseudo Genes                 :: 107
            CRISPR Arrays                :: 2
            rRNAs                        :: 9 ( 5S, 16S, 23S )
            tRNAs                        :: 78
            ncRNA                        :: 3
            Frameshifted Genes           :: 28
            ##Genome-Annotation-Data-END##
FEATURES             Location/Qualifiers
     source          1..1332
                     /organism="Hafnia paralvei"
                     /mol_type="genomic DNA"
                     /submitter_seqid="Cont2"
                     /strain="GTA-HAF03"
                     /isolation_source="Beef Trim VTEC broth"
                     /db_xref="taxon:546367"
                     /country="Canada: Ontario"
                     /collection_date="Sep-2013"
     gene            complement(12..827)
                     /locus_tag="RN38_00025"
     CDS             complement(12..827)
                     /locus_tag="RN38_00025"
                     /inference="EXISTENCE: similar to AA
                     sequence:RefSeq:WP_001653517.1"
                     /note="Derived by automated computational analysis using
                     gene prediction method: Protein Homology."
                     /codon_start=1
                     /transl_table=11
                     /product="transposase"
                     /protein_id="KHS51628.1"
                     /translation="MARRSKDWQDRRCKRKPDDTDALARIHTVIGDLPTYGYRRVWAL
                     LRRQSETDDMAVINAKRVYRIMRQNALLLERKPEIPPSKRAHTGKVAVGESNQRWCSD
                     GFEFSCDNGEKLRVTFALDCCDREALYWAASNGGYDSETVQDVMLGAVERRFGNSLPT
                     SPVEWLTDNGSAYRSYQTRQFARMVGLEPKHTAVRSPESNGMAESFVKTMKRDYISIM
                     PKPDGLTAVKNLAEAFEHYNEWHPHSALGYRSPREYLRRRTSHGLSDKKCMEI"
     gene            complement(875..1240)
                     /locus_tag="RN38_00030"
     CDS             complement(875..1240)
                     /locus_tag="RN38_00030"
                     /inference="EXISTENCE: similar to AA
                     sequence:RefSeq:WP_004966144.1"
                     /note="represses IS2 gene transcription; Derived by
                     automated computational analysis using gene prediction
                     method: Protein Homology."
                     /codon_start=1
                     /transl_table=11
                     /product="repressor TnpA"
                     /protein_id="KHS51629.1"
                     /translation="MIDVLGPEKRRRRSVQEKIAIVQQSFEPGMTVSLVARQHGVAAS
                     QLFLWRKQYQEGSLTAVAAGEQVVPASELASAMKQIKELQRLLGKKTMENELLKEAVE
                     YGRQKKWIAHVPLLPEDGE"
ORIGIN      
        1 tggattggcc cctatatttc catacacttt ttatcactta acccatgact ggttcgtcgc
       61 cgcagatatt cccgtggcga acgatacccc agtgcactat gcggatgcca ttcgttgtaa
      121 tgttcgaagg cctccgcaag gttctttacc gctgttaacc cgtcgggttt cggcatgatg
      181 ctgatgtaat cgcgcttcat cgttttcacg aagctctctg ccatcccgtt gctttccggg
      241 ctacgtaccg ccgtatgttt aggctccagt cctaccattc tggcgaactg acgcgtctga
      301 taagaacggt aggctgaacc gttgtctgtc agccactcaa ctggggatgt cggcaggctg
      361 ttaccgaagc gacgctccac ggcacccagc atgacgtcct gcacggtttc actgtcatat
      421 ccaccgttac tggccgccca gtaaagtgcc tcgcgatcgc aacagtccag agcgaacgtg
      481 acccgcagtt tttcaccgtt atcacagctg aactcgaagc cgtcagagca ccaccgctgg
      541 ttactttctc caacggccac tttccctgta tgcgcccgct tcgatggcgg tatttccggt
      601 ttacgctcaa gcagcagcgc attctgacgc atgatgcggt atacgcgttt ggcattgatc
      661 accgccatgt cgtcagtttc tgattgtctg cgcagcagtg cccatacccg acgataacca
      721 taggtgggca gatcgccgat aacggtatgg atacgggcca gcgcgtcagt atcatcaggc
      781 ttgcgcttgc accgacgatc ctgccagtcc ttcgaccgac gggccatggc atgcagttgc
      841 gcacgtgaga cccggaggca acgactgaca aggcttattc gccatcctcc ggcaacaagg
      901 gcacgtgcgc tatccacttt ttttgtcggc catattcaac ggcttctttt agcagctcgt
      961 tttccatggt tttcttgccc aacaggcgct gcagctcttt aatttgcttc atcgcagatg
     1021 ccagctccga cgcgggcaca acctgttctc ctgcggcaac ggctgtaagg ctgccttcct
     1081 gatactgctt acgccacagg aacagctgac tggcagcaac gccatgctga cgggcgacca
     1141 gcgacacggt cattccgggc tcaaaactct gctgaacaat ggcgattttt tcctgaacac
     1201 ttcgccgtct gcgcttctct ggacctaaaa catcaatcat tcggactcca acgactagtc
     1261 taaaaactag tattaagact atcactaact taagtgatac caactgtctg gagattcagg
     1321 gggccagtct aa
//
LOCUS       JWGZ01000003            2416 bp    DNA     linear   BCT 29-DEC-2014
DEFINITION  Hafnia paralvei strain GTA-HAF03 Cont3, whole genome shotgun
            sequence.
ACCESSION   JWGZ01000003 JWGZ01000000
VERSION     JWGZ01000003.1
DBLINK      BioProject: PRJNA254477
            BioSample: SAMN02902609
KEYWORDS    WGS.
SOURCE      Hafnia paralvei
  ORGANISM  Hafnia paralvei
            Bacteria; Proteobacteria; Gammaproteobacteria; Enterobacterales;
            Hafniaceae; Hafnia.
REFERENCE   1  (bases 1 to 2416)
  AUTHORS   Kohlman,M.E., Carrillo,C.D. and Wong,A.
  TITLE     Draft Genome Sequence of Hafnia paralvei Strain GTA-HAF03
  JOURNAL   Genome Announc 3 (1), e01592-14 (2015)
   PUBMED   25700416
  REMARK    Publication Status: Online-Only
REFERENCE   2  (bases 1 to 2416)
  AUTHORS   Kohlman,M.E., Carrillo,C.D., Koziol,A. and Wong,A.
  TITLE     Direct Submission
  JOURNAL   Submitted (05-DEC-2014) Research and Development, Science Branch,
            Canadian Food Inspection Agency, 960 Carling Ave Bldg. 22, Ottawa,
            ON K1A 0C6, Canada
COMMENT     Annotation was added by the NCBI Prokaryotic Genome Annotation
            Pipeline (released 2013). Information about the Pipeline can be
            found here: http://www.ncbi.nlm.nih.gov/genome/annotation_prok/
            
            ##Genome-Assembly-Data-START##
            Assembly Method        :: SPAdes v. 3.1.1
            Genome Representation  :: Full
            Expected Final Version :: Yes
            Genome Coverage        :: 20.0x
            Sequencing Technology  :: Illumina MiSeq
            ##Genome-Assembly-Data-END##
            
            ##Genome-Annotation-Data-START##
            Annotation Provider          :: NCBI
            Annotation Date              :: 12/15/2014 10:51:50
            Annotation Pipeline          :: NCBI Prokaryotic Genome Annotation
                                            Pipeline
            Annotation Method            :: Best-placed reference protein set;
                                            GeneMarkS+
            Annotation Software revision :: 2.9 (rev. 454379)
            Features Annotated           :: Gene; CDS; rRNA; tRNA; ncRNA;
                                            repeat_region
            Genes                        :: 4,579
            CDS                          :: 4,382
            Pseudo Genes                 :: 107
            CRISPR Arrays                :: 2
            rRNAs                        :: 9 ( 5S, 16S, 23S )
            tRNAs                        :: 78
            ncRNA                        :: 3
            Frameshifted Genes           :: 28
            ##Genome-Annotation-Data-END##
FEATURES             Location/Qualifiers
     source          1..2416
                     /organism="Hafnia paralvei"
                     /mol_type="genomic DNA"
                     /submitter_seqid="Cont3"
                     /strain="GTA-HAF03"
                     /isolation_source="Beef Trim VTEC broth"
                     /db_xref="taxon:546367"
                     /country="Canada: Ontario"
                     /collection_date="Sep-2013"
     gene            complement(125..724)
                     /locus_tag="RN38_00035"
                     /note="hypothetical protein; disrupted; Derived by
                     automated computational analysis using gene prediction
                     method: Protein Homology."
                     /pseudo
     gene            complement(782..1054)
                     /locus_tag="RN38_00040"
     CDS             complement(782..1054)
                     /locus_tag="RN38_00040"
                     /inference="EXISTENCE: similar to AA
                     sequence:RefSeq:WP_000269288.1"
                     /note="Derived by automated computational analysis using
                     gene prediction method: Protein Homology."
                     /codon_start=1
                     /transl_table=11
                     /product="hypothetical protein"
                     /protein_id="KHS51618.1"
                     /translation="MRFTAYGIHTVIVEGEAKHITALDDVTLCNEWAKLKRENNRLYA
                     ANEKICSGWRGFVLRLLGITLSCRKPVILLGADAKNQNDAVKGADL"
     gene            complement(2124..>2416)
                     /locus_tag="RN38_00045"
     CDS             complement(2124..>2416)
                     /locus_tag="RN38_00045"
                     /inference="EXISTENCE: similar to AA
                     sequence:RefSeq:WP_000451783.1"
                     /note="Derived by automated computational analysis using
                     gene prediction method: Protein Homology."
                     /codon_start=3
                     /transl_table=11
                     /product="transposase"
                     /protein_id="KHS51619.1"
                     /translation="RGEIRKRYREGQEDQLGALGLVTNAVVLWNTLYMQEALSHLRSI
                     GEGPEDEHIARLSPLMHGHINMLGHYTFTLPEDIMKGELRPLNLNLNNELSP"
ORIGIN      
        1 tctgacggcg cttagtgctg aattcactat cggcgaaggt gagttaatgg ctcatgatgt
       61 ccctctggga tgcgctccgg atgaatatga tgatctcata tcaggaactt gttcgcacct
      121 tccctagctc tttcatcatc ctagaagaac tcttaattaa gtattcttca agtgggccag
      181 catatgcccc tgatgtcacg atcgttagtt gcgtaagagg atgagtcaaa ctctcaatgc
      241 ccttcaggat gtcattctgg acagcagcaa tataaacagg cgaagccgca atcaaatatt
      301 catcattcgg actggactgc attaactggc ttatagttgc gcaacggtta tgctttccta
      361 gtgattttgt gatggctttc caccagagat catgcctgaa tggtacttga tgaaatgtcg
      421 cctcgtaaga gggcacccga tctcgactat ttaaaaaccc catcccggca gagattatcc
      481 acaactccag atttctggtt gagtttaaaa tttcctttgc cgtagaccag tgattacctg
      541 aatacaagga caatgccggt accgcctgat tacttctggc gtcgtctaca atgttactcc
      601 aggcatatgc tgcgtcgtcc ggggtttgtt ttggatctat gtccaatgtc ggccagacgt
      661 ggccctgatg attcttgccc tttgtacagg aagtgattaa gtgtactgag cgttcagaga
      721 acattatctt ccttacatac ccatagaaca gctttctaag aacggtgggc tcgcctgaaa
      781 attacaaatc agcccctttc acggcatcat tttgattctt cgcgtctgcc cccagtaaga
      841 tgaccggttt tctgcatgac agtgttattc ctaacaaacg caacacaaaa ccacgccagc
      901 cagagcaaat tttttcattt gctgcgtaaa gcctattgtt ttctctttta agcttcgccc
      961 actcgttaca gagggtaaca tcatcaagcg ctgttatatg cttcgcctca ccttcgacga
     1021 taacggtatg gataccgtat gctgtaaatc tcatactatt ttccagaacc cagttgcggt
     1081 attcgttgag tccaccttcg gaaccggtag ctctgcgcca catttcaatt tgcttgtgtg
     1141 atgggtcaag tgtacttgtc attgaagcct cgtctcagcg ataacgcttg aaatagcccg
     1201 ctttggtcaa aatgaaatta gccatctgac tggcgatttg attgtatctt actcatagtg
     1261 cccaacctat aggttaaaaa ggggcatttt cgctttatag cgtgttcaac atcatcaatc
     1321 atcccaagaa aggctggctt attaagccgg tccatcattt tctgtatatc tctcatcaat
     1381 ttttatatcc ggcctgaagt gcaccgttca agcacaccga tcaggcagtt agtcactagt
     1441 taactcttta ctagagacta aattccattg atttacgtga caacgtcacg tcattaaggt
     1501 ttgcaaatgc ctaattttca tactatggga tttaattagg agtaaatccc acaggtttac
     1561 ataaagctga catttaaaag tgttaaaaat caatcagata gaaagaaaag gctctccgga
     1621 agaactcttc tcattatttc gccgcccggg gttattgctg acagatctga aagtgctaat
     1681 atgttagtca ttagtaatta gtaaagcctt tactaaacgc gtttctacgt aaattctatt
     1741 ggttttagag ggtcctactg tccgaagaca ataaagttgt acacaaagca ctaaagttgt
     1801 aaccattctc aaaaaacgac gctaatgttg tatgcttact gaatgtgtgg ttatagggtt
     1861 ggagactata aaatgcacat ataggtacgt atcaatgtcg ttttttgggt acgatcatgg
     1921 gtaggggtag gcgtctcaaa tcctatttgg attatgaaaa tgcgctaggt gacggcatag
     1981 gagtgggcta tggccaaagt tatcagccct ggcttagagc tcaggacgtt aaatcccgtg
     2041 gaaaccgttc gatagtcttt ggccttaaga cgtttcgaaa ccatcatcat ggggtttgag
     2101 ggccaatgat gtaaaaaacc acgctaagga gataattcat tgtttaaatt gagatttaac
     2161 ggcctcaatt cccccttcat aatatcctcc ggtagtgtga acgtataatg tcccagcatg
     2221 ttgatatgac cgtgcatcag aggcgaaagc cgcgcgatat gttcatcctc tggcccttcc
     2281 ccgatgctgc gcaggtgcga caaggcttcc tgcatataaa gcgtattcca cagcaccact
     2341 gcgtttgtca ccagacccag cgcacccaac tgatcttcct gcccctcgcg gtaacgtttt
     2401 ctgatctcgc cacgct
//
LOCUS       JWGZ01000004            7050 bp    DNA     linear   BCT 29-DEC-2014
DEFINITION  Hafnia paralvei strain GTA-HAF03 Cont4, whole genome shotgun
            sequence.
ACCESSION   JWGZ01000004 JWGZ01000000
VERSION     JWGZ01000004.1
DBLINK      BioProject: PRJNA254477
            BioSample: SAMN02902609
KEYWORDS    WGS.
SOURCE      Hafnia paralvei
  ORGANISM  Hafnia paralvei
            Bacteria; Proteobacteria; Gammaproteobacteria; Enterobacterales;
            Hafniaceae; Hafnia.
REFERENCE   1  (bases 1 to 7050)
  AUTHORS   Kohlman,M.E., Carrillo,C.D. and Wong,A.
  TITLE     Draft Genome Sequence of Hafnia paralvei Strain GTA-HAF03
  JOURNAL   Genome Announc 3 (1), e01592-14 (2015)
   PUBMED   25700416
  REMARK    Publication Status: Online-Only
REFERENCE   2  (bases 1 to 7050)
  AUTHORS   Kohlman,M.E., Carrillo,C.D., Koziol,A. and Wong,A.
  TITLE     Direct Submission
  JOURNAL   Submitted (05-DEC-2014) Research and Development, Science Branch,
            Canadian Food Inspection Agency, 960 Carling Ave Bldg. 22, Ottawa,
            ON K1A 0C6, Canada
COMMENT     Annotation was added by the NCBI Prokaryotic Genome Annotation
            Pipeline (released 2013). Information about the Pipeline can be
            found here: http://www.ncbi.nlm.nih.gov/genome/annotation_prok/
            
            ##Genome-Assembly-Data-START##
            Assembly Method        :: SPAdes v. 3.1.1
            Genome Representation  :: Full
            Expected Final Version :: Yes
            Genome Coverage        :: 20.0x
            Sequencing Technology  :: Illumina MiSeq
            ##Genome-Assembly-Data-END##
            
            ##Genome-Annotation-Data-START##
            Annotation Provider          :: NCBI
            Annotation Date              :: 12/15/2014 10:51:50
            Annotation Pipeline          :: NCBI Prokaryotic Genome Annotation
                                            Pipeline
            Annotation Method            :: Best-placed reference protein set;
                                            GeneMarkS+
            Annotation Software revision :: 2.9 (rev. 454379)
            Features Annotated           :: Gene; CDS; rRNA; tRNA; ncRNA;
                                            repeat_region
            Genes                        :: 4,579
            CDS                          :: 4,382
            Pseudo Genes                 :: 107
            CRISPR Arrays                :: 2
            rRNAs                        :: 9 ( 5S, 16S, 23S )
            tRNAs                        :: 78
            ncRNA                        :: 3
            Frameshifted Genes           :: 28
            ##Genome-Annotation-Data-END##
FEATURES             Location/Qualifiers
     source          1..7050
                     /organism="Hafnia paralvei"
                     /mol_type="genomic DNA"
                     /submitter_seqid="Cont4"
                     /strain="GTA-HAF03"
                     /isolation_source="Beef Trim VTEC broth"
                     /db_xref="taxon:546367"
                     /country="Canada: Ontario"
                     /collection_date="Sep-2013"
     gene            301..1383
                     /gene="lacI"
                     /locus_tag="RN38_00050"
     CDS             301..1383
                     /gene="lacI"
                     /locus_tag="RN38_00050"
                     /inference="EXISTENCE: similar to AA
                     sequence:RefSeq:WP_001404684.1"
                     /note="transcriptional repressor of lac operon; forms a
                     homotetramer as a dimer of dimers; binds specific sites in
                     lac operon resulting in DNA looping between the operators;
                     binds allolactose as inducer; Derived by automated
                     computational analysis using gene prediction method:
                     Protein Homology."
                     /codon_start=1
                     /transl_table=11
                     /product="lac repressor"
                     /protein_id="KHS51605.1"
                     /translation="MKPVTLYDVAEYAGVSYQTVSRVMNQASHVSAKTREKVEAAMAQ
                     LNYIPNRVAQQLAGKQSLLIGVATSSLALHAPSQIVAAIKSRADQLGASVVVSMVERS
                     SVEACKAAVYNLLAQRVSGLIINYPLDDEDAIAVEAACANVPALFLDVSDQTPINSII
                     FSHEDGTRLGVEHLIALGHQQIALLAGPLSSVSARLRLADWHKYLTRNQIHPIAEREG
                     DWSAMSGFQQTMQMLNEGIVPTAMLVANDQMALGAMRAITESGLRVGADISVVGYDDT
                     EDSSCYIPPLTTIKQDFRLLGKTSVDRLLKLSQGQAVKSNQLLPVSLVKRKTTLPPNT
                     QTTSPRTLADSLMQLARQVSRLESGQ"
     gene            1505..4579
                     /gene="lacZ"
                     /locus_tag="RN38_00055"
     CDS             1505..4579
                     /gene="lacZ"
                     /locus_tag="RN38_00055"
                     /EC_number="3.2.1.23"
                     /inference="EXISTENCE: similar to AA
                     sequence:RefSeq:WP_017146658.1"
                     /note="forms a homotetramer; hydrolyzes lactose
                     disaccharide to galactose and glucose; converts lactose to
                     allolactose which is the natural inducer of the lac
                     operon; Derived by automated computational analysis using
                     gene prediction method: Protein Homology."
                     /codon_start=1
                     /transl_table=11
                     /product="beta-D-galactosidase"
                     /protein_id="KHS51606.1"
                     /translation="MTMITDSLAVVLQRRDWENPGVTQLNRLAAHPPFASWRNSEEAR
                     TDRPSQESRSLNGEWRFAWFPAPEAVPESWLERDLPDADTVIVPSNWQMHGYDAPIYT
                     NVTYPIAVNPPYVPTENPTGCYSLTFNIDESWLQEGQTRIIFDGVNSAFHLWCNGRWV
                     GYGQDSRLPSEFDLSAFLHAGENRLAVMVLRWSNGNYLEDQDMWRMSGIFRDVSLLHK
                     PTTQISDFHVVTHFNDDFSRAVLEAKVQMYGVLRDELRVTVSLWQGETQVASGTAPFG
                     GEIIDERGGYANRVTLRLNVENPALWSAEIPNLYRAVIELHTADGMLIEAEACDVGFR
                     EVRIENGLLLLNGKPLLIRGVNRHEHHPLHGQVMDEQTMVQDILLMKQNNFNAVRCSH
                     YPNHPLWYTLCDRYGLYVVDEANIETHGMVPMNRLTDDPLWLPAMSERVTRMVQRDRN
                     HPSVIIWSLGNESGHGANHDALYRWIKSVDPSRPVQYEGGGADTSATDIICPMYARVD
                     EDQPFPAVPKWSIKKWLSLPGELRPLILCEYAHAMGNSLGGFAKYWQAFRQYPRLQGG
                     FVWDWVDQSLIKYDENGNPWSAYGGDFGDTPNDRQFCMNGLVFADRTPHPALTEAKHQ
                     QQFFQFRLSGQTIEVTSEYLFRHSDNELLRWMVALDGKLLTSGEVPLDVAPQGKQLIE
                     LPELPQPESTGQLWLTVHVVQPNATTWSAAGHISAWQQWRLAENLSVTQPSAPHAIPQ
                     LTTSETDFCIELGNKRWQFNRLSGLLSQMWIGDEKQLLTPLRDQFTRAPLDNDIGVSE
                     TTRIDPNAWVERWKAAGHYQAEAALLQCTADTLADAVLITTVHAWQHQGKTLFISRKT
                     YRIDGSGQMAITVDVEVASNTPHPARIGLTCQLAQVAERVNWLGLGPQENYPDRLTAA
                     CFDRWDLPLSDMYTPYVFPSENGLRCGTRELNYGPHQWRGDFQFNISRYSQQQLMETS
                     HRHLLHAEEGTWLNIDGFHMGIGGDDSWSPSVSAEFQLSAGRYHYQLLWCQK"
     gene            4631..5884
                     /gene="lacY"
                     /locus_tag="RN38_00060"
     CDS             4631..5884
                     /gene="lacY"
                     /locus_tag="RN38_00060"
                     /inference="EXISTENCE: similar to AA
                     sequence:RefSeq:WP_004118826.1"
                     /note="lactose/proton symporter; mediates lactose/proton
                     symport through the membrane by utilizing the proton
                     gradient to drive transport of galactosides; member of
                     major facilitator superfamily; functions as a monomer with
                     12 transmembrane segments; Derived by automated
                     computational analysis using gene prediction method:
                     Protein Homology."
                     /codon_start=1
                     /transl_table=11
                     /product="galactoside permease"
                     /protein_id="KHS51607.1"
                     /translation="MYYLKNTNFWMFGLFFFFYFFIMGAYFPFFPIWLHDINHISKSD
                     TGIIFAAISLFSLLFQPLFGLLSDKLGLRKYLLWIITGMLVMFAPFFIFIFGPLLQYN
                     ILVGSIVGGIYLGFCFNAGAPAVEAFIEKVSRRSNFEFGRARMFGCVGWALCASIVGI
                     MFTINNQFVFWLGSGCAFILAVLLFFAKTDAPSSATVANAVGANHSAFSLKLALELFR
                     QPKLWFLSLYVIGVSCTYDVFDQQFANFFTSFFATGEQGTRVFGYVTTMGELLNASIM
                     FFAPLIINRIGGKNALLLAGTIMSVRIIGSSFATSALEVVILKTLHMFEVPFLLVGCF
                     KYITSQFEVRFSATIYLVSFCFFKQLAMIFMSILAGNMYESIGFQGAYLVLGLVALGF
                     TLISVFTLSGPGPLSLLRRKVNEVA"
     gene            5941..6111
                     /locus_tag="RN38_00065"
     CDS             5941..6111
                     /locus_tag="RN38_00065"
                     /inference="EXISTENCE: similar to AA
                     sequence:RefSeq:WP_003846919.1"
                     /note="Derived by automated computational analysis using
                     gene prediction method: Protein Homology."
                     /codon_start=1
                     /transl_table=11
                     /product="galactoside O-acetyltransferase"
                     /protein_id="KHS51608.1"
                     /translation="MLKMNMSMTEKIKAGKLFTDMCEGLPEKRLRGKTLMYEFNHSHP
                     SEVEKRVMTPTY"
     gene            complement(6105..6480)
                     /locus_tag="RN38_00070"
                     /note="transposase; disrupted; Derived by automated
                     computational analysis using gene prediction method:
                     Protein Homology."
                     /pseudo
     gene            complement(6525..6800)
                     /locus_tag="RN38_00075"
     CDS             complement(6525..6800)
                     /locus_tag="RN38_00075"
                     /inference="EXISTENCE: similar to AA
                     sequence:RefSeq:WP_001474877.1"
                     /note="Derived by automated computational analysis using
                     gene prediction method: Protein Homology."
                     /codon_start=1
                     /transl_table=11
                     /product="transposase"
                     /protein_id="KHS51609.1"
                     /translation="MASVSISCPSCSATDGVVRNGKSTAGHQRYLCSHCRKTWQLQFT
                     YTASQPGTHQKIIDMAMNGVGCRATARIMGVGLNTILRHLKNSGRSR"
ORIGIN      
        1 cgtctgcgct tctctggacc taaaacatca atcattcgga ctccaacgac tagtctaaaa
       61 actagtatta agactatcac taacttaagt gataccaact gtctggagat tcagggggcc
      121 agtctaagga tgatcctggt gtcagtgaaa atacgaaatc aacacgttgg tatcattacc
      181 cacctgtgaa ctgacgtcgg cattttgaat ctcacttcgg cgtgccccct ccgaatggcg
      241 caaaacattt cgtggtatgg catgatagca cccgaagaga gtcaattcag ggtggtaaat
      301 gtgaaaccag taacgctata cgatgtcgca gagtatgccg gtgtctctta tcagaccgtt
      361 tcccgcgtga tgaaccaggc cagccacgtc tctgcgaaaa cgcgggaaaa ggtggaagcg
      421 gcgatggcgc agctgaacta cattcccaac cgcgtggcac aacaactggc gggcaaacag
      481 tcgttgctga ttggcgttgc tacctccagt ctggccctgc acgcgccgtc gcaaattgtc
      541 gcggcgatta aatctcgcgc cgatcaactg ggtgccagcg tggtggtgtc gatggtagaa
      601 cgaagcagcg tcgaagcctg taaagcggcg gtatataacc ttctcgcgca acgcgtcagt
      661 ggtctgatca ttaactatcc gctggatgac gaggatgcca ttgctgtgga agctgcctgc
      721 gctaatgttc cggccctatt tcttgatgtc tctgaccaga ctcccatcaa cagtattatt
      781 ttttcccatg aagacggtac gcgactgggc gtggagcatc tgatcgcatt gggtcaccag
      841 caaatcgcgt tgttagccgg tccattaagt tctgtctcgg cgcgtctgcg tctggcggac
      901 tggcataaat atctcacacg caatcaaatt catccgatag cggaacggga aggcgactgg
      961 agtgccatgt ccggttttca acaaactatg caaatgctga atgagggcat cgttcccact
     1021 gcgatgctgg ttgccaacga tcagatggcg ctgggcgcaa tgcgcgctat taccgagtcc
     1081 gggctgcgcg ttggtgcgga tatctcggta gtgggatacg acgataccga agacagctcg
     1141 tgttatatcc cgccgttaac caccatcaaa caggattttc gcctgctggg gaaaactagc
     1201 gtggaccgct tgctgaaact ctctcagggc caggcggtga agagcaatca gctgttgccc
     1261 gtctcactgg tgaaaagaaa aaccacccta ccgcccaata cgcaaaccac ctctccccgc
     1321 acgttggcag attccttaat gcagctggca cgacaagttt cccgacttga aagcgggcag
     1381 tgagcgcaac gcaattaatg tgagtcagct cactcattag gcaccccagg ctttacactc
     1441 tatgtgtccg actcgtatgt tatgcgaaaa tgtgagcgga taacaattca cacaggatac
     1501 aactatgaca atgattacgg attcactggc cgtcgtatta caacgtcgtg actgggaaaa
     1561 ccctggcgtt acccaactta atcgccttgc ggcacatccc cctttcgcca gctggcgtaa
     1621 tagcgaagag gctcgcaccg atcgcccttc ccaagagtcg cgcagcctga atggtgaatg
     1681 gcgctttgcc tggtttccgg caccagaagc ggtaccagaa agctggctgg agcgcgatct
     1741 tcctgacgcc gatactgtca tcgtcccctc aaactggcag atgcacggtt acgatgcgcc
     1801 tatctacacc aacgtgacct atcccattgc ggtcaatcca ccgtatgttc ccacggagaa
     1861 tccgacgggt tgttactcgc tcacatttaa tattgatgaa agctggctac aggaaggcca
     1921 gacgcgaatt atttttgatg gtgttaactc ggcgtttcat ttgtggtgca acgggcgctg
     1981 ggtcggttac ggacaggaca gtcgtttgcc gtctgaattt gacctgagcg catttttaca
     2041 cgccggagaa aaccgcctcg cggtgatggt gctgcgctgg agtaacggca attatctgga
     2101 agatcaggat atgtggcgga tgagcggcat tttccgtgac gtctcgttgc tgcacaaacc
     2161 gaccacacaa atcagcgatt tccatgttgt tactcacttt aatgatgatt tcagccgcgc
     2221 tgtactggag gcaaaagttc agatgtacgg cgtgctgcgc gatgagctga gggtgacggt
     2281 ttctttgtgg cagggtgaaa cacaggtcgc cagcggcacc gcgcctttcg gcggtgaaat
     2341 tatcgatgag cgtggcggtt atgccaatcg cgtcacgcta cgtctgaacg tcgaaaaccc
     2401 ggcgctgtgg agcgccgaaa tcccgaatct ctaccgtgcg gtgattgaac tgcacaccgc
     2461 cgacggcatg ctgattgaag cagaagcctg cgatgtcggt ttccgcgagg tgcggattga
     2521 aaatggcctg ctgctgctga acggcaagcc gttgttgatt cgcggtgtta accgtcacga
     2581 gcatcatcct ctgcatggtc aggtcatgga tgagcagacg atggtgcagg atatcctgct
     2641 gatgaagcag aacaacttta acgccgtgcg ctgttcgcat tatccgaatc atccgctgtg
     2701 gtacacgttg tgcgaccgct acggcctgta cgtggtggat gaagccaata ttgaaaccca
     2761 cggcatggtg ccaatgaatc gtctgaccga tgatccgctc tggctacccg cgatgagcga
     2821 acgcgtaacg cgaatggtgc agcgcgatcg taatcacccg agtgtgatca tctggtcgct
     2881 ggggaatgaa tcaggccacg gtgctaatca cgatgcgctc tatcgctgga ttaaatctgt
     2941 cgatccttcc cgcccggtac agtatgaagg cggcggagcc gacacctccg caaccgatat
     3001 tatttgcccg atgtacgcgc gtgtggatga agaccagccc ttcccggctg tgccgaaatg
     3061 gtccatcaaa aaatggcttt cgctgcctgg agaactgcgt ccgctgatcc tttgcgaata
     3121 tgcccacgca atgggtaaca gtcttggtgg cttcgctaaa tactggcagg cgtttcgtca
     3181 atacccccgt ttacagggcg gcttcgtctg ggactgggtc gatcaatcac tgattaaata
     3241 tgatgaaaac ggcaacccgt ggtcggctta cggcggtgat tttggcgata cgccgaacga
     3301 tcgccagttc tgcatgaacg gtctggtctt tgcagaccgc acgccgcatc cagcgctgac
     3361 agaagcaaaa caccagcagc agtttttcca gttccgttta tccgggcaaa ccatcgaagt
     3421 gaccagcgaa tacctgttcc gtcatagcga taacgagctc ctgcgctgga tggtggcgct
     3481 ggatggcaag ctgctgacaa gcggtgaagt gcctctggat gtcgctccac aaggaaaaca
     3541 gttgattgaa ctgcctgaac taccgcagcc ggagagcacc gggcaactct ggctaacggt
     3601 tcacgtagtg caaccgaacg cgaccacatg gtcagcagcc gggcacatca gcgcctggca
     3661 gcaatggcgt ctggcggaaa acctcagcgt gacacaaccc tccgcgcccc acgccatccc
     3721 gcaactgacc accagcgaaa cggatttttg catcgaactt ggtaataagc gttggcaatt
     3781 taaccggttg tcaggtcttc tttcacaaat gtggatcggc gatgaaaaac aactgctgac
     3841 gccgctgcgc gatcaattca cccgtgcacc gctggataat gacattggcg taagtgaaac
     3901 gacccgcatt gaccctaacg cctgggtcga acgctggaag gcggcgggcc attaccaggc
     3961 cgaagcagcg ttgttgcagt gcacggcaga tacacttgcc gacgcggtgc tgattaccac
     4021 ggtccacgcg tggcagcatc aggggaaaac cttatttatc agccggaaaa cctaccggat
     4081 tgatggaagt ggtcaaatgg cgattaccgt tgatgttgaa gtggcgagca atacgccaca
     4141 tccggcgcgg attggcctga cctgccagct ggcgcaggta gcagagcggg taaactggct
     4201 cggattaggg ccgcaagaaa actatcccga ccgccttact gcggcctgtt ttgaccgctg
     4261 ggatctgcca ttgtcagaca tgtatacccc gtacgtcttc ccgagcgaaa acggtctgcg
     4321 ctgcgggacg cgcgaattga attatggccc acaccagtgg cgcggcgact tccagttcaa
     4381 catcagccgc tacagtcaac agcaactgat ggaaaccagc catcgccatc tgctgcacgc
     4441 ggaagaaggc acatggctga atatcgacgg tttccatatg gggattggtg gcgacgactc
     4501 ctggagcccg tcagtgtcgg cggaattcca gcttagcgcc ggtcgctacc attaccagtt
     4561 gctctggtgt caaaaataat aataactggg caggccatgt ctgcccgtat ttcgcgtaag
     4621 gaaatccatt atgtactatt taaaaaacac aaacttttgg atgttcggtt tattcttttt
     4681 cttttacttt tttatcatgg gagcctactt cccgtttttc ccgatttggc tacatgacat
     4741 caaccatatc agcaaaagtg atacgggtat tatttttgcc gctatttctc tgttctcgct
     4801 attattccaa ccgctgtttg gtctgctttc tgacaaactc gggctgcgca aatacctgct
     4861 gtggattatt accggcatgt tagtgatgtt tgcgccgttc tttattttta tcttcgggcc
     4921 actgttacaa tacaacattt tagtaggatc gattgttggt ggtatttatc taggcttttg
     4981 ttttaacgcc ggtgcgccag cagtagaggc atttatcgag aaagtcagcc gtcgcagtaa
     5041 tttcgaattt ggtcgcgcgc ggatgtttgg ctgtgttggc tgggcgctgt gtgcctcgat
     5101 tgtcggcatc atgttcacca tcaataatca gtttgttttc tggctgggtt ctggctgtgc
     5161 attcatcctc gccgttttac tctttttcgc caaaacggat gcgccctctt ctgccacggt
     5221 tgccaatgcg gtaggtgcca accattcggc atttagcctt aagctggcgc tggaactgtt
     5281 cagacagcca aaactgtggt ttttgtcact gtatgttatt ggcgtttcct gcacctacga
     5341 tgtttttgac caacagtttg ctaatttctt tacttcgttc tttgctaccg gtgaacaggg
     5401 tacgcgggta tttggctacg taacgacaat gggcgaatta cttaacgcct cgattatgtt
     5461 ttttgcgcca ctgatcatta atcgcatcgg tgggaaaaac gccctgctgc tggctggcac
     5521 tattatgtca gtacgtatta ttggctcatc gttcgctacc tcagcactgg aagtggttat
     5581 tctgaaaacg ctgcatatgt ttgaagtacc gttcctgctg gtgggctgct ttaaatatat
     5641 taccagccag tttgaagtgc gtttttcagc gacgatttat ctggtcagtt tctgcttctt
     5701 taagcaactg gcgatgattt ttatgtctat tctggcgggc aatatgtatg aaagcatcgg
     5761 tttccagggc gcttacctgg tgctgggtct ggtggcgctg ggcttcacct taatttccgt
     5821 gttcacgctt agcggccccg gcccactttc cctgctgcgt cgcaaggtga atgaagtcgc
     5881 ttaagaaatt aatgtcggat acggcgcgag cgccttatcc gaccaactta tcaggacgga
     5941 atgttaaaaa tgaacatgtc gatgacagaa aaaataaaag caggcaagct atttaccgat
     6001 atgtgcgaag gcttacctga aaaaagactt cgtgggaaaa cattaatgta tgagttcaat
     6061 cactcgcatc catcagaagt tgaaaaaagg gtaatgactc caacttattg atagtgtttt
     6121 atgttcagat aatgcccgat gactttgtca tgcagctcca ccgattttga gagcgacagc
     6181 gacttccgtc ccagccgtgc caggtgctgc ctcagattca ggttatgccg ctcaattcgc
     6241 tgcgtatatc gcttgctgat tacgtgcagc tttcccttca ggcgggattc atacagcggc
     6301 cagccatccg tcatccatat caccacgtca aagggtgata gcaggctcat aagacgcccc
     6361 agcgtcgcca tagtgcgttc accgaatacg tgcgcaaacc gtcttccgga gcctgtcata
     6421 cgcgtaaaac agccagcgct ggcgcgattt agccccgaca tagccccact gttcgtccat
     6481 ttccgcgcag acgatgacgt cactgcccgg ctgtatgcgc gaggttaccg actgcggcct
     6541 gagtttttta agtgacgtaa aatcgtgttg aggccaacgc ccataatgcg ggcggttgcc
     6601 cggcatccaa caccattcat ggccatatca atgattttct ggtgcgtacc gggttgagaa
     6661 gcggtgtaag tgaactgcag ttgccatgtt ttacggcagt gagagcagag atagcgctga
     6721 tgtccggcag tgcttttgcc gttacgcacc accccgtcag tagctgaaca ggagggacag
     6781 ctgatagaaa cagaagccac tggagcacct caaaaacacc atcatacact aaatcagtaa
     6841 gttggcagca tcaccgtgca tcgggtaatg actccaactt actgatagtg ttttatgttc
     6901 agataatgcc cgatgacctt gcaatgcagc tccaccgatt ttgagaacga cagtgacttc
     6961 cgtcccagcc ttgccagatg ttgtctcaga ttcaggttat gtcgctcaat gcgctgagtg
     7021 taacgcttgc tgataacgtg cagctttccc
//
LOCUS       JWGZ01000005          180807 bp    DNA     linear   BCT 29-DEC-2014
DEFINITION  Hafnia paralvei strain GTA-HAF03 Cont5, whole genome shotgun
            sequence.
ACCESSION   JWGZ01000005 JWGZ01000000
VERSION     JWGZ01000005.1
DBLINK      BioProject: PRJNA254477
            BioSample: SAMN02902609
KEYWORDS    WGS.
SOURCE      Hafnia paralvei
  ORGANISM  Hafnia paralvei
            Bacteria; Proteobacteria; Gammaproteobacteria; Enterobacterales;
            Hafniaceae; Hafnia.
REFERENCE   1  (bases 1 to 180807)
  AUTHORS   Kohlman,M.E., Carrillo,C.D. and Wong,A.
  TITLE     Draft Genome Sequence of Hafnia paralvei Strain GTA-HAF03
  JOURNAL   Genome Announc 3 (1), e01592-14 (2015)
   PUBMED   25700416
  REMARK    Publication Status: Online-Only
REFERENCE   2  (bases 1 to 180807)
  AUTHORS   Kohlman,M.E., Carrillo,C.D., Koziol,A. and Wong,A.
  TITLE     Direct Submission
  JOURNAL   Submitted (05-DEC-2014) Research and Development, Science Branch,
            Canadian Food Inspection Agency, 960 Carling Ave Bldg. 22, Ottawa,
            ON K1A 0C6, Canada
COMMENT     Annotation was added by the NCBI Prokaryotic Genome Annotation
            Pipeline (released 2013). Information about the Pipeline can be
            found here: http://www.ncbi.nlm.nih.gov/genome/annotation_prok/
            
            ##Genome-Assembly-Data-START##
            Assembly Method        :: SPAdes v. 3.1.1
            Genome Representation  :: Full
            Expected Final Version :: Yes
            Genome Coverage        :: 20.0x
            Sequencing Technology  :: Illumina MiSeq
            ##Genome-Assembly-Data-END##
            
            ##Genome-Annotation-Data-START##
            Annotation Provider          :: NCBI
            Annotation Date              :: 12/15/2014 10:51:50
            Annotation Pipeline          :: NCBI Prokaryotic Genome Annotation
                                            Pipeline
            Annotation Method            :: Best-placed reference protein set;
                                            GeneMarkS+
            Annotation Software revision :: 2.9 (rev. 454379)
            Features Annotated           :: Gene; CDS; rRNA; tRNA; ncRNA;
                                            repeat_region
            Genes                        :: 4,579
            CDS                          :: 4,382
            Pseudo Genes                 :: 107
            CRISPR Arrays                :: 2
            rRNAs                        :: 9 ( 5S, 16S, 23S )
            tRNAs                        :: 78
            ncRNA                        :: 3
            Frameshifted Genes           :: 28
            ##Genome-Annotation-Data-END##
FEATURES             Location/Qualifiers
     source          1..180807
                     /organism="Hafnia paralvei"
                     /mol_type="genomic DNA"
                     /submitter_seqid="Cont5"
                     /strain="GTA-HAF03"
                     /isolation_source="Beef Trim VTEC broth"
                     /db_xref="taxon:546367"
                     /country="Canada: Ontario"
                     /collection_date="Sep-2013"
     gene            complement(486..977)
                     /locus_tag="RN38_00080"
     CDS             complement(486..977)
                     /locus_tag="RN38_00080"
                     /inference="EXISTENCE: similar to AA
                     sequence:RefSeq:WP_000636790.1"
                     /note="Derived by automated computational analysis using
                     gene prediction method: Protein Homology."
                     /codon_start=1
                     /transl_table=11
                     /product="hypothetical protein"
                     /protein_id="KHS51367.1"
                     /translation="MIVNKNRFMHKNGKRFKSIGRYLRFWQAVASSGLPMDMVIREKP
                     YQLMVALIALYTAIPVVTIVILSGQQSHKLELIAVHFSTIITMVFVLRRKMGKRWLDL
                     FEEKLAIYKPNDKLALSELHESIREKNGLDLQDLQDWYWKEKMTYEYHKERKTTISYQ
                     KFK"
     gene            complement(1062..1577)
                     /locus_tag="RN38_00085"
     CDS             complement(1062..1577)
                     /locus_tag="RN38_00085"
                     /inference="EXISTENCE: similar to AA
                     sequence:RefSeq:WP_000228894.1"
                     /note="Derived by automated computational analysis using
                     gene prediction method: Protein Homology."
                     /codon_start=1
                     /transl_table=11
                     /product="hypothetical protein"
                     /protein_id="KHS51368.1"
                     /translation="MVEARYQGKPVSSLPEEAFAEGLSRSGLSPVLLLASPTTVPVTT
                     DERWWLAKENVSGHYGRIFYAAVRELVIRSDIISVVRSIADENFTSEHMGYFERLTSD
                     EKEVVFSDYLRTLAEGGLTCTEKNLVKLTQDLYPIDATPDNIRKLSTDRDALNELHID
                     GMVLFITGPAL"
     gene            complement(1685..1945)
                     /locus_tag="RN38_00090"
     CDS             complement(1685..1945)
                     /locus_tag="RN38_00090"
                     /inference="COORDINATES: ab initio prediction:GeneMarkS+"
                     /note="Derived by automated computational analysis using
                     gene prediction method: GeneMarkS+."
                     /codon_start=1
                     /transl_table=11
                     /product="hypothetical protein"
                     /protein_id="KHS51369.1"
                     /translation="MKDHIVPPRKTSASLSYQLKRIGRMLLLLLSLAFIVYGFVLAFH
                     PPLTTWLLQPGGHFAPDDRFILVSVKVQFTTGIMGLIVWRLW"
     gene            complement(2016..2519)
                     /locus_tag="RN38_00095"
     CDS             complement(2016..2519)
                     /locus_tag="RN38_00095"
                     /inference="EXISTENCE: similar to AA
                     sequence:RefSeq:WP_001119290.1"
                     /note="Derived by automated computational analysis using
                     gene prediction method: Protein Homology."
                     /codon_start=1
                     /transl_table=11
                     /product="transposase"
                     /protein_id="KHS51370.1"
                     /translation="MPGNRPHYGRWPQHDFPPFKKLRPQSVTSRIQPGSDVIVCAEMD
                     EQWGYVGAKSRQRWLFYAYDRLRKTVVAHVFGERTMATLGRLMSLLSPFDVVIWMTDG
                     WPLYESRLKGKLHVISKRYTQRIERHNLNLRQHLARLGRKSLSFSKSVELHDKVIGHY
                     LNIKHYQ"
     gene            complement(3059..4543)
                     /locus_tag="RN38_00100"
     CDS             complement(3059..4543)
                     /locus_tag="RN38_00100"
                     /inference="EXISTENCE: similar to AA
                     sequence:RefSeq:WP_004152765.1"
                     /note="Derived by automated computational analysis using
                     gene prediction method: Protein Homology."
                     /codon_start=1
                     /transl_table=11
                     /product="DNA polymerase"
                     /protein_id="KHS51371.1"
                     /translation="MYGEEKSDSLIVAAKQANNPKGAESVERRSGAKGNAEQPHMRRT
                     QSRESMSQRLSRVREAAKQRKKERFTALFHLLTVEALEAAFLSLSRKAAAGVDGIRWM
                     DYAGNMKNNITDLHRRLHQGSYRAQPGRRHYIPKADGKQRPLGIASLEDKIVQYALVK
                     ILNAVYENDFMGFSYGFRPGRSQHDALDALATGLVRTNVNWVLDADISQFFDRVSHEW
                     LIRFTEHRIGDRRVIRLIRKWLTAGTSEEGQWRATEEGTPQGAVISPLLANIYLHYVF
                     DLWAHQWRRRYATGNVVMVRYADDIVIGFDKRYDARRFRIAMQRRLREFGLTVHPEKT
                     RLMEFGRFAVENRAIRGKGKPETFNFLGFTHISGKDRNGRFMLIRKTRRDRMTATLKA
                     IKDGLRRRWHYSIPEQGKWLRRVVQGYLNYHSVPGNFPTMQKFRTHVTNLWRRALRRR
                     SQKDDTTWTKANKLAAAWLPRVRVLHPWPVERFTARHPRQEPGA"
     gene            4948..5382
                     /locus_tag="RN38_00105"
     CDS             4948..5382
                     /locus_tag="RN38_00105"
                     /inference="EXISTENCE: similar to AA
                     sequence:RefSeq:WP_000111290.1"
                     /note="Derived by automated computational analysis using
                     gene prediction method: Protein Homology."
                     /codon_start=1
                     /transl_table=11
                     /product="protein impA'"
                     /protein_id="KHS51372.1"
                     /translation="MSVILEHISNKPYEMAPFFSDLLSCGVMSPCAGHEDNELNLHEY
                     VVRNRPSTFFVRAAGLSMINAGINDGAILVVDRSLTARHGSIVVALVDGEFTVKILHT
                     YPELLLMPSNPAYKPIRVNPESLEIWGVVTFALNQFSHVHAR"
     gene            5366..6625
                     /locus_tag="RN38_00110"
     CDS             5366..6625
                     /locus_tag="RN38_00110"
                     /inference="EXISTENCE: similar to AA
                     sequence:RefSeq:WP_000281824.1"
                     /note="Derived by automated computational analysis using
                     gene prediction method: Protein Homology."
                     /codon_start=1
                     /transl_table=11
                     /product="membrane protein"
                     /protein_id="KHS51373.1"
                     /translation="MYMHVDINGAYAAFECAMDPKLSKKPLIIASNNDSSVIAMNKLA
                     KSVGIKRGTPIFKCRDLIQQHRIEVRSSNFTLYEDYSNRFHETLESFAPQSSRYSIDE
                     NFMLLKNMNKIIDYEDYGRLIRSTLLHNLSLTCGVGCSSTKTLAKLCTYASKRWAATG
                     GVVVLTDQARIRKLLSLISTREIWGIGRKISERLSAFGIITAGDFYNSDVRFLRKSFG
                     VEIERTWRELHGEPCFRLHESPPVRQQIIVSRSFGQRLNEIGKLHEAVSFFTARAAEQ
                     LRKDGSWTRQITVFIQSSNYAQGENRYSNCGIEPLTATQDTRDLVDAAMTILNRIYRP
                     GIAYAKAGVMLSAMTDGTEQLSLFDTRPARPGSQALMKVMDRFNKEKRGALFLLGEGI
                     QQDFRMKQAMLSPRYTTRWDELLVVKA"
     gene            complement(6671..7453)
                     /locus_tag="RN38_00115"
     CDS             complement(6671..7453)
                     /locus_tag="RN38_00115"
                     /inference="EXISTENCE: similar to AA
                     sequence:RefSeq:WP_000031377.1"
                     /note="Derived by automated computational analysis using
                     gene prediction method: Protein Homology."
                     /codon_start=1
                     /transl_table=11
                     /product="membrane protein"
                     /protein_id="KHS51544.1"
                     /translation="MATILISAVIATAASALITATYFKPKVLSEEEIGKIAATYLVKN
                     PHYLVEAGKALENQNVSASVERIIPYAPALLDTKETPNIGPDDADVAVIEFFDYQCIY
                     CMRVTPVVESVMNQSKDVKFFFKEFPIFAGSKPVSAMGAATGLHVYQNFGAEAYRKYH
                     NNLMAVAHTFMTSQRKFELTDFNTVVEKSGFNSTFSDREKNRYENVISGNMQLGEALG
                     ITGTPGFIIMNMKKPNAATTTFIPGAMDAATLQGAIEKARGA"
     gene            7587..8198
                     /locus_tag="RN38_00120"
     CDS             7587..8198
                     /locus_tag="RN38_00120"
                     /inference="EXISTENCE: similar to AA
                     sequence:RefSeq:WP_000620990.1"
                     /note="Derived by automated computational analysis using
                     gene prediction method: Protein Homology."
                     /codon_start=1
                     /transl_table=11
                     /product="hypothetical protein"
                     /protein_id="KHS51374.1"
                     /translation="MIRQGFILTTAMLLSGCGYHFANQVDAYDLMPRPVTNKRFQIVP
                     PDESIQSRMFSGRFADGLAKKGVIISTHQPDYVLRFRISSSQENMQYSEQLLTGVTGY
                     VVDKKTTRTDKHGELHTDYDYKPVDGVIGTETMSQMHYMRQLDVEVYPSAKGAKQVLK
                     VSMQSNAPVPSDSIAYSAMIDAFTDKFDAPLRSGNYVAVIPWN"
     gene            complement(8258..8680)
                     /locus_tag="RN38_00125"
     CDS             complement(8258..8680)
                     /locus_tag="RN38_00125"
                     /inference="EXISTENCE: similar to AA
                     sequence:RefSeq:WP_000025802.1"
                     /note="Derived by automated computational analysis using
                     gene prediction method: Protein Homology."
                     /codon_start=1
                     /transl_table=11
                     /product="membrane protein"
                     /protein_id="KHS51375.1"
                     /translation="MSILSSFVIRATGIPDKKYLRDPVIKRCYKRLSRRVPALMTGWL
                     LCILGSGYVSMALEQPDSTVLLSLLLLYVMSGILLMQFQYMYSERSIGYKFYLEVLMN
                     AAASTQHKEQLQYLFINKPNSITMGDLYRLYDFNGGGR"
     gene            complement(8714..9106)
                     /locus_tag="RN38_00130"
     CDS             complement(8714..9106)
                     /locus_tag="RN38_00130"
                     /inference="EXISTENCE: similar to AA
                     sequence:RefSeq:WP_000843244.1"
                     /note="Derived by automated computational analysis using
                     gene prediction method: Protein Homology."
                     /codon_start=1
                     /transl_table=11
                     /product="hypothetical protein"
                     /protein_id="KHS51376.1"
                     /translation="MKSTLLSTLMLVAVGVQPVFAAQCQYGACGTENDPGIGFLMSSV
                     QMDKGEHLKELSGVATTGDTISKKMESYLGNKKLKVNTDSTRKGPGNTTIRPTDELAP
                     TRQLKVIRPELVKNPDSQLVVAFNERLA"
     gene            complement(9131..9880)
                     /locus_tag="RN38_00135"
     CDS             complement(9131..9880)
                     /locus_tag="RN38_00135"
                     /inference="EXISTENCE: similar to AA
                     sequence:RefSeq:WP_000720273.1"
                     /note="Derived by automated computational analysis using
                     gene prediction method: Protein Homology."
                     /codon_start=1
                     /transl_table=11
                     /product="thiol:disulfide interchange protein"
                     /protein_id="KHS51377.1"
                     /translation="MKKIIKASVLLLSLSTAFTMNAEPVNTMVLPDAARDKLKAIGLS
                     IEHVEPSPVKDIFTVISREGVSYVSKDGDYIFTGSLFHVKGKDVVNTTEQAILMGVRE
                     FASKTKSIDYKSPNEKYRLAIFTDITCGYCQKLHHDLKSYLDAGISIKFLAFPRAGLN
                     SVVAGNMAKIWCSAKPNEALDAAMNPVSTIPEGRPDEACLNIIKSHFQVASTIPLQGT
                     PTMVTLSGKPQLFTGWLSPENLVTQMGAAQK"
     gene            10028..10567
                     /locus_tag="RN38_00140"
     CDS             10028..10567
                     /locus_tag="RN38_00140"
                     /inference="EXISTENCE: similar to AA
                     sequence:RefSeq:WP_000494968.1"
                     /note="Derived by automated computational analysis using
                     gene prediction method: Protein Homology."
                     /codon_start=1
                     /transl_table=11
                     /product="lytic transglycosylase"
                     /protein_id="KHS51378.1"
                     /translation="MFTPPADDVKPIPVPDEIYTQCITDAARYFGIDAELVFTLFDNE
                     GGKVGTFSRNTNGTYDIGPMQINSSNLPEIKKHFPTVTWRVLAYDACASFWVGTWWLY
                     RKIVDRKGNVFEGIADYNSKTPKVRAKYIFNFMVKYNRRIQQRNGMGELYQWTQQPPR
                     YNGHIAKNVPEQNPTPVVK"
     gene            10650..11207
                     /locus_tag="RN38_00145"
     CDS             10650..11207
                     /locus_tag="RN38_00145"
                     /inference="EXISTENCE: similar to AA
                     sequence:RefSeq:WP_001371950.1"
                     /note="Derived by automated computational analysis using
                     gene prediction method: Protein Homology."
                     /codon_start=1
                     /transl_table=11
                     /product="hypothetical protein"
                     /protein_id="KHS51379.1"
                     /translation="MSSSARNLFKILSSFLIQKNPHHEEVCVHEETTAGLWAPLPDSH
                     VVLFLDFDGVCHRCKNETFERMPLLEKLLDNCPAMVIVISSSWRECANTSYLKSLFRV
                     PYRDKIIGATGSVYLKHGQTGVRAAECEDFVFSHRVKAFICLDDDESLFPAGYPHLHK
                     TDYYTGLTESDLAALNARYHQLMGR"
     gene            11331..12392
                     /locus_tag="RN38_00150"
     CDS             11331..12392
                     /locus_tag="RN38_00150"
                     /inference="EXISTENCE: similar to AA
                     sequence:RefSeq:WP_000902298.1"
                     /note="Derived by automated computational analysis using
                     gene prediction method: Protein Homology."
                     /codon_start=1
                     /transl_table=11
                     /product="HNH endonuclease"
                     /protein_id="KHS51380.1"
                     /translation="MLHHCQAKSLDDIYLEDIPHIIHPATAVHDLEDTALPNRIIQEW
                     NLPQGYTQFVSRYHQFHHQRPWLAYRDTLDDIRYGKIVLLRKDITGNAGPGVISNGNL
                     RNDLPLSLFTRLRDIISRQLKRPGYYVRSTTPAQHAQSTKTINSKAAGRLLAAGGLYN
                     GNVEGFRHTAEQLGGEAVEGYDQVLNETTSGMLVAAASLLVIRNPRSADELTSYLGKY
                     KKAHVLLDDMNVSELNYMRRDRAEYLALRGQFNNTVRPNFLKSLSDHPDALATFEPND
                     LMKLATGKVPSGWQVHHKIPLDDGGTNAIDNLVLIQNSPYHSALSKAQSIITKDLPYN
                     SSTKVLWPSPNGVIYPVGK"
     gene            12402..12908
                     /locus_tag="RN38_00155"
     CDS             12402..12908
                     /locus_tag="RN38_00155"
                     /inference="EXISTENCE: similar to AA
                     sequence:RefSeq:WP_000654195.1"
                     /note="Derived by automated computational analysis using
                     gene prediction method: Protein Homology."
                     /codon_start=1
                     /transl_table=11
                     /product="hypothetical protein"
                     /protein_id="KHS51381.1"
                     /translation="MKDLTQLLSSLKRLMVADHYPLASPVAPEVLKDLICNPPPVEWA
                     DHKKSAYIDIQKLIKTRLDYAQVFNAMDGFEYNGLTFYNLVQAENENLLWSNIYIRNF
                     EARDNEIYVDPNLTDKVLIGEDGMSLFAYSFADDCFQIRDKASTDYVIESHTEFDRFL
                     SSLIQTVS"
     gene            complement(13031..16981)
                     /locus_tag="RN38_00160"
     CDS             complement(13031..16981)
                     /locus_tag="RN38_00160"
                     /inference="EXISTENCE: similar to AA
                     sequence:RefSeq:WP_000386160.1"
                     /note="Derived by automated computational analysis using
                     gene prediction method: Protein Homology."
                     /codon_start=1
                     /transl_table=11
                     /product="traG protein"
                     /protein_id="KHS51382.1"
                     /translation="MDYNIYTLGDIDFVWSAFTGIALIFSQYTGVKEFLTTAAVVAGV
                     SLFYKTWLWLQAPTKNELPFFSWFLGLILFMMAMVRVDVTIESVKSGEVRNVDGIPIF
                     IAAMATVTTNLSQGLLKDYKTAFDPLSPVDLSATTLDDDITLGPMIRFVKFLQWGGDS
                     QGYCSAFPEPASGLGPMNVCATVQSLAYNCLKATQNSSANIAGKETIFNDIFSANLAD
                     SMDRINQAMKGALKNASASIVGANGSKSGTCDEVWSTVKQVTSTAEARQTISLIGQTN
                     GILTPDEANGAPTGASFTDVMASANGMYGKAIGSYDATLNLFIMNELRNGASKYKTPL
                     GLASDMQLFEASLKRTNTMASQGQLWLQLSGAAIAFLEMFAYMVAPFALLMLLALGGN
                     GVAAAAKYLQLILFVNMWPLTAVMVNAYVKKVATADLDTWSTLNSQNNAVTWMGLPGL
                     AETYSSYLSVASALYALIPVLTLFLMTQSIHPMMNAVKGVTPDAPVDTGHVTPKVWDG
                     PNSGKSSFGDVTRTALTSTGQGYSDGGAVDSSNFRLGMWNAGSSIANSQGQGSAVTSS
                     VMSAASNSFQAGYSQMSEIGRSGQSSQQFSTNLQTMKQISDKIGASVAEGIATKHGVS
                     ASQMASIASNVILNAGLNGGVGTGNGAGLKAAVAGQLSSGASKTNTGSDSLSNDLSKA
                     ITNQLSQDSALTDQFSKAASQVSSDQISNTNAFKEASSKMNQATQTMAQNISTSVSTN
                     ASSNSGMSLDSKQSINLDRFSDSIRNKNFSDDDVRNFARKNGLDENAFMEKFNSYNDT
                     FKASNQLGSQLQRTDALVAATRDFSEQKIAIDTARGETAESNKQDLRETSSLLKSLVS
                     DFGGNAQQLLPITNQLDRISGDGSGINTITQAQDRTPDSVNTSGVMSASRVGELGGSV
                     DSQAKLGLSSNAQDATQHVPGKSEAGFTPYNLDNAGKGDIHGIHNNNVGRTYSDEERN
                     VLNSLEKNGPVLNNQGVEKVVNSGQDVRNAEGTFNDLEKVGGRVVGDGMDQRATALNS
                     MYQSGQVRGLSNNTDNYFSRVANNPNLSRDDKRAELAQQAVFTYGASTMATGAEREQL
                     KADTQKILNELGNYNVNWSMNDVKSIHSSFNTHNRADGSLESVVRANLGEGGSGGGLV
                     GNRTQTVTDRLVGEKIEANTERGAISGALLGGQQFVSDTLTSVGAKPVNEMLTGAGIL
                     QTQTSIANDASNPANMPDSLQGKVLNHMQMSDGVAAVSDRYQSISSDGVSTYANAAQN
                     SERAIRQQLTDDPRFGPQKADEFIQYMKSELSNTNEPYQSRVDKADQWLNENKK"
     gene            complement(16990..18405)
                     /locus_tag="RN38_00165"
     CDS             complement(16990..18405)
                     /locus_tag="RN38_00165"
                     /inference="EXISTENCE: similar to AA
                     sequence:RefSeq:WP_001257292.1"
                     /note="Derived by automated computational analysis using
                     gene prediction method: Protein Homology."
                     /codon_start=1
                     /transl_table=11
                     /product="conjugal transfer protein"
                     /protein_id="KHS51383.1"
                     /translation="MRSNAVFNFKKLLLSLSVCAAILAPTANADNAMRNIFNGMMTST
                     SPATFSTATRTGIVGGSMSYRTTNVNTNLVSMSFPKASVGCNGIDVFLGSFSMINGDQ
                     LVQVARGIAQGAAIYAFNVAVSAICADCAATINDIQNKLQALNKFAKDSCNATYSFLS
                     ENVGTPSQFANSVSSGPASILGSINGLIPDFGSSMTKSPEAVTSQVKAKDPEEFAEKF
                     SGNLFYMSFMDIDKGTMNIGGVTELSGYKLAEQLMSLVGTVIINWDSKGEKAGMEVRP
                     STMTVTDYIMGPPAGGSIKMLKCSPAPDPSSPRKAQCLVMSEVNDGGFKGLKDTISDL
                     LLNVQKKIINDVRVSDDELRIISYIGIPTIIDSLQTFEAPEGYAYIQDISTIAATSLV
                     INMLRQVEAKISTMSIPSESLSGKRDDLNRLTDNLSKQVKAAYELSHSQVGTSSDVIS
                     TWDNRRLQRKAFTESIRGTRN"
     gene            complement(18395..19441)
                     /locus_tag="RN38_00170"
     CDS             complement(18395..19441)
                     /locus_tag="RN38_00170"
                     /inference="EXISTENCE: similar to AA
                     sequence:RefSeq:WP_000196726.1"
                     /note="Derived by automated computational analysis using
                     gene prediction method: Protein Homology."
                     /codon_start=1
                     /transl_table=11
                     /product="conjugal transfer protein TraF"
                     /protein_id="KHS51384.1"
                     /translation="MTRIALAPSKMVLLMSLVITGAHASPEQPLIKDTPFVSGQAYKK
                     GFFWYDDPAKKSEAEEEEVLPPTGAASSPSKEEMVDLNSKWLKENMPRLLTQAMDNPT
                     AENLSRYYTAQRLMLDISTRFSDKSKDYFLKNPMMSEKRRQPVEKVALDAHRTVVEKN
                     QQTVMKDIFTKSGLFFFFQSTCQFCHEESQILQFMQNYYSVDILPISMDGRPLHNGLF
                     QDFNIPNAQIIDQFKIREVPTIFLVSKDGTSAQRISEGMISADELKNTIILAAKGMNL
                     IDDASFQSTLDIKRQYTIGDDGVITVNKSEMESDPFLLQKIMDQKLEGYDMPTADPVN
                     YLNAGGSFGGTYAQ"
     gene            complement(20033..20545)
                     /locus_tag="RN38_00175"
     CDS             complement(20033..20545)
                     /locus_tag="RN38_00175"
                     /inference="EXISTENCE: similar to AA
                     sequence:RefSeq:WP_001140952.1"
                     /note="Derived by automated computational analysis using
                     gene prediction method: Protein Homology."
                     /codon_start=1
                     /transl_table=11
                     /product="hypothetical protein"
                     /protein_id="KHS51385.1"
                     /translation="MAKVDQTKANALLRAARTMSLGANKNTIRILYGNHVAENIDFEP
                     GAKTKLKKGIRGWSKRTDNRRAFSAVIDVAVNYFGFDPINPEASFRQIDFNRIMSVLH
                     NLGYFVCAPEVNKIIEILTSMKEIEELGACEKCKRPYIVPVTNDAHCPRCRLSSTASA
                     IERYSQEELD"
     gene            complement(20547..21347)
                     /locus_tag="RN38_00180"
     CDS             complement(20547..21347)
                     /locus_tag="RN38_00180"
                     /inference="EXISTENCE: similar to AA
                     sequence:RefSeq:WP_000004208.1"
                     /note="Derived by automated computational analysis using
                     gene prediction method: Protein Homology."
                     /codon_start=1
                     /transl_table=11
                     /product="trhR"
                     /protein_id="KHS51386.1"
                     /translation="MSESDNLTRSLLGKLFRTEISLIRSYRAFLMLLPVHGSSAYQTG
                     TPLLQRRLFGKGFSTAADLAFEVETRPGSFLVPRTLGKEITWERFFSAVLDGDSNVIR
                     EYDTNDIDYGIYDAGEKVTFLNGTVDIYNPKKIHELRSKCVDIQNDYFMQVFFISMLA
                     PEFVSIFFGLKPTTADAIKDIGYSSLKTINDVVLFPRTIAFSQGHIEESVSLKTKVFA
                     WAYELSADIRLGKVSDDLMELLRYDTMFTSHRQDVFNTLTNKVMLKDY"
     gene            22107..22592
                     /locus_tag="RN38_00185"
     CDS             22107..22592
                     /locus_tag="RN38_00185"
                     /inference="EXISTENCE: similar to AA
                     sequence:RefSeq:WP_000071885.1"
                     /note="Derived by automated computational analysis using
                     gene prediction method: Protein Homology."
                     /codon_start=1
                     /transl_table=11
                     /product="plasmid transfer protein"
                     /protein_id="KHS51387.1"
                     /translation="MSNSNLISSIELTRKNLRAQIEGLRVEAEDLITKYWIKWKERNH
                     QEINLTRHSKVPKREYLGSYAPKVELIGNARKVTITWHQFSPYKTRAPSHMSKRVQPM
                     KSGKYSKNCFVNHASWEYEMISETEALLEPYREMLELYHSAYIELGRKIRQYSKTKVA
                     Q"
     gene            22589..23326
                     /locus_tag="RN38_00190"
     CDS             22589..23326
                     /locus_tag="RN38_00190"
                     /inference="EXISTENCE: similar to AA
                     sequence:RefSeq:WP_000995978.1"
                     /note="Derived by automated computational analysis using
                     gene prediction method: Protein Homology."
                     /codon_start=1
                     /transl_table=11
                     /product="hypothetical protein"
                     /protein_id="KHS51388.1"
                     /translation="MNDAIITDNERINIEPKDVMVKGSNKKQGVNAQTSTQRRPEHQG
                     MAKVIINPGTPDFNRFLTARNGAVIRGFDDVSIAISSLFKTVDAVKHPDLVQAIQDWF
                     NELHEENNKMKENLVAYIKSIEFDKNDSFMSSTQFVPFSFEPVQLNFNNHNTMRFYKY
                     IFEMNQLMNTMYEYNSLGLLAVSDYPVMSHNIIKSINLYVENVKKTLNVSRRKDGPYS
                     PAEFITKVMQYKSVQAYIAAELSGKRR"
     gene            23336..26482
                     /locus_tag="RN38_00195"
     CDS             23336..26482
                     /locus_tag="RN38_00195"
                     /inference="EXISTENCE: similar to AA
                     sequence:RefSeq:WP_001011152.1"
                     /note="Derived by automated computational analysis using
                     gene prediction method: Protein Homology."
                     /codon_start=1
                     /transl_table=11
                     /product="helicase"
                     /protein_id="KHS51389.1"
                     /translation="MNFRALYLCIKRILGIFSSQENDATSVMIEDISSLSPFAQILGD
                     QKYTVPDHPNPEVLKFIEYPTRPTGIQTFNEQSILSLYREKLHSISMMLAISDSDIRD
                     DAYTFTNLVLKPLVEYVRWIHLLPASENHHHNGIGGLLSHSLEVAILSLKNAHHSELR
                     PIGYQDEEVVRRKVYLYAAFICGLVHDAGKVYDLDIVSLNLASPIIWTPSSQSLLDWA
                     RENDVVEYEIHWRKRIHNQHNIWSSVFLERILNPVCLAFLDRVNKERVYSKMITALNV
                     YTDGNDFLSKCVRTADFYSTGTDLNVLRDPIMGLRSNDAAARAISTIKHNFTSININN
                     YNAKPMHIIIVNGEVYLNENAFLDFVLNDFELHKYNFPQGEAGKTVLVESLVQRGYVE
                     PYDDERVVHYFIPGIYSENEISNIFRNGIGKLEFYNLLKLRWIGLIFDSYKIPDSVPG
                     LFSVNANKDFIYIDEQKTVTEYRRPVPGRDVITKITDTVETAVLKVNDLGRSSASIDV
                     DIHSKKNEGSSDDFEKKAESDNEIDNDTQIVKSEGEEAADPVIPDIEESEDESAKDTE
                     SHVLVNQLHELLLSAPLSNDYIVCVDAVPYLNIDTTMALLPGLDEKAFSEEPYFQLTF
                     REGSLDGMWIVRDIDDLRLVQLGDNCAGFQLTYHEPRRPTTLKSLFNTSMYQALVIND
                     ESSVENSAPRPKQTLELPPPRVNAVEEHSGDVEYHGTDSASATGPLKTEAVEYEHYQH
                     LFEKEDEEHEIIDYTDFSQLSVSRPEVGSCATSSSVHNEKLLSEPSELPELNREQNAD
                     PQGTNERSMDVSVGQENSEPDTEGNCPPPAEVVYSQTEAAATSVMASEEPALPPVLEE
                     SNGEHAPTDAKGHHLSPALARLFAPTAPVEKQNPKRNRNKSSDKAEVQKPASPVSGHN
                     LNSKVFASTESDQNGEFSLISEGDVTELEFVEIALVLHQILSKMEVAFKRKRKNRFMV
                     STPNTLYLTQSCVEKFGSQLEAQDLFNKLPQYLVNSGAVINTKCHAFNMPTLLAASDR
                     AKVDIERIINNLKEAGNL"
     gene            26482..28566
                     /locus_tag="RN38_00200"
     CDS             26482..28566
                     /locus_tag="RN38_00200"
                     /inference="EXISTENCE: similar to AA
                     sequence:RefSeq:WP_001284076.1"
                     /note="Derived by automated computational analysis using
                     gene prediction method: Protein Homology."
                     /codon_start=1
                     /transl_table=11
                     /product="membrane protein"
                     /protein_id="KHS51390.1"
                     /translation="MSDSKRTNLHAQENFYRPILEYRSASILLICSVSMLYMGLSSDG
                     LDIAPIVLFTSILLFLLCLYRCKTAAPFLMAHWRVFKRHFMFVSLDSLRVINKSNFFS
                     NERKYRQLVQDYQNKNKDIPERKSYFCDGFEWGPEHADRAYQIANLSSDKREIELPFV
                     FNPIKRHFDAMARKMGGSNAIFAVERREPIFVTEDNWFGHTLITGNVGTGKTVLQRLL
                     SISMLHLGHVVVVIDPKNDAEWRESLMEEAKTLGLPFYKFHPGQPASSVCIDVCNTYT
                     NVSDLTSRLLSLVTVPGEVNPFVQYAKALVSNVISGLSYIEKKPSIYLIHKNMKSHMS
                     IVNLTVKVMESCYARYYGYDVWTEKVKYVANDTLPVRFKRLAEWFTAHFMNYEGSEQI
                     DWLDTVSQLIDYSMSDPEHMAKMTAGIMPVFDMLIEKPLNELLSPNPNSVSSREIVTS
                     EGMFSTGGVLYISLDGLSNPDTAAAISQLIMSDLTSCAGSRYNAQDGDMSANSRISIF
                     VDEAHSAINNPMINLLAQGRAAKIALFICTQTISDFIAAASVETANRITGLCNNYISL
                     RVNDTPTQTLVVENFGKSAISTNMVTYTTGSETSLPHNNFSGSISERKQTTLEESIPK
                     DLLGQVPMFHIVARLQDGRKVVGQIPIAVAEKQMKPNTTLSEMLFKKAGKVTLRQNLD
                     IKNLNKFLRKLH"
     gene            28566..29675
                     /locus_tag="RN38_00205"
     CDS             28566..29675
                     /locus_tag="RN38_00205"
                     /inference="EXISTENCE: similar to AA
                     sequence:RefSeq:WP_000343600.1"
                     /note="Derived by automated computational analysis using
                     gene prediction method: Protein Homology."
                     /codon_start=1
                     /transl_table=11
                     /product="hypothetical protein"
                     /protein_id="KHS51391.1"
                     /translation="MDEKIVLTRQQILSSALKVSKCRSLVKRRFQSLGLKYADSQEVR
                     DRLTMIEKNAFHHLGKFCQSNDIDSLFSMANTLSELFLLKGELITTDPFGDRETSYWS
                     VPQGSCHEWIQSLTTSEGPERKFVSFRISFDNNDVRCDLVKKNARMLGCYLLPYFVDL
                     TRTVGAFINLPGSVSFKQVQRIKPQIHPETTHSHIVTIEDSPFLSRLKFKIITAIDQL
                     PDPNGLYTNTFNSIIDRALLTHLKTEQEKIDSPRVCKNVISAFADSTLSLPVFNIGLN
                     EQYRYWTPWGINFIEFSRQAAKARTAVFVPDVGQIEWKSAEHKELAELSLIDQIIPKQ
                     YHWLLGIPTMWRNNYCNHDQRLALFREWRESNGCG"
     gene            29662..30324
                     /locus_tag="RN38_00210"
     CDS             29662..30324
                     /locus_tag="RN38_00210"
                     /inference="EXISTENCE: similar to AA
                     sequence:RefSeq:WP_000718549.1"
                     /note="Derived by automated computational analysis using
                     gene prediction method: Protein Homology."
                     /codon_start=1
                     /transl_table=11
                     /product="conjugal transfer protein TraJ"
                     /protein_id="KHS51392.1"
                     /translation="MAADNTSRAAVLRTMLFFGMVIYFGYSLAFQNTEELKYQITQEV
                     NASRSIISNDRWKSVIANSEATLNWLVHDYKLIDYLNTILIPDTKKPARGINIVAEKF
                     TSINYTMAKNIPLLLYQSIFRWNLILGWLIVFLPYLFAMLADGMYQWKLKRYVFGKVT
                     VQFYRIWFRAFWVISALTMVYLVMPNMSLFNNIAQLFPPVALLILGIALNRLWSNFQK
                     LM"
     gene            30335..31516
                     /locus_tag="RN38_00215"
     CDS             30335..31516
                     /locus_tag="RN38_00215"
                     /inference="EXISTENCE: similar to AA
                     sequence:RefSeq:WP_000952985.1"
                     /note="Derived by automated computational analysis using
                     gene prediction method: Protein Homology."
                     /codon_start=1
                     /transl_table=11
                     /product="peptidase"
                     /protein_id="KHS51393.1"
                     /translation="MLSSKKRKSPTNIKESLNDNADRFYKMFRIHTTAKVAMSLIAMT
                     AVGFSFYNLYEQWQDAEGKKDHIAVIRISGEMGTGSETGDGTVIATALAKAYNNPHAK
                     AVIIEAESGGGGPSDAIIIYRQINALKNHQPQIERVSDAGGSLSSVAADKSNKTGSTE
                     RGDEARSKQNSLEVLSSGTGRFFSDIADSYKPIIVSVKGICASACYYAVSPADAIYAD
                     SNALIGSIGVRMDHWNLSEIMSTVGVKNEPLTAGEFKDALDPFHPLSDSTREFMQKEI
                     LNTMHEKFITDVELGRGKKLLSRHDADAVSLYSGRVWPTPQAVKYGLVDGDLTSVEIR
                     TRLSKMYSTDTFKNYNEPHRNLRSALGMLMSLSSNIESLTGTTTRLVESVNATSYPSV
                     R"
     gene            31518..32249
                     /locus_tag="RN38_00220"
     CDS             31518..32249
                     /locus_tag="RN38_00220"
                     /inference="EXISTENCE: similar to AA
                     sequence:RefSeq:WP_000338612.1"
                     /note="Derived by automated computational analysis using
                     gene prediction method: Protein Homology."
                     /codon_start=1
                     /transl_table=11
                     /product="nuclease"
                     /protein_id="KHS51394.1"
                     /translation="MDAFNLLWSITGVAFIILIFVVLLCLLGFMTSAIAERRTAKAIE
                     SGLPEEAQGLLSDLTFQLSAHSTTQVDHILVAPHGIYVIEQKNYVGKLYGTLEESHWR
                     KWTQSRTLKLQNPFKQNQGHIRAIQSALKARELECINVVIINGRCKFDGIKPEWLCMG
                     MDDFIHKVKQRRGLRLFTPESVQHICSVLKSTRKSPGLYTDLTHIHNITTKYKAPMKF
                     EQRVTYILLNFIHYLWASLFTKQKP"
     gene            32276..32398
                     /locus_tag="RN38_00225"
     CDS             32276..32398
                     /locus_tag="RN38_00225"
                     /inference="EXISTENCE: similar to AA
                     sequence:RefSeq:WP_001424622.1"
                     /note="Derived by automated computational analysis using
                     gene prediction method: Protein Homology."
                     /codon_start=1
                     /transl_table=11
                     /product="membrane protein"
                     /protein_id="KHS51395.1"
                     /translation="MSAKGPIGKLLGLFLCVVLIRFILWSIMATSQLVTGQRFV"
     gene            complement(32536..32889)
                     /locus_tag="RN38_00230"
     CDS             complement(32536..32889)
                     /locus_tag="RN38_00230"
                     /inference="EXISTENCE: similar to AA
                     sequence:RefSeq:WP_000210769.1"
                     /note="Derived by automated computational analysis using
                     gene prediction method: Protein Homology."
                     /codon_start=1
                     /transl_table=11
                     /product="hypothetical protein"
                     /protein_id="KHS51396.1"
                     /translation="MTTNTTTTTYRSEEIVPFRRPKGDLDSRYMPQVYAMVRNWASNP
                     AQYGEGVLASYRQPAVNLAYQVKGTRVVLILVPVECEPPGVIMTETVLWPSLSLVEVL
                     QTLQEAWQNIPALNP"
     gene            complement(32955..33239)
                     /locus_tag="RN38_00235"
     CDS             complement(32955..33239)
                     /locus_tag="RN38_00235"
                     /inference="EXISTENCE: similar to AA
                     sequence:RefSeq:WP_001091367.1"
                     /note="Derived by automated computational analysis using
                     gene prediction method: Protein Homology."
                     /codon_start=1
                     /transl_table=11
                     /product="membrane protein"
                     /protein_id="KHS51397.1"
                     /translation="MNTFLYVLLAWIVVLFIANKLLARRKPNTVKILVQRNGKAAEVD
                     AVVVQGSKRANNSSVADSDAVDSYFEMNPYSRENQANGWAMLARDDDQLK"
     gene            complement(33596..33895)
                     /locus_tag="RN38_00240"
     CDS             complement(33596..33895)
                     /locus_tag="RN38_00240"
                     /inference="EXISTENCE: similar to AA
                     sequence:RefSeq:WP_000442693.1"
                     /note="Derived by automated computational analysis using
                     gene prediction method: Protein Homology."
                     /codon_start=1
                     /transl_table=11
                     /product="hypothetical protein"
                     /protein_id="KHS51398.1"
                     /translation="MERVIFSVIFFMMLGVPFYLLYKIARDIFGTAGAGEPAQLPQGK
                     QRRSGGAGSGSIWQGHHLQGSSHLNPLGGDCNGENSIAGGCDGGGGGGDGGGGGD"
     gene            complement(34328..34696)
                     /locus_tag="RN38_00245"
     CDS             complement(34328..34696)
                     /locus_tag="RN38_00245"
                     /inference="EXISTENCE: similar to AA
                     sequence:RefSeq:WP_000537761.1"
                     /note="Derived by automated computational analysis using
                     gene prediction method: Protein Homology."
                     /codon_start=1
                     /transl_table=11
                     /product="hypothetical protein"
                     /protein_id="KHS51399.1"
                     /translation="MGVDICWRFQREEKPGKWINLSSNYKGDRSYLHFAWLGFDVDRE
                     RASTSAVFIHALRGLPDDIPSEDDDLFGEHSYSWLTSEEILSAIPPDNAGEVIQEFVE
                     EVKRLHVENGSVRFVFGFEG"
     gene            complement(34922..35458)
                     /locus_tag="RN38_00250"
     CDS             complement(34922..35458)
                     /locus_tag="RN38_00250"
                     /inference="EXISTENCE: similar to AA
                     sequence:RefSeq:WP_000800251.1"
                     /note="Derived by automated computational analysis using
                     gene prediction method: Protein Homology."
                     /codon_start=1
                     /transl_table=11
                     /product="hypothetical protein"
                     /protein_id="KHS51400.1"
                     /translation="MKNVNILDTDIAAINALSGVELTDFLTAGYQVNWLGEREVSLVG
                     FPCLASNKQPVEVGPGIFINRVYSRDSQSLSGKLRYDLSNGLATSAFSFFSQSGWYGG
                     FRVVSFRDNGPAALINIGIVHENVLNAFCADFPRANVSVTRFHCGMTLEQIRMFISDT
                     AYDMPLYNNESDFRRLAS"
     gene            complement(35526..35963)
                     /locus_tag="RN38_00255"
     CDS             complement(35526..35963)
                     /locus_tag="RN38_00255"
                     /inference="EXISTENCE: similar to AA
                     sequence:RefSeq:WP_000286108.1"
                     /note="Derived by automated computational analysis using
                     gene prediction method: Protein Homology."
                     /codon_start=1
                     /transl_table=11
                     /product="hypothetical protein"
                     /protein_id="KHS51401.1"
                     /translation="MYRNDRNVDSFNLVNALQPVFRNTGCGMFEYDRKKQNETADSIL
                     RALALNADFARALKQYVRINSVRRVVQFDDGSVRYGIHAEFEGHNKINSFRIFKDEDT
                     DAFDSYFYSVCDNKAELVDFKMDSLDIQLQAVFEKVTGIFLSH"
     gene            complement(36008..36304)
                     /locus_tag="RN38_00260"
     CDS             complement(36008..36304)
                     /locus_tag="RN38_00260"
                     /inference="EXISTENCE: similar to AA
                     sequence:RefSeq:WP_000856246.1"
                     /note="Derived by automated computational analysis using
                     gene prediction method: Protein Homology."
                     /codon_start=1
                     /transl_table=11
                     /product="hypothetical protein"
                     /protein_id="KHS51402.1"
                     /translation="MKTNLAYASNCSDSVYSYIYQALQQRSGAENESLYQQAISSCCT
                     DKQKKKLAGYYAGPWQLLFNAWCNNRVPNTAVLALLLQQCLSHFQCEEVIAAWQ"
     gene            complement(36439..37140)
                     /locus_tag="RN38_00265"
     CDS             complement(36439..37140)
                     /locus_tag="RN38_00265"
                     /inference="EXISTENCE: similar to AA
                     sequence:RefSeq:WP_000237191.1"
                     /note="Derived by automated computational analysis using
                     gene prediction method: Protein Homology."
                     /codon_start=1
                     /transl_table=11
                     /product="membrane protein"
                     /protein_id="KHS51403.1"
                     /translation="MVITYSLSETFNMFLREIIASGLAVFCAWCVLCLFSDQERGKEV
                     PVSMKKITSKSAFSYFISSQIAAFIISLLGSILSTKWDNIVWNDEIRQFYLHVGFGLV
                     ACVFCLLVILHEKFIKRNLNVYSGYCGSLAVSLTGIFVLCALYLTFSLPFHYEERLLN
                     DASLVASDGVENSVVFADGRYWVFELGLPYFKQSLLKEVRRGRYQLICTTEKKPTCWS
                     GKKLPEKPTSLKASS"
     gene            complement(37455..37736)
                     /locus_tag="RN38_00270"
     CDS             complement(37455..37736)
                     /locus_tag="RN38_00270"
                     /inference="EXISTENCE: similar to AA
                     sequence:RefSeq:WP_000710431.1"
                     /note="Derived by automated computational analysis using
                     gene prediction method: Protein Homology."
                     /codon_start=1
                     /transl_table=11
                     /product="hypothetical protein"
                     /protein_id="KHS51404.1"
                     /translation="MKKAFINVDKTNPLPVLTDSVTRVSIQCTAKDENGAGIEVNILD
                     LIQDHDTDEVKVQFGSSPVQALAMLRRVMTALEKQANAELQQNSCSRMQ"
     gene            complement(37802..38986)
                     /locus_tag="RN38_00275"
     CDS             complement(37802..38986)
                     /locus_tag="RN38_00275"
                     /inference="EXISTENCE: similar to AA
                     sequence:RefSeq:WP_001272971.1"
                     /note="Derived by automated computational analysis using
                     gene prediction method: Protein Homology."
                     /codon_start=1
                     /transl_table=11
                     /product="DNA-binding protein"
                     /protein_id="KHS51405.1"
                     /translation="MSAIETEVKNNSNEISLRGYLERTGNGARKGNGLIIDPSVVVEQ
                     EGFNTRTAGMGELYYSMPHVVEHLNSLADAYMEDPFSVTPIVVQMVNGVPVLRQGACR
                     IRSIAIANRQLEAEGRERITRIRCEEFRGSASKAELFTLTGNSNLALSVVAEALSIKR
                     LVEDKEEPKTFAELAKKRGKSEQHLRQMVRVLDLPSELQTMLVSDQVSMYVALDEYMY
                     SGEDAVDNINKAISIYGKATKNTLKFVKAAKVEERMADPQTPENSGDEQPAGNATVNT
                     PVPDQLNDESNTETLVTPPVQEPAPAPKDSAPKQNPAGKAPSMSSVLNKKTVTVIADT
                     AIPIFERIAEEAKLKEGESVSTDTYTLVLTNDEMNDIINAHADLKEYLRKHAEKMNKG
                     QA"
     gene            complement(39403..39633)
                     /locus_tag="RN38_00280"
     CDS             complement(39403..39633)
                     /locus_tag="RN38_00280"
                     /inference="EXISTENCE: similar to AA
                     sequence:RefSeq:WP_000441072.1"
                     /note="Derived by automated computational analysis using
                     gene prediction method: Protein Homology."
                     /codon_start=1
                     /transl_table=11
                     /product="hypothetical protein"
                     /protein_id="KHS51406.1"
                     /translation="MERQELNPLVLIMIEENKMKDNKTRPVDSYAHADFMESVFSNLR
                     AFCDAECQRLTAGYPPTVKPEQQSTDGQLSAA"
     gene            40090..41034
                     /locus_tag="RN38_00285"
     CDS             40090..41034
                     /locus_tag="RN38_00285"
                     /inference="EXISTENCE: similar to AA
                     sequence:RefSeq:WP_000778029.1"
                     /note="Derived by automated computational analysis using
                     gene prediction method: Protein Homology."
                     /codon_start=1
                     /transl_table=11
                     /product="hypothetical protein"
                     /protein_id="KHS51407.1"
                     /translation="MKLSRQTTSDTSVDGRSRAYAWGRVHYFIIEHAPMAELVAIDEL
                     LEKAGWSNDGCPNYEKDDEFGNAGYSCGYWIDIDSVGSFKADYKRLKGEISAHIASKA
                     AEVEIRVLDSMSDKECKDVASVACTVRRDLRTQSESLHSLRTIVTVDHYNPYVITSRP
                     LSISAWTLIHDCLKTGTINDVCSRLSSLILHSEAAIARCKGSSDYSSEHAQLSFFAGN
                     DYVTRRTLVDAAHEEALRMNRRFDERIAMNADSDARRLQCEFNLSNHVVQRRTVESAH
                     IQAINEDVTRSQAEPRCPGKLLLKMTSHEEVRDSLSTC"
     gene            41133..41732
                     /locus_tag="RN38_00290"
     CDS             41133..41732
                     /locus_tag="RN38_00290"
                     /inference="EXISTENCE: similar to AA
                     sequence:RefSeq:WP_001031421.1"
                     /note="Derived by automated computational analysis using
                     gene prediction method: Protein Homology."
                     /codon_start=1
                     /transl_table=11
                     /product="hypothetical protein"
                     /protein_id="KHS51408.1"
                     /translation="MNKEQLIDKLERVVCGQYSYEMQELAYSALCCIKGTPDDCAKFP
                     VTRPLPDTLVDVWDEIGQYLGTGKAIETRSCGVSLLLHGHCYDSNHVLYWRNAGALPA
                     ACDTPLAGGSRKLFTCSACGVDGLDEPPETSCHCCTEGAHWIESRLFTSGQADPEEFR
                     PVAVVKECAGSTPDDRLIWSVIEQLNGELAEGDKLFKRR"
     gene            41792..42142
                     /locus_tag="RN38_00295"
     CDS             41792..42142
                     /locus_tag="RN38_00295"
                     /inference="EXISTENCE: similar to AA
                     sequence:RefSeq:WP_000743060.1"
                     /note="Derived by automated computational analysis using
                     gene prediction method: Protein Homology."
                     /codon_start=1
                     /transl_table=11
                     /product="hypothetical protein"
                     /protein_id="KHS51409.1"
                     /translation="MKKPKAALQNAMKEDVPAVTQIQMRSTVSRKVRYVKQANREGLK
                     LSEWMSRHLDAVCDTADEIHKGKRSTPVAPGKIPPEVYQVIYDQCGGFVECDANAQVI
                     WEACRDAILNGDKG"
     gene            42189..42392
                     /locus_tag="RN38_00300"
     CDS             42189..42392
                     /locus_tag="RN38_00300"
                     /inference="EXISTENCE: similar to AA
                     sequence:RefSeq:WP_001015183.1"
                     /note="Derived by automated computational analysis using
                     gene prediction method: Protein Homology."
                     /codon_start=1
                     /transl_table=11
                     /product="hypothetical protein"
                     /protein_id="KHS51410.1"
                     /translation="MNHESRTVYLNTAIEALLKAEAALNELALAYVLKPGEKASACHP
                     RTGTLSTASQVRKLRRVLEKNKL"
     gene            42674..42994
                     /locus_tag="RN38_00305"
     CDS             42674..42994
                     /locus_tag="RN38_00305"
                     /inference="EXISTENCE: similar to AA
                     sequence:RefSeq:WP_000332796.1"
                     /note="Derived by automated computational analysis using
                     gene prediction method: Protein Homology."
                     /codon_start=1
                     /transl_table=11
                     /product="hypothetical protein"
                     /protein_id="KHS51411.1"
                     /translation="MCDFCRADENYFHMAECVYDQLVKEYPVMWLRDSTRIGACYLCR
                     ELLSPEGMVLAMQSAFPAKGWRLRIWYNETIDEEIEPQRGDCIELSSRADALLSFMSF
                     QEKV"
     gene            complement(44116..44721)
                     /locus_tag="RN38_00310"
     CDS             complement(44116..44721)
                     /locus_tag="RN38_00310"
                     /inference="EXISTENCE: similar to AA
                     sequence:RefSeq:WP_000137794.1"
                     /note="Derived by automated computational analysis using
                     gene prediction method: Protein Homology."
                     /codon_start=1
                     /transl_table=11
                     /product="hypothetical protein"
                     /protein_id="KHS51412.1"
                     /translation="MTELNKSPSGFSGADVSKEQAAIRALVERVVTNYRSRTAPDRVQ
                     KASVAFNGGLILTLMLALTLLGYLVAELLRGYVADSSPYVPGLSYSQFSMLMVVELCL
                     CFLAWFLVVTGDYPRPWIFQVVPMEQYWFFDEVDDDDLARLSCNPYIKRWLLDEMSGI
                     HRLTYTRLHDRLERICNIASHLEYSRIQAHKISLINGSSAS"
     gene            complement(44938..45219)
                     /locus_tag="RN38_00315"
     CDS             complement(44938..45219)
                     /locus_tag="RN38_00315"
                     /inference="EXISTENCE: similar to AA
                     sequence:RefSeq:WP_000703843.1"
                     /note="Derived by automated computational analysis using
                     gene prediction method: Protein Homology."
                     /codon_start=1
                     /transl_table=11
                     /product="hypothetical protein"
                     /protein_id="KHS51413.1"
                     /translation="MKISQLESGMQVWSVTRTKMGNTTISTVIVHPVVIIEIHDNHVI
                     ARWNGNAPRRFGETAIRGWKKEKPLLVREPFGNVRLATRAEKTAMQEKE"
     gene            complement(45595..45906)
                     /locus_tag="RN38_00320"
     CDS             complement(45595..45906)
                     /locus_tag="RN38_00320"
                     /inference="EXISTENCE: similar to AA
                     sequence:RefSeq:WP_000633161.1"
                     /note="Derived by automated computational analysis using
                     gene prediction method: Protein Homology."
                     /codon_start=1
                     /transl_table=11
                     /product="hypothetical protein"
                     /protein_id="KHS51414.1"
                     /translation="MITSLMNFRDLTGEAVIQARQCVINAEIEAAREKVIHARSLFKA
                     GIHNVVNGSSGIKAAAAHFLVIKRLQTDTRYLDAVITDNLCMFSPEGYLYLFMQQRYF
                     L"
     gene            complement(46129..46329)
                     /locus_tag="RN38_00325"
     CDS             complement(46129..46329)
                     /locus_tag="RN38_00325"
                     /inference="EXISTENCE: similar to AA
                     sequence:RefSeq:WP_000814953.1"
                     /note="Derived by automated computational analysis using
                     gene prediction method: Protein Homology."
                     /codon_start=1
                     /transl_table=11
                     /product="hypothetical protein"
                     /protein_id="KHS51415.1"
                     /translation="MKQTKSSMSRIVQLYDGSRYGNCEQADNEGELFTVVLNKPSQID
                     DIRKIVDTTAEVLGKALPVLLF"
     gene            complement(46369..46593)
                     /locus_tag="RN38_00330"
     CDS             complement(46369..46593)
                     /locus_tag="RN38_00330"
                     /inference="EXISTENCE: similar to AA
                     sequence:RefSeq:WP_000551491.1"
                     /note="Derived by automated computational analysis using
                     gene prediction method: Protein Homology."
                     /codon_start=1
                     /transl_table=11
                     /product="hypothetical protein"
                     /protein_id="KHS51416.1"
                     /translation="MHNHEIQTIAIFSAQYKNIEDAENAGALYSVDIEYPMTLNDLSR
                     LCDSIAEAVGVPGGVKYQFVSQPEAHETSF"
     gene            complement(46648..46851)
                     /locus_tag="RN38_00335"
     CDS             complement(46648..46851)
                     /locus_tag="RN38_00335"
                     /inference="EXISTENCE: similar to AA
                     sequence:RefSeq:WP_000781547.1"
                     /note="Derived by automated computational analysis using
                     gene prediction method: Protein Homology."
                     /codon_start=1
                     /transl_table=11
                     /product="membrane protein"
                     /protein_id="KHS51417.1"
                     /translation="MKMFFTPYVRIVFYFCALIFIVYSFSDFFQGVPDSTFFSAVITL
                     LVIGTIVARHLDRKKSLKYTSQI"
     gene            complement(47404..47895)
                     /locus_tag="RN38_00340"
     CDS             complement(47404..47895)
                     /locus_tag="RN38_00340"
                     /inference="EXISTENCE: similar to AA
                     sequence:RefSeq:WP_001371932.1"
                     /note="Derived by automated computational analysis using
                     gene prediction method: Protein Homology."
                     /codon_start=1
                     /transl_table=11
                     /product="hypothetical protein"
                     /protein_id="KHS51418.1"
                     /translation="MTTLVFEMADINKLIEEIRTAKTFSVTPDQIYDPACYPGGALLN
                     AEGQTEEEARKAGRVFFPSSSKIASTHLVPKVLLAHSHGVYLITNAELEGSPASRDTV
                     AYAQGMNPKLDEDWDYACDAALGGSDCSYTIPVEWLELAVEQGFQEFRLRMSETNIKL
                     VSK"
     gene            complement(47900..48211)
                     /locus_tag="RN38_00345"
     CDS             complement(47900..48211)
                     /locus_tag="RN38_00345"
                     /inference="EXISTENCE: similar to AA
                     sequence:RefSeq:WP_001165365.1"
                     /note="Derived by automated computational analysis using
                     gene prediction method: Protein Homology."
                     /codon_start=1
                     /transl_table=11
                     /product="hypothetical protein"
                     /protein_id="KHS51419.1"
                     /translation="MQIEKVMSLLEVLSSWLEDNINMDSEIIFDNDEDNTNSEILYPA
                     VEKANAVLRKMASLSSDSVHAIRQRLQLAVEGKAELSLKDVGELLLATKYLMLSTEEG
                     E"
     gene            complement(48728..49048)
                     /locus_tag="RN38_00350"
     CDS             complement(48728..49048)
                     /locus_tag="RN38_00350"
                     /inference="EXISTENCE: similar to AA
                     sequence:RefSeq:WP_000071366.1"
                     /note="Derived by automated computational analysis using
                     gene prediction method: Protein Homology."
                     /codon_start=1
                     /transl_table=11
                     /product="hypothetical protein"
                     /protein_id="KHS51420.1"
                     /translation="MSNSFDKPQTLPVHNSDAEPFFPKNLGPFIEQVSGRDLAMLTES
                     EKEKLAHLIRTGRKYGVSVAIVPDTDSAELHELLSNADSIERQFSIYERIQTKIAFTR
                     CQEA"
     gene            complement(49227..49454)
                     /locus_tag="RN38_00355"
     CDS             complement(49227..49454)
                     /locus_tag="RN38_00355"
                     /inference="EXISTENCE: similar to AA
                     sequence:RefSeq:WP_000336109.1"
                     /note="Derived by automated computational analysis using
                     gene prediction method: Protein Homology."
                     /codon_start=1
                     /transl_table=11
                     /product="hypothetical protein"
                     /protein_id="KHS51421.1"
                     /translation="MCNFTPVQIIADYILRFLKNNTDAKLYEAMQRLEKKIGQFVADG
                     VDEHQLRSSLSKVCRSRSRAALKEECEQLIP"
     gene            complement(49629..50522)
                     /locus_tag="RN38_00360"
     CDS             complement(49629..50522)
                     /locus_tag="RN38_00360"
                     /inference="EXISTENCE: similar to AA
                     sequence:RefSeq:WP_000252081.1"
                     /note="Derived by automated computational analysis using
                     gene prediction method: Protein Homology."
                     /codon_start=1
                     /transl_table=11
                     /product="hypothetical protein"
                     /protein_id="KHS51422.1"
                     /translation="MVRNLKSSDDFSRELSFLFHRSIKIRNSGFAIFGAGLLIMIFGL
                     CLWLLSLHLSPSVLDFDIDVPLSFFNSSEGEDKLVVSDFGDAFGGFLTTYSKLLLGIM
                     GLLVVSSTAFKILKGEEIGEIFPMLLIAGAFLIGLSVFTSALGSEETDATSASTVKVI
                     KKYVKHEKYDKLVAYLNDSNWPSGEEVSVNYLKAQLHIKLGKPDVKLTQNVVRAYMSG
                     VLQSNIPVKVRYALEKTALDKSVSPLAIRYEQKRMSKSHTFSKASVNCLKVGSPVAFV
                     GVLFALLGIKIRRRVRFLESN"
     gene            complement(50512..51624)
                     /locus_tag="RN38_00365"
     CDS             complement(50512..51624)
                     /locus_tag="RN38_00365"
                     /inference="EXISTENCE: similar to AA
                     sequence:RefSeq:WP_000609386.1"
                     /note="Derived by automated computational analysis using
                     gene prediction method: Protein Homology."
                     /codon_start=1
                     /transl_table=11
                     /product="tellurium resistance protein"
                     /protein_id="KHS51423.1"
                     /translation="MINNLTTKTEVVAFTLTSAELEKFGLNEQDEQEIKAVAECINAD
                     DPGTVYRFGRAMGENTANYADSLLEQIRNKDLDEAGSKLTEIINLARNVNISNLTESR
                     SNLPVIGPLLDKIRTRGKNFAAQFESTREQIDALVSEVSVTQNSLGSNNISLQQMFDE
                     VVKEHHLTGVHIAAGKLRLGELQLKAENLRANVGNNPAKFQEVSDLDTLIANLEKRIG
                     DLVVSQQSAMQVLPMVRIIQANNQSLIDKFHSVKEVTVPNFKRQFLLAISLNGQRNAV
                     NLANDIDNANNELLRSNAKLLHRNAVETMKANQRLVIDISTLKEVQDTLIQTVGDVVK
                     IQREGAIKLRETEKQVLAMRENLRTRLTQKGVDHGA"
     gene            complement(51621..52406)
                     /locus_tag="RN38_00370"
     CDS             complement(51621..52406)
                     /locus_tag="RN38_00370"
                     /inference="EXISTENCE: similar to AA
                     sequence:RefSeq:WP_001371906.1"
                     /note="Derived by automated computational analysis using
                     gene prediction method: Protein Homology."
                     /codon_start=1
                     /transl_table=11
                     /product="protein KlaA"
                     /protein_id="KHS51545.1"
                     /translation="MNVSTDSSNISIAELKEEFIPGLLLNAGAISHYGDSALSSKAMD
                     KYSNLLEKDAVTALSGALNRIVSALAEADPRSISSNPSWFSRFTGKHLEKRVRYQHAR
                     EKVENLINEGNGYLTHVNETLLALEELLETYVSEIKRLKIFIQAGHEFLRDSTEEKNS
                     DDLSLVFDKPRERFARRLANLATLLASHEMAAMQMEITRGTCIDIADRFNETIKVLVP
                     VWRQHTLSLLSVNNTDPTIVRKANQAHEALLKSLRQNLEGFQK"
     gene            complement(52637..52924)
                     /locus_tag="RN38_00375"
                     /note="hypothetical protein; disrupted; Derived by
                     automated computational analysis using gene prediction
                     method: Protein Homology."
                     /pseudo
     gene            complement(53001..53609)
                     /locus_tag="RN38_00380"
     CDS             complement(53001..53609)
                     /locus_tag="RN38_00380"
                     /inference="EXISTENCE: similar to AA
                     sequence:RefSeq:WP_000280723.1"
                     /note="Derived by automated computational analysis using
                     gene prediction method: Protein Homology."
                     /codon_start=1
                     /transl_table=11
                     /product="hypothetical protein"
                     /protein_id="KHS51424.1"
                     /translation="MYLHLVPRILHHMKNKCTLVSVSVPELSLELKADSLVAMKPYPN
                     KSYHVVMLKGRRALNGFLVKSPRTLTEFTMITIWEIEGFGKISHTVKTLVQDKDYDLV
                     SHDVLLAHAYHQREEELGYRVHPSYDSLAPVDFEPTMQSRYIKESDLSHDVWETYSWG
                     ELLRSREETFLAMTMSSARLSHPAFIRGNRLPQTDQAIIISS"
     gene            complement(53723..54256)
                     /locus_tag="RN38_00385"
     CDS             complement(53723..54256)
                     /locus_tag="RN38_00385"
                     /inference="EXISTENCE: similar to AA
                     sequence:RefSeq:WP_000241452.1"
                     /note="Derived by automated computational analysis using
                     gene prediction method: Protein Homology."
                     /codon_start=1
                     /transl_table=11
                     /product="HNH endonuclease"
                     /protein_id="KHS51425.1"
                     /translation="MVKVININGNLVELPEPSAKLSKAESPDGRFSKPKNKISKIQRA
                     ELRMKFGGRCAYCGCKLPEKGWHADHVEPVRRDFELVRAPVGSGVTHVARSTGKVMHP
                     ELHAIENLFPSCAPCNLFKGAFSVEGMRKEITKQVERARAYSVNFRTAERFGLLHIVE
                     KPVVFWFEQYNEQKQNE"
     gene            complement(54311..54505)
                     /locus_tag="RN38_00390"
     CDS             complement(54311..54505)
                     /locus_tag="RN38_00390"
                     /inference="EXISTENCE: similar to AA
                     sequence:RefSeq:WP_000159617.1"
                     /note="Derived by automated computational analysis using
                     gene prediction method: Protein Homology."
                     /codon_start=1
                     /transl_table=11
                     /product="hypothetical protein"
                     /protein_id="KHS51426.1"
                     /translation="MTKEMFLRILNEAQARVDNDSLPLDVRIRSRTTVNDCVIRADKE
                     GWPIEYKQKVWVDAVSGCYL"
     gene            complement(54502..54813)
                     /locus_tag="RN38_00395"
     CDS             complement(54502..54813)
                     /locus_tag="RN38_00395"
                     /inference="EXISTENCE: similar to AA
                     sequence:RefSeq:WP_000172889.1"
                     /note="Derived by automated computational analysis using
                     gene prediction method: Protein Homology."
                     /codon_start=1
                     /transl_table=11
                     /product="hypothetical protein"
                     /protein_id="KHS51427.1"
                     /translation="MTLKMESSRTSKPEGPFVLITFEGDEFLFDDRHNVVKINGRPKK
                     MDVKRNYFESDLGEGKAKYWTLNIEEAHRFNSIDEATEQLCKLSRPHLIKIRKVEGVS
                     E"
     gene            complement(54876..55115)
                     /locus_tag="RN38_00400"
     CDS             complement(54876..55115)
                     /locus_tag="RN38_00400"
                     /inference="EXISTENCE: similar to AA
                     sequence:RefSeq:WP_001180999.1"
                     /note="Derived by automated computational analysis using
                     gene prediction method: Protein Homology."
                     /codon_start=1
                     /transl_table=11
                     /product="hypothetical protein"
                     /protein_id="KHS51428.1"
                     /translation="MQNQNTPAQEKHTVYLFNAEHADKTAAKQAGKLFTLDIEHPMTL
                     NDLSLLCESVADAVGAPGGIKYEITTEPNGVQEEY"
     gene            complement(55365..57749)
                     /locus_tag="RN38_00405"
     CDS             complement(55365..57749)
                     /locus_tag="RN38_00405"
                     /inference="EXISTENCE: similar to AA
                     sequence:RefSeq:WP_000469469.1"
                     /note="Derived by automated computational analysis using
                     gene prediction method: Protein Homology."
                     /codon_start=1
                     /transl_table=11
                     /product="phosphoadenosine phosphosulfate reductase"
                     /protein_id="KHS51429.1"
                     /translation="MFIEKSDSFLELSSEVIFPEAANAAILKHDKWADVWETLTTDAD
                     LNYTDEKETVSLSSLVMSATSAIYQAITDGWTMCVGYSGGKDSHSLLHLFLMALIRAV
                     RNGTNISEHHFIQMSDTLIENPEMHYQASQVLNQLRMFIAEHQLPVTVLVARPSLTQS
                     WVGRILTGRGLPTWTNSSTRQCSTDYKIAPLRQAKARYLKNAPASVRSRVCLMLGSRD
                     DESARRAGNILKMGGQARKVTLTEHGGELYPVKEWRTQDIWSFLMACGSESRFPLPSF
                     MPDNFSLATLYKDATGECIWSPEKPTRTSACGARYGCSLCTAVGVDHSMETLLRTDPE
                     KYGYQAGLSRLQRFLSKIQYDWSLRDYIGRKVFEGGYVRLQPNIFSSSLTERLFHACC
                     SLDYVEARRAAEHRRKLLSGEVDDTAYNRRMAEPQFRLVQEANVIHVDFLWSLHCFNP
                     RPFRAIEIYRRVWEEADLDLLEDEPDMQPVPRTPMPAPLWMKLPGGRFGTAYDGLTDT
                     LPLMTYFDGQADPRASRSLKTGESSSVVVAFEEEDELTVEEDTASWIIWHEYDGLRQR
                     IADGEFTPTTAAQYLLRYGAVRISKGKGAVYHRLAQRGQTFSRLGIGDRVSLPELVAS
                     RRFKILSDSAYRQVVARKLRGQIKKFRFWACVAACVQLHVHNKTALGERILTLLEGER
                     EQQQGAIQAKLKAGMMDAVLTLCNQRLRVKENTNQPEEFRYYRAVRARFMRHLSECLK
                     PENGGVIRDVIWELRVLSSAHGTTKTGFYYVDSNRPTAKGLLNRLLMRMVKQVV"
     gene            complement(57915..58364)
                     /locus_tag="RN38_00410"
     CDS             complement(57915..58364)
                     /locus_tag="RN38_00410"
                     /inference="EXISTENCE: similar to AA
                     sequence:RefSeq:WP_000182312.1"
                     /note="Derived by automated computational analysis using
                     gene prediction method: Protein Homology."
                     /codon_start=1
                     /transl_table=11
                     /product="hypothetical protein"
                     /protein_id="KHS51430.1"
                     /translation="MTNKFIVSTVDCINEFASDVPQSVSLRIDTMLEQRIRKLAAYVK
                     ENDLHLTEFYFYDANWSFCGEDEIQEIKDMDEYKHSDSIKQEAMLREVMPSARTECPV
                     IRVMKDSFQLSALPRHCGDDMTLNTPFIPLSELKTNNTAFITPPTYN"
     gene            complement(58415..59206)
                     /locus_tag="RN38_00415"
     CDS             complement(58415..59206)
                     /locus_tag="RN38_00415"
                     /inference="EXISTENCE: similar to AA
                     sequence:RefSeq:WP_000774872.1"
                     /note="Derived by automated computational analysis using
                     gene prediction method: Protein Homology."
                     /codon_start=1
                     /transl_table=11
                     /product="hypothetical protein"
                     /protein_id="KHS51431.1"
                     /translation="MADNYTQASFIIPCTQEQAKMAQEAITFVTEAEIAEGERLLDKP
                     LTDCSLTEKLILSIIENHPEYDPSEPSFGQPSCPDCNYELLFATEVTSSGLAVFHGET
                     IDLDHAICLTTAVLSVFDLSEMVTITAAFTCSKSRTDEFGGMTILVTKDTHYYQDGCQ
                     FSRLMNEAHKAGIQYALCKVTHYHGESSYVASYVLSCDVADSAQEVVNKRLKACAGKE
                     PEDGIYILCEEDNTSLSVELVTELSPLDYDKLSKLLPSLDTLCGA"
     gene            complement(59436..59693)
                     /locus_tag="RN38_00420"
     CDS             complement(59436..59693)
                     /locus_tag="RN38_00420"
                     /inference="EXISTENCE: similar to AA
                     sequence:RefSeq:WP_001052325.1"
                     /note="Derived by automated computational analysis using
                     gene prediction method: Protein Homology."
                     /codon_start=1
                     /transl_table=11
                     /product="hypothetical protein"
                     /protein_id="KHS51432.1"
                     /translation="MNLNERSTSAATPDLSRLYLISGRIMFDDDDQAYLVEADSPGDA
                     EEAFRHHIADSADDLEKVIIVSSTSFASAHSSRVICRPAVK"
     gene            complement(59759..60085)
                     /locus_tag="RN38_00425"
     CDS             complement(59759..60085)
                     /locus_tag="RN38_00425"
                     /inference="EXISTENCE: similar to AA
                     sequence:RefSeq:WP_000556023.1"
                     /note="Derived by automated computational analysis using
                     gene prediction method: Protein Homology."
                     /codon_start=1
                     /transl_table=11
                     /product="hypothetical protein"
                     /protein_id="KHS51433.1"
                     /translation="MHSQDPITKLTQTLQRDDGSQVRIVAQRGYGSGLTASLDVYVLR
                     RDSSESNWSLCGKDPHPEWRKMSVDEYQKFGRSEMLRYATPGEILRVASAIGQPMSFL
                     DGNPAF"
     gene            complement(60328..60648)
                     /locus_tag="RN38_00430"
     CDS             complement(60328..60648)
                     /locus_tag="RN38_00430"
                     /inference="EXISTENCE: similar to AA
                     sequence:RefSeq:WP_000834112.1"
                     /note="Derived by automated computational analysis using
                     gene prediction method: Protein Homology."
                     /codon_start=1
                     /transl_table=11
                     /product="hypothetical protein"
                     /protein_id="KHS51434.1"
                     /translation="MKSDTEMVSPIELHIGDHVQRHGALFEVMHIVESECDIPGGIRV
                     AACISRVIGDVTGNIPRGWLETPKRMAERGVKWATSLPEGLYFNIQGNAHAKVSRVIR
                     NVTN"
     gene            complement(60943..62193)
                     /locus_tag="RN38_00435"
     CDS             complement(60943..62193)
                     /locus_tag="RN38_00435"
                     /inference="EXISTENCE: similar to AA
                     sequence:RefSeq:WP_000104394.1"
                     /note="Derived by automated computational analysis using
                     gene prediction method: Protein Homology."
                     /codon_start=1
                     /transl_table=11
                     /product="DNA methyltransferase"
                     /protein_id="KHS51435.1"
                     /translation="MSTISTDLIARIYAASELPLSNDELYREVQRETGMSDAELHELK
                     EFGSDKTRTSGVKHKVRWFQQTLRQAGVIERVPEKRGVWRYSSKTKTNLHESWEKLCV
                     VGFSTSLGASVFGNAYAFFSNITEQIHLCLTSPPYLLRNSRDYGHGGGRGEQVYIDWL
                     LRILEPIVKQLVPGASVALNITQDSFNRGRPSRSLYLERLTLALCDKLGLELMDRLQW
                     VNRSKPPSPTHWACKQRVQLCSSYEPVLWFTNDASKVRSNNLRVLQPHSEQHLKLQAA
                     GGENRTTFYGDGAYQLKSGSFGNKTEGTIPKNTLFYGNSCADTRFCHSIARELGFPLH
                     GATSPTRLAAFLIEFLTEPGDLVVDPFAGLHKVPIAAERLGRRWLATDKIMEWLAISR
                     NLFTAAPGYKSNPMLDELAELYRA"
     gene            complement(62364..62971)
                     /locus_tag="RN38_00440"
                     /note="hypothetical protein; disrupted; Derived by
                     automated computational analysis using gene prediction
                     method: Protein Homology."
                     /pseudo
     gene            complement(63127..63384)
                     /locus_tag="RN38_00445"
     CDS             complement(63127..63384)
                     /locus_tag="RN38_00445"
                     /inference="EXISTENCE: similar to AA
                     sequence:RefSeq:WP_001290638.1"
                     /note="Derived by automated computational analysis using
                     gene prediction method: Protein Homology."
                     /codon_start=1
                     /transl_table=11
                     /product="hypothetical protein"
                     /protein_id="KHS51436.1"
                     /translation="MSEKHFIVKIQNRNGDHENSYVRLLVSDCEKNACQTALISECHG
                     ELEQLSFEDGGVYDYNGENHYSVRSCVEVAPEDVATLQRFL"
     gene            complement(63449..63877)
                     /locus_tag="RN38_00450"
     CDS             complement(63449..63877)
                     /locus_tag="RN38_00450"
                     /inference="EXISTENCE: similar to AA
                     sequence:RefSeq:WP_000069824.1"
                     /note="Derived by automated computational analysis using
                     gene prediction method: Protein Homology."
                     /codon_start=1
                     /transl_table=11
                     /product="hypothetical protein"
                     /protein_id="KHS51437.1"
                     /translation="MSNNTEVISCDLFSTLSSLNFSTEDITGLTPANFRKGAFLHAKI
                     SASQATRATDISIQLLTDRVSGEMNYVIVIGRHEGLLQSEAIDPNADKQYRENRYSRH
                     FISVTDANTKALKKTCKVMKTYIKEQAFKPNTWGHSFIKG"
     gene            complement(63969..64346)
                     /locus_tag="RN38_00455"
     CDS             complement(63969..64346)
                     /locus_tag="RN38_00455"
                     /inference="EXISTENCE: similar to AA
                     sequence:RefSeq:WP_000645321.1"
                     /note="Derived by automated computational analysis using
                     gene prediction method: Protein Homology."
                     /codon_start=1
                     /transl_table=11
                     /product="hypothetical protein"
                     /protein_id="KHS51438.1"
                     /translation="MKALDVVSTQLNFINLLDQAGYALSEIVVKRFSAAPAFNEGHWL
                     FIAEQDNRYIEVVCILSLASESGEQHIDVFINMFEDPIDDVISRNIETKTFATLYKYI
                     ERIPFTPGVKKEFLSSIENINFS"
     gene            complement(64752..65933)
                     /locus_tag="RN38_00460"
     CDS             complement(64752..65933)
                     /locus_tag="RN38_00460"
                     /inference="EXISTENCE: similar to AA
                     sequence:RefSeq:WP_001424497.1"
                     /note="Derived by automated computational analysis using
                     gene prediction method: Protein Homology."
                     /codon_start=1
                     /transl_table=11
                     /product="hypothetical protein"
                     /protein_id="KHS51439.1"
                     /translation="MKLFSISSRDTSMDAMFYIQASTKQQASYIFSTLSPKPTANCQL
                     TDLQNETVVPSISPISLSLNPWSINSQSRTRELRMATHGLNLICAVTDEHTRQIVDFC
                     DNLGQQLKDPDDKSAWVKLINSECALLNSPRLYPVLLEPDTPAQFEIFVPAPEDGEHD
                     TVIASVVKECFGDECRYRVTDKAFAMSEKPVIRLEAHFNDKREKVLELTFSCFNLSLS
                     ASVHENQLRQILLLCEDFGVRLQGRAGASCHVNMRSAYRRLAHVGTGSRPGDDSDVRV
                     YTSLKEEKDVKRLLDKSTRGSELVPARHGQQFNGVLVNATPASATTGFIYLSHDFPEG
                     QFMMTAEVLHVGITPGGIYYIETLDGYRFIVTAFEKGLMNGLREFIAANEEYFKYYRW
                     S"
     gene            complement(65942..66238)
                     /locus_tag="RN38_00465"
     CDS             complement(65942..66238)
                     /locus_tag="RN38_00465"
                     /inference="EXISTENCE: similar to AA
                     sequence:RefSeq:WP_001439488.1"
                     /note="Derived by automated computational analysis using
                     gene prediction method: Protein Homology."
                     /codon_start=1
                     /transl_table=11
                     /product="toxin-plasmid maintenance system killer protein"
                     /protein_id="KHS51440.1"
                     /translation="MIHSFKDRRLEKFFRNGKTTAGISSEIINAILCRLETLDNVQSE
                     RELLSNSLRYERLRMTSNRYSSIRVNSKYRLFFEWNDGAHNVHLSAHDYKSLIH"
     gene            complement(66288..66758)
                     /locus_tag="RN38_00470"
     CDS             complement(66288..66758)
                     /locus_tag="RN38_00470"
                     /inference="EXISTENCE: similar to AA
                     sequence:RefSeq:WP_000170638.1"
                     /note="Derived by automated computational analysis using
                     gene prediction method: Protein Homology."
                     /codon_start=1
                     /transl_table=11
                     /product="hypothetical protein"
                     /protein_id="KHS51441.1"
                     /translation="MTKYYDRSGIEISSAKIRCVDSVKGTAEYTFRIVCDKCNGRGER
                     KHFYRSRCMACKATGYSLETTRTAYTLNALYRINAQAARKVSASLQDERLRTESAHSS
                     AFTAWCRSHQKMVDAITQQSSSNNFLESLKSSLTHQRQLSDKQLAVAARILGIH"
     gene            complement(67192..69609)
                     /locus_tag="RN38_00475"
     CDS             complement(67192..69609)
                     /locus_tag="RN38_00475"
                     /inference="EXISTENCE: similar to AA
                     sequence:RefSeq:WP_001639818.1"
                     /note="Derived by automated computational analysis using
                     gene prediction method: Protein Homology."
                     /codon_start=1
                     /transl_table=11
                     /product="hypothetical protein"
                     /protein_id="KHS51442.1"
                     /translation="MGNLIRRQPMKIKLALLIAFAGFSAGASAEIAEFSFKDTLNVKK
                     TVSPASVWINPVTSFDVAVISGLDRYITLSLLKSDGSLIWSTKSSLVTVDDRTTSSTG
                     FDYYGKTLTVPAMGEDSFTLREVITDLQGKEVSRQDYPLAIDRTPPATGTISYTRNGW
                     NFGSEAIFTSVPAGMQYASVQALVFNGLSDKGSGLANAEYFITDAAGVERKKPAEINT
                     VEGSVTVQVADASSNALAPENRSEYKVGIYLYDKAGNRSELSRRSVIDRVKPDDIIQV
                     QDATTGSWVSYQSGMTVFQNPISVRVLRKKSDFTAVNGSKYGWADSNFQTSDSTYNIY
                     TFKYIYPNVGDTYHEFQTLAGGVRRIHHNSLNFTPAPAMEIAPKIVAKEMYRSDTSEW
                     LTQASISVKTATISRIKVTAEPRPYVQKFRTVKNAAWFCTIPVGQSSCEMTVNFNYTS
                     DKGFEYLHLYSGKDGDSIFDALAGNFTVIWDNNPPVVNVAQVNKASKTITMTATDNDR
                     VNAWNISYWDTKVFEATLKNARGETFTLKPVTVSESDYKTKNATFSYAGLPDGDYTVV
                     SVSATDLVGNTGTKTLNAPLKIDSTLPVIAFSFNGADAEGKLVKGLENLRISVTDASG
                     DASLISLQLAGGPNSEKVTLAFTPLSKDVFIPEYPRIFPNTDESGQMYHLEALAIDES
                     GNRTTKTLNFTYQPANLIMLDNLKTLATAVALKATDNTPLAIIRTSVLRRQDGSIITG
                     QLNGTLTVQKNAQFGVTVAGVTVQPGETKSLSLDLGNGEERTYPVTPAVSGQSGTATF
                     AIEFPQT"
     gene            complement(69985..70236)
                     /locus_tag="RN38_00480"
     CDS             complement(69985..70236)
                     /locus_tag="RN38_00480"
                     /inference="EXISTENCE: similar to AA
                     sequence:RefSeq:WP_000115760.1"
                     /note="Derived by automated computational analysis using
                     gene prediction method: Protein Homology."
                     /codon_start=1
                     /transl_table=11
                     /product="hypothetical protein"
                     /protein_id="KHS51443.1"
                     /translation="MSVNPEYTRVQHVQIIRERDGQKEVVRVYDEDGDVVLCLPAYIQ
                     DEEINLILRRLNDVYSVGYRVGDAARRRAIKKALGDDEE"
     gene            complement(70269..70457)
                     /locus_tag="RN38_00485"
     CDS             complement(70269..70457)
                     /locus_tag="RN38_00485"
                     /inference="EXISTENCE: similar to AA
                     sequence:RefSeq:WP_001107529.1"
                     /note="Derived by automated computational analysis using
                     gene prediction method: Protein Homology."
                     /codon_start=1
                     /transl_table=11
                     /product="hypothetical protein"
                     /protein_id="KHS51444.1"
                     /translation="MAKNNNSLKQHVFNMLSAGSELKEVKRFLTSKRVKARLAVSMIH
                     EQAIAVQNTEYQNYPAYS"
     gene            complement(70444..70701)
                     /locus_tag="RN38_00490"
     CDS             complement(70444..70701)
                     /locus_tag="RN38_00490"
                     /inference="EXISTENCE: similar to AA
                     sequence:RefSeq:WP_001139014.1"
                     /note="Derived by automated computational analysis using
                     gene prediction method: Protein Homology."
                     /codon_start=1
                     /transl_table=11
                     /product="hypothetical protein"
                     /protein_id="KHS51445.1"
                     /translation="MPSGKPSIQARDQRGLNALKEAVPATAQLQMRVTPERKLRYVNQ
                     AKAEGLGLTDWVQKHMDNVCDLAGQPEITMYKDDGETSGQK"
     gene            complement(70694..71125)
                     /locus_tag="RN38_00495"
     CDS             complement(70694..71125)
                     /locus_tag="RN38_00495"
                     /inference="EXISTENCE: similar to AA
                     sequence:RefSeq:WP_001251242.1"
                     /note="Derived by automated computational analysis using
                     gene prediction method: Protein Homology."
                     /codon_start=1
                     /transl_table=11
                     /product="hypothetical protein"
                     /protein_id="KHS51446.1"
                     /translation="MAMNKKEQAAYDELVAQARINRALRWSDYGVERDMPVPEVSGEY
                     QNGWSFNTATGTVYPTWSGTTVHGTREEGEVVDATSRRMRGMNGSQNGIPQYSTKERA
                     LKALRCSLEIKFAMQLDAIDKAIAKEIELSTARRESDTSDA"
     gene            complement(71229..71753)
                     /locus_tag="RN38_00500"
     CDS             complement(71229..71753)
                     /locus_tag="RN38_00500"
                     /inference="EXISTENCE: similar to AA
                     sequence:RefSeq:WP_000803858.1"
                     /note="Derived by automated computational analysis using
                     gene prediction method: Protein Homology."
                     /codon_start=1
                     /transl_table=11
                     /product="hypothetical protein"
                     /protein_id="KHS51447.1"
                     /translation="MKPMLKKDFFSAIENLLKAGFQPRFYTVNSGRIGLITFTDKNGT
                     KQVEQVYSCTSLAANTFGKRFTTWLEEIFQKHNEEKVADSGFEVGSRVWDKLMYTLRT
                     ISEIRAGGVLVLDNGAQRTLDEVQKTAPETNQVEPKEISSLQELLNASKNLEPTSPEL
                     IAALNEALSTAIKR"
     gene            72076..72840
                     /locus_tag="RN38_00505"
     CDS             72076..72840
                     /locus_tag="RN38_00505"
                     /inference="EXISTENCE: similar to AA
                     sequence:RefSeq:WP_000277426.1"
                     /note="Derived by automated computational analysis using
                     gene prediction method: Protein Homology."
                     /codon_start=1
                     /transl_table=11
                     /product="hypothetical protein"
                     /protein_id="KHS51448.1"
                     /translation="MYKLVSPRELTEIITGLLLKPELLGELDSPEKHRMFMADLGRVV
                     AEHCGGLVNSVVLPGTEVTVSDGLPLNGQPVRYLGIKENIPHLLVEPDASLPSLAKNV
                     WMYADPEGWKEHFGAEEDCLTPEMMQLFRKGIQALQKEHDTPEISLTLQDWRLEEETL
                     PEEDSQAYQVSVTGQHNIHCEVVNKEGNPCFGVMFEIDQGVPALHINTGGDMLLHIHC
                     AHNGLVLTPDASGQRFDKAPVDRFSYNSPSLLLSAD"
     gene            72921..73682
                     /locus_tag="RN38_00510"
     CDS             72921..73682
                     /locus_tag="RN38_00510"
                     /inference="EXISTENCE: similar to AA
                     sequence:RefSeq:WP_001167418.1"
                     /note="Derived by automated computational analysis using
                     gene prediction method: Protein Homology."
                     /codon_start=1
                     /transl_table=11
                     /product="hypothetical protein"
                     /protein_id="KHS51449.1"
                     /translation="MQISTEVLNVLSRCRAEGNFLFLADQLDRSIYVKTNKVLEAAGG
                     KWNRKEQAHIFTADAAERIEQIILTGSVDIPRDLFNFFPTPENLVTDMVLRAEPAAGE
                     RVLEPEFGDGRILKALKLAAPDALITGIELNDERFLAVKNDSVLSTGVELVHTDFLGY
                     QPDETFDVIVMNPPFLKRSDVKQVMHAIAMLAKRGRLQAILSAGVLFREDTLTKALRE
                     RVKQLGGQISPLPDDTFRESGTKVKTARLEIDLRR"
     gene            73776..74039
                     /locus_tag="RN38_00515"
     CDS             73776..74039
                     /locus_tag="RN38_00515"
                     /inference="EXISTENCE: similar to AA
                     sequence:RefSeq:WP_000149861.1"
                     /note="Derived by automated computational analysis using
                     gene prediction method: Protein Homology."
                     /codon_start=1
                     /transl_table=11
                     /product="hypothetical protein"
                     /protein_id="KHS51450.1"
                     /translation="MTHTAVSQANSALQLPTVEHVYALLKANCKPDRFDGRDGPVWGQ
                     EYSWNLAKDRLQDLEKYGKAYVSRHEDRMGEGFSFGPDLLIIR"
     gene            74083..74670
                     /locus_tag="RN38_00520"
     CDS             74083..74670
                     /locus_tag="RN38_00520"
                     /inference="EXISTENCE: similar to AA
                     sequence:RefSeq:WP_000491822.1"
                     /note="Derived by automated computational analysis using
                     gene prediction method: Protein Homology."
                     /codon_start=1
                     /transl_table=11
                     /product="hypothetical protein"
                     /protein_id="KHS51451.1"
                     /translation="MFSKPMTTFTPERIEQILEFAEGSNPSEAMSLRADEVAVLARIG
                     KAVMSIAPVYQCEFCHHDATGQLQWHWEDVNKAFYDKYDPDRRGRRRILYTAPPMPLV
                     SADLLNMASSAIEDLLTNKDRSGAGMWNDIPEQLRRAAELVMDNSRAAETEAMLMRLY
                     VECDTGERRGNGTQSGVAMPSWQTVEEARVLLGVK"
     gene            75135..77555
                     /locus_tag="RN38_00525"
     CDS             75135..77555
                     /locus_tag="RN38_00525"
                     /inference="EXISTENCE: similar to AA
                     sequence:RefSeq:WP_000681217.1"
                     /note="Derived by automated computational analysis using
                     gene prediction method: Protein Homology."
                     /codon_start=1
                     /transl_table=11
                     /product="hypothetical protein"
                     /protein_id="KHS51452.1"
                     /translation="MKHLAFITAVAGLGMSVQAPAQIYESAFKDTNGIEIHAPSSRLM
                     LNPASPVTLTLISGLDRFVNVKVTKDTGTVILNTTTTRTGVSDRLTAADGSEFYGKKV
                     TLPALGEGKFVVQINVLDLNQKPVATYNYNWLIDVTPPAANALTANTGSGSTAGDVWK
                     LGLEATGQYDFTSSGVSDANGIDKGLIYIYRQDGSLYSTTQMQYDVSGQKMYHTYSKN
                     SVKGTGIPDSNLDEDFTAKVVIFDNAGNSRTLPTQKFRYDNTLGEMTLWAVHDPNTSS
                     SVVPGVSNYPAYKAGMVVNENPIRLVYRIPKSNYRAYSEGGLQFINQYSAPKEIAVDS
                     TYAYVEMTLPYGSINGDMARMANFGQWGGYYPSYSLVLNPSANQTPAFAGTWVDFLDD
                     KGNWVKWKDFESVASSRLPIKISRLRFNVEARPFAQEIGGKATCTIPAGKTSCEAPET
                     FDMALGTQGYNRILYFVRSISNPILRSEQWIMTRWNNKQLPVINSISYDETNKQLDVL
                     ASLEGDGNWFDSVSLREFYLSDKNTGTRMSPTGVIKSRISGNYTIAYDLSRQSEGKYN
                     VEVNIRDFFQNQTNKTFGEIALDNTPPTVAITFDGKPVKDDTVVYGLENLRIALADNL
                     TTPRITRLQLVGGPTADNVELTWSPAGKDTYMPEYPRLFPNFEPSENYSISVTVADSQ
                     SNTKTYTQKFSYLPNNLVQLHNLRTLSVSSPLKTTDGVPLAYLSTNVLRKTNGEIAKG
                     VQNATLTVRKDAAFGIKFNGAQAAPGESVEVQIDMGQGDNLLLPVYPSENGKVGTSEF
                     MIQIDELK"
     gene            complement(79633..80688)
                     /locus_tag="RN38_00530"
     CDS             complement(79633..80688)
                     /locus_tag="RN38_00530"
                     /inference="EXISTENCE: similar to AA
                     sequence:RefSeq:WP_000159528.1"
                     /note="Derived by automated computational analysis using
                     gene prediction method: Protein Homology."
                     /codon_start=1
                     /transl_table=11
                     /product="replication protein RepA"
                     /protein_id="KHS51546.1"
                     /translation="MVTRAFSVREKESGKDIILRPNSNRTVQSIALMRLGLFVPSPKS
                     VGRQNREYKTVGFDATKELQTLSLMESEGFTNISIVGERLDMSVDFKTWMGIIRTYAN
                     HPINNDTISLKFTEFLKLCTPENYRSSTASRKRIDASLRRLASVTLSFTSNNSSKVYT
                     THLVQSALLDPESDQVVLQVDPKIFELYQYDHKVLMQLKAIKELAKKESAQALYTFIE
                     SLPPNPIPISLTRLKNRLNLKTRANSQNATVRKALEELASIGYLQYTEIKKDGKVYFQ
                     IHKRDPDLNLNNTQPPLEVVEDEEENSGSSVLEGELCPPADPIDGDDVLTVHDLTAEE
                     LRYIRSLRSQKKNSNAS"
     gene            81799..82101
                     /locus_tag="RN38_00535"
     CDS             81799..82101
                     /locus_tag="RN38_00535"
                     /inference="EXISTENCE: similar to AA
                     sequence:RefSeq:WP_005105626.1"
                     /note="Derived by automated computational analysis using
                     gene prediction method: Protein Homology."
                     /codon_start=1
                     /transl_table=11
                     /product="transposase"
                     /protein_id="KHS51453.1"
                     /translation="MKKRNFSAEFKRESAQLVVDQNYTVADAASAMDVGLSTMTRWVK
                     QLRDERQGKTPKASPITPEQIEIRELRKKLQRIEMENEILKKATALLMSDSLNSSR"
     gene            82128..82967
                     /locus_tag="RN38_00540"
     CDS             82128..82967
                     /locus_tag="RN38_00540"
                     /inference="EXISTENCE: similar to AA
                     sequence:RefSeq:WP_004021716.1"
                     /note="Derived by automated computational analysis using
                     gene prediction method: Protein Homology."
                     /codon_start=1
                     /transl_table=11
                     /product="transposase"
                     /protein_id="KHS51454.1"
                     /translation="MATLCHVFGVHRSSYKYWKNRPEKPDGRRAVLRSQVLELHGISH
                     GSAGARSIATMATQRGYQMGRWLAGRLMKELGLVSCQQPTHRYKRGGHEHVAIPNHLE
                     RQFAVTEPNQVWCGDVTYIWTGKRWAYLAVVLDLFARKPVGWAMSFSPDSRLTMKALE
                     MAWETRGKPVGVMFHSDQGSHYTSRQFRQLLWRYRIRQSMSRRGNCWDNSPMERFFRS
                     LKNEWVPATGYVSFSDAAHAITDYIVGYYSALRPHEYNGGLPPNESENRYWKNSNAVA
                     SFC"
     gene            complement(83081..85537)
                     /locus_tag="RN38_00545"
     CDS             complement(83081..85537)
                     /locus_tag="RN38_00545"
                     /inference="EXISTENCE: similar to AA
                     sequence:RefSeq:WP_001572417.1"
                     /note="Derived by automated computational analysis using
                     gene prediction method: Protein Homology."
                     /codon_start=1
                     /transl_table=11
                     /product="hypothetical protein"
                     /protein_id="KHS51455.1"
                     /translation="MRKTLIGCMVATALATVSSAHAQVFSYSFTDTNKAVRNIKPATQ
                     TYLNPAGVLTLNLISGLDRYERVTVTRDSDKKVMYSSVSTKTSVADRIVAADGTEYYG
                     KDMVLPALGEGTFTVVNETLDIRQTVVSTSTYHFIVDTTPPRYKSIYPSQNAGYDMVL
                     SGPLWELGRGGSGQFSIFADGIEDASGIAKIRLVIKRSNGSVVSDNNLSYDTANKRAF
                     YPWIKDMNTQAGMPSSDLDEEFTFNFIVTDLAGNTLNIPPQRFLYDDQMGEFTPFAVH
                     DSRVSTSVVPGISSGYVPFKRGLTVLENPYKLVIRIPRTNWKPYRNGGMSITNNYGGV
                     QVLSEDATYVYVEVKLPQGALDGNYYRPVNTYQWSGGDLGQYASWLNWDPASVKSPAW
                     GSSPIERQKADGTWFNSVNWNLFKASDMPIKLTNIRFNVQARPYDQKITGGATCSIPA
                     GSTTCTVSLPQDIINGTTGYLHSGYEVRSTTEATFFAPIWENIAWHTLGPSVTGFDYI
                     ETTNILQVYVNQPGDGSYFDHVYVNRVWLSDKNRNNAEISVTGKQTGRNMASGNYTYE
                     FNMKEVPEGSYNVVINAQDTFNNTGNLPYQTVVVDNTAPSVSISYEGKPISKNVTVYG
                     LENVRIQLTDALTKPSLSRMTLRGGPVSDAVELSWVNLGNNLYAPNYPKIFPSLNEGE
                     TYTLTVQAKDEMNNVKESSVEFNYLPNNLVRLENLKTLAVNASLKTSDNTPLAVLYAS
                     QLRKKDGSIATGLQDAVLTVRKDAAFGVTVNGVSAMPGESKELQLDLGLGDSRSFPIF
                     PAVSGLTGRSEFMINIEELK"
     gene            85910..86536
                     /locus_tag="RN38_00550"
     CDS             85910..86536
                     /locus_tag="RN38_00550"
                     /inference="EXISTENCE: similar to AA
                     sequence:RefSeq:WP_000966518.1"
                     /note="Derived by automated computational analysis using
                     gene prediction method: Protein Homology."
                     /codon_start=1
                     /transl_table=11
                     /product="hypothetical protein"
                     /protein_id="KHS51456.1"
                     /translation="MLYMLLCCFLMLNSTFVMFRAMSAISKGSAKENRSEISLIVLAT
                     LGIASPFIVAMITINESMTSKTVTDFSLGAQWSGMVSAVALMGLYARRVWKEKKSLFT
                     GAFLASSLMAFIFTDSLVFVSQKDTGVLATFVLDKNAGDIDCSRPAMIVHYSKGVPTD
                     WRCPTSIMLMAYSSYPFLPWPEYSHGTSQSLTVVIDTFMENAVNLSQK"
     gene            complement(86594..86875)
                     /locus_tag="RN38_00555"
     CDS             complement(86594..86875)
                     /locus_tag="RN38_00555"
                     /inference="EXISTENCE: similar to AA
                     sequence:RefSeq:WP_000535423.1"
                     /note="Derived by automated computational analysis using
                     gene prediction method: Protein Homology."
                     /codon_start=1
                     /transl_table=11
                     /product="membrane protein"
                     /protein_id="KHS51457.1"
                     /translation="MGSPKFEIAEQIKMWIVVYLVCFLALYCVLSALHALYDPLNLPA
                     LTWPISWFVVPEMTSFGSALLAFVLTPGLCSIIAVLFGKSTFKKAKTKI"
     gene            complement(86862..87317)
                     /locus_tag="RN38_00560"
     CDS             complement(86862..87317)
                     /locus_tag="RN38_00560"
                     /inference="EXISTENCE: similar to AA
                     sequence:RefSeq:WP_000502495.1"
                     /note="Derived by automated computational analysis using
                     gene prediction method: Protein Homology."
                     /codon_start=1
                     /transl_table=11
                     /product="hypothetical protein"
                     /protein_id="KHS51458.1"
                     /translation="MGDIVIKRRNIRRSVYGLLIVLIAGNVWLGLRADKIHKVRYQDF
                     WSPATVIKVTVMPSTNEIQLSGKIPKSVRVSNNYVEYSLPGTLSDKTIYRSVLEDEML
                     TLLNAGGQLEVKYTLDKQTNRTKVCTKCLRVIKDINHQYSATEVKHGQS"
     gene            complement(87539..89230)
                     /locus_tag="RN38_00565"
     CDS             complement(87539..89230)
                     /locus_tag="RN38_00565"
                     /inference="EXISTENCE: similar to AA
                     sequence:RefSeq:WP_000096324.1"
                     /note="Derived by automated computational analysis using
                     gene prediction method: Protein Homology."
                     /codon_start=1
                     /transl_table=11
                     /product="DNA restriction methylase"
                     /protein_id="KHS51459.1"
                     /translation="MSSLDSEAKPDNAGHSVLALTTSHSLVVSSSETFLPDMRKELGI
                     IADLVESYNDELCLLKHMAVQFKTHNHQKLYSYLSGYNHSISEADALFAENALRSEYW
                     KRVMALTDVLPIMSDAKRNEWDKQFTADRYIMPPQVIPDFTADAVVGTVVALLNDRNQ
                     FIKERVYDVFQSLSRSHKTNKAFGFSTRMITTGVCEPSKYPWQKLRVDFKESGISPLS
                     ELRVICAFFRGEQVKAIHNTKSLVEALVEHEGFRKWICIDGNSIRFRVYKNGSMHIDV
                     HPDIAERLNNILSAIVPLALPADRMAHSKKSLEAFPVLKQCIDFDTRMQLSELMFKND
                     GDNKWSCWTSLGSLAERKSSSVAADTLRFLGATVTKYDVTFSYDPCEVIRYIGQIGEM
                     PDIVSHQFYPSSCRISEYVYSLLGAGEGDTLLEPNIGHADLLKSFPAGVIVTGIELDT
                     LNCLISRAKGYDTTEADFLTWSKSNQQKKFDYVVMNPPFADNRARLHLQAAASHLAAG
                     GSLAAVLPLSLQGLDNLLGEEFRTEWMDVFENEFENTTVSVRILYAERIQQEEVL"
     gene            complement(89478..90641)
                     /locus_tag="RN38_00570"
     CDS             complement(89478..90641)
                     /locus_tag="RN38_00570"
                     /inference="EXISTENCE: similar to AA
                     sequence:RefSeq:WP_000114860.1"
                     /note="Derived by automated computational analysis using
                     gene prediction method: Protein Homology."
                     /codon_start=1
                     /transl_table=11
                     /product="DNA-binding protein"
                     /protein_id="KHS51460.1"
                     /translation="MSVLLTEPTQQANDKVFKTAHVAFSVVTGTGRYVTGLKQFRDAN
                     PELCTEVSDQKAWAIHPSVIQVTPGFNSREMGMGDDYYKLPEVEEHIYNIKNAYIRGD
                     YVDPIRVRVIDGVPFVRQGHCRLKAAMMACDEDHDITILCVEIKEDEIGCELATIDGN
                     RGLALSPVALGESYRRLHSLAGWSLERIAQRENKSPTTISSLIRLTTCSVVIKKWIHA
                     DAISYVNVLSLIDELGETEAISRIKKMIAELEQADANGITVKKTQHGQVRVRPSDFKP
                     ARIPPVIATKAVEGVKLITTSLLQKLGDIELPEMTDSSADEEINITLNRSTLEMLRNL
                     SKEITESENKQLRRAENRQAKLNGEKPKYPRKKNAKKAGEETDQDTDPQPDAE"
     gene            91011..91823
                     /locus_tag="RN38_00575"
     CDS             91011..91823
                     /locus_tag="RN38_00575"
                     /inference="EXISTENCE: similar to AA
                     sequence:RefSeq:WP_001121575.1"
                     /note="Derived by automated computational analysis using
                     gene prediction method: Protein Homology."
                     /codon_start=1
                     /transl_table=11
                     /product="DNA modification methylase"
                     /protein_id="KHS51461.1"
                     /translation="MPIIKWAGGKTKLMPFISHHYPHDHSCRWVEPFIGGGAVFLNMF
                     AQNALLADSNPDLINLYRTIQRQKTNFINQVQNLADKTFVEKDYYEMRDRFNKTCISG
                     QPLQRAALFYSLNRLGYNGMCRYNSERIYSVPWGKHTELKLDFNKIDYLSFRLSGIEL
                     ITAGFEETLAATGEGDQIYCDPPYDKTSKTSFVSYDGKPFSQSDHVLLANMLVDAHRK
                     GAAVAISNSLTPFTLGLYEERGFVIHRLSAYRSVGSKPNTRKTETEILAVLK"
     gene            complement(91832..92665)
                     /locus_tag="RN38_00580"
     CDS             complement(91832..92665)
                     /locus_tag="RN38_00580"
                     /inference="EXISTENCE: similar to AA
                     sequence:RefSeq:WP_001805246.1"
                     /note="Derived by automated computational analysis using
                     gene prediction method: Protein Homology."
                     /codon_start=1
                     /transl_table=11
                     /product="hypothetical protein"
                     /protein_id="KHS51547.1"
                     /translation="MHNDLGLGFICKNARTSSKPTLRKVTFPVSAYETSKLSLTGFQC
                     PTACRFPFFVLCMIIHNHLSSACPINQNECSNHISQFSIDIKVQDWLSRSRVAFIDFH
                     NLRNTDKTTLITVEHLEALLTVMSTTLVAYAPYSKKRLNFSFLNSFTLSKTSQSYTLT
                     FPVVLSPLLDALGGFIQECITEKLLKRRNSNFMVYEYLKRSGQSSHKVEDINNDLQLK
                     TLNIRLMSVLTGLSQQGLISFICEGKRGDRRIEELQFIPYVQRTHPEVLTFQEWISPV
                     D"
     gene            complement(92921..93637)
                     /locus_tag="RN38_00585"
     CDS             complement(92921..93637)
                     /locus_tag="RN38_00585"
                     /inference="EXISTENCE: similar to AA
                     sequence:RefSeq:WP_000838218.1"
                     /note="Derived by automated computational analysis using
                     gene prediction method: Protein Homology."
                     /codon_start=1
                     /transl_table=11
                     /product="hypothetical protein"
                     /protein_id="KHS51462.1"
                     /translation="MKSLFFTLDGHMVPASVNVSLNGDGNYYAPIERECNECAGTGHK
                     GADVCEKCHGVQTVGPIIEKLVVLEPITFLDNIPELRVNPTLEAWKSRNHVLIEKAKK
                     ANTKFSNSILAQLDNNRFLTERQLDCFFTTFDVMLSETPENEQEILKHSYNIGQVISI
                     ELTFTEVRAAYAKSKGSYFFTFTGKVRNDGIALTADKQDHILLGERYHLTGKVRKFYD
                     FDSKNYAAITVFKLSKLQDS"
     gene            complement(93634..93834)
                     /locus_tag="RN38_00590"
     CDS             complement(93634..93834)
                     /locus_tag="RN38_00590"
                     /inference="EXISTENCE: similar to AA
                     sequence:RefSeq:WP_000594931.1"
                     /note="Derived by automated computational analysis using
                     gene prediction method: Protein Homology."
                     /codon_start=1
                     /transl_table=11
                     /product="hypothetical protein"
                     /protein_id="KHS51463.1"
                     /translation="MIKPIKLTLIDNYNDLLLTHEVLKRNMEELEHGKRFDQFPEGHD
                     HYEKTVKEAVAIVEARLEVFRK"
     gene            complement(93854..94906)
                     /locus_tag="RN38_00595"
     CDS             complement(93854..94906)
                     /locus_tag="RN38_00595"
                     /inference="EXISTENCE: similar to AA
                     sequence:RefSeq:WP_001065778.1"
                     /note="Derived by automated computational analysis using
                     gene prediction method: Protein Homology."
                     /codon_start=1
                     /transl_table=11
                     /product="hypothetical protein"
                     /protein_id="KHS51464.1"
                     /translation="MNNSKHTVIEVDTNLVEIEKGFNPREAVIGDLCYEQEPVKSMIV
                     SIKQAFKEGRQVDMIKVVKRKGKYLVRQGHTRFHGLKLAISEGANIPKLSVILIDYKN
                     EIEEYLENLDGNRSNGLNPVGQAHALAHAVSLGYSVEELAMRYQRSTTAIRNMLKILD
                     MPLELQRLISLNLIKKTLAIEIMLKYSNDHKMVLKHIEGFLPGVKNIETTTSKIVGIP
                     EHNAAGAGPDTLNKGGPEKKNSAVTRKTLGIKRLSHKKTERLKSEFLELVESTHTESI
                     TNTQTELKFGRDSAHLFKNVDSKNVIFSDDGVQIILNDEKLNILLSLLNDENTAIILS
                     KPKLEELLKIRDLLKE"
     gene            95383..96258
                     /locus_tag="RN38_00600"
     CDS             95383..96258
                     /locus_tag="RN38_00600"
                     /inference="EXISTENCE: similar to AA
                     sequence:RefSeq:WP_000594613.1"
                     /note="Derived by automated computational analysis using
                     gene prediction method: Protein Homology."
                     /codon_start=1
                     /transl_table=11
                     /product="protein RepA"
                     /protein_id="KHS51465.1"
                     /translation="MIKNNELIHPFDVTSNESGKTYQLTPNSSKSVQPVALLRLSVFT
                     PVGTKENRDRNFEVDASDELSCMEIARSEGYDDIKITGVKLSMSTDFKCWLGIIMAFS
                     KYGFTSEKISLTFNEFAKMCGISSTNINKRTRARFKESLMNLASVVLAFSDSRSGRFT
                     VTHLVQKAMIDPKSDTVELVGDPSMWELYRYDHKTLLSLQVLYILAKKEAAQSLYIYF
                     EAMPAGTLFVNMKRLRERLLLTTPIRTQNQIIRKAMRELESIGYLDYQEVKKGRDIQF
                     QIFKRSPKLALAKQG"
     gene            96242..96493
                     /locus_tag="RN38_00605"
     CDS             96242..96493
                     /locus_tag="RN38_00605"
                     /inference="COORDINATES: ab initio prediction:GeneMarkS+"
                     /note="Derived by automated computational analysis using
                     gene prediction method: GeneMarkS+."
                     /codon_start=1
                     /transl_table=11
                     /product="hypothetical protein"
                     /protein_id="KHS51466.1"
                     /translation="MPNKVESYLVCTGYNLLKNKLFISAMLSASFTTGLTSRLNVQKS
                     NFSNELLTIHLYAFLTQAYMLAHSLNAVEQDGFVRTLFT"
     gene            96684..96884
                     /locus_tag="RN38_00610"
     CDS             96684..96884
                     /locus_tag="RN38_00610"
                     /inference="EXISTENCE: similar to AA
                     sequence:RefSeq:WP_001572418.1"
                     /note="Derived by automated computational analysis using
                     gene prediction method: Protein Homology."
                     /codon_start=1
                     /transl_table=11
                     /product="hypothetical protein"
                     /protein_id="KHS51467.1"
                     /translation="MVQDIYDIGHQKDYVLDMRSKKYQKHHNSNGIQRNAFVLLVHQT
                     TQNSCSYIKDSFAKGLSQKAFA"
     gene            97407..97760
                     /locus_tag="RN38_00615"
     CDS             97407..97760
                     /locus_tag="RN38_00615"
                     /inference="EXISTENCE: similar to AA
                     sequence:RefSeq:WP_000423602.1"
                     /note="Derived by automated computational analysis using
                     gene prediction method: Protein Homology."
                     /codon_start=1
                     /transl_table=11
                     /product="pili assembly chaperone"
                     /protein_id="KHS51468.1"
                     /translation="MELSLNIGLSEKKSNTAALFKTKSAKVILFVLLTVLFCGLAYAG
                     SDDGALGDIWSYMSESMTGAPGKILAAAMLISSVYFSVLKPNPGLALVSLFMMLVMAN
                     GEKIISTFMDAGVPL"
     gene            97778..98128
                     /locus_tag="RN38_00620"
     CDS             97778..98128
                     /locus_tag="RN38_00620"
                     /inference="EXISTENCE: similar to AA
                     sequence:RefSeq:WP_012006609.1"
                     /note="Derived by automated computational analysis using
                     gene prediction method: Protein Homology."
                     /codon_start=1
                     /transl_table=11
                     /product="plasmid transfer protein"
                     /protein_id="KHS51469.1"
                     /translation="MRGFIPLSGFLMSKQNDVPQHTYRFPFRINMPLLILFWDAKKLG
                     LAFILVAFGNIFECFGFSVVAAVVYWIAYNKAAESGIRGLLKHKLWWLGFLPGKAVFS
                     SRYFNDPFIRDLYS"
     gene            98140..98928
                     /locus_tag="RN38_00625"
     CDS             98140..98928
                     /locus_tag="RN38_00625"
                     /inference="EXISTENCE: similar to AA
                     sequence:RefSeq:WP_000783153.1"
                     /note="Derived by automated computational analysis using
                     gene prediction method: Protein Homology."
                     /codon_start=1
                     /transl_table=11
                     /product="pilus assembly protein"
                     /protein_id="KHS51470.1"
                     /translation="MKMLSGINIPFFKKSKKDENGDLEQSYVKKDESAKGRFLDIKKR
                     FSPQAEASGAGITYSALINRDTKLIRINTVSIAVIGLLVAKILFFTDPVTIVTPPNMN
                     EEITVVGNKASESYKTQWALFFSTLLGNINPTNISFVTAYVLDALSPELQAKTSESLQ
                     EQINIMQARGVEQTFKPNDIYFDPKNDMVYVWGTKTTRLVNVPDKTESSKWTYEWVLG
                     MKNGRPRIAYVNQYSGTPNIKKITINGKEQLATLDNPPPSTGNK"
     gene            98928..100199
                     /locus_tag="RN38_00630"
     CDS             98928..100199
                     /locus_tag="RN38_00630"
                     /inference="EXISTENCE: similar to AA
                     sequence:RefSeq:WP_000592092.1"
                     /note="Derived by automated computational analysis using
                     gene prediction method: Protein Homology."
                     /codon_start=1
                     /transl_table=11
                     /product="TrhK"
                     /protein_id="KHS51471.1"
                     /translation="MIKKKGLGFNAITALIMLTTSNCVIAEEYQLPATINNPVVMPVG
                     ADGFQNGAAKAIIPGQAGSEQSGAQTNLSEAGNAQGQKPTTDLPTVQLSPASNASPAV
                     SAITGALSNNPSLPGFDAQTRSGAIDSYGRPTGTSSQQNATNATATSKADELYVEARN
                     RYKEVQRVNVPPGGNVVLPVSRGLQNRISTSFKNASVSTSTPAEEASIFVNGGDVFIS
                     TNTDKPIGIMLSEDQVPESTYNLTLVPLDVPGAMISVTTSLSPSMQAKRETSLDKQNY
                     EEMLARSQSEELAPTDPKQDDHKQRIIDLLTPVALGEVPSGFSLQQDRLSRIPAPEQS
                     PCNFNMYAKLGQRLVGSRELIDVILVKNDKPYGQIVADQQCMAEGVIASALFDKAYLQ
                     PGEETELYIVRDKLFKEREARVTTRPSLIRK"
     gene            100201..100662
                     /locus_tag="RN38_00635"
     CDS             100201..100662
                     /locus_tag="RN38_00635"
                     /inference="EXISTENCE: similar to AA
                     sequence:RefSeq:WP_000521242.1"
                     /note="Derived by automated computational analysis using
                     gene prediction method: Protein Homology."
                     /codon_start=1
                     /transl_table=11
                     /product="hypothetical protein"
                     /protein_id="KHS51472.1"
                     /translation="MGKVTLPALLGATVIGFVVFALTSFYYRSEYIPKRSVLIVPDAP
                     ISIEDGSNAFPVQTVIMNDPTLIDKFVGEGNINEENAFDYHKSNVLEPNYKHEISRTS
                     QIDKAEMNHPSVRENWARAGEPYIVPQMSDSERNLKIKRFQKPTSGANHGH"
     gene            100652..102007
                     /locus_tag="RN38_00640"
     CDS             100652..102007
                     /locus_tag="RN38_00640"
                     /inference="EXISTENCE: similar to AA
                     sequence:RefSeq:WP_000351843.1"
                     /note="Derived by automated computational analysis using
                     gene prediction method: Protein Homology."
                     /codon_start=1
                     /transl_table=11
                     /product="conjugal transfer protein TraB"
                     /protein_id="KHS51473.1"
                     /translation="MDIKKAWENKTVRLSVIGALLVVIVYIISQSIFSTPVKKEKKTQ
                     KKDMQTNLLLDDSQMNKLSNEESQKVYKEMVKQNRLDQNAAKEDREKAEKAQQETKAQ
                     VASLTSQLQQLSQQINDMQTNRNGNRNLDAGSSRKTINEQAPAAPYQLNANAPINGVN
                     PNYASITPTRNSPMRTITQSSIKTNGTDGVIQVMPVSENRIKEGREVIAGDKAPTRTV
                     RGDGTAPVDSKARHAARKDEMFLPATSIITGVLITGLEAPTSLSSKSEPMPVTMRIKK
                     DVIMPNNFTMDLRDCNLLGSAVGDLASQRAYIRATSISCVNSKGKAFDVKLEAYAVSE
                     NDGKNGIRGTLISRNGNAIAGAAFAGGLSSLAGSLSPSKVSSLNIDPNSQAQYQSPNF
                     GALGALAGAGAAQGGLNRLVDYYTAIAEQQWPIVEISPGRAITFVVQTGTTIPTNLTS
                     R"
     gene            102015..102497
                     /locus_tag="RN38_00645"
     CDS             102015..102497
                     /locus_tag="RN38_00645"
                     /inference="EXISTENCE: similar to AA
                     sequence:RefSeq:WP_000377633.1"
                     /note="Derived by automated computational analysis using
                     gene prediction method: Protein Homology."
                     /codon_start=1
                     /transl_table=11
                     /product="transcriptional regulator"
                     /protein_id="KHS51474.1"
                     /translation="MDSLEKKESPESAGPEITKKMVRERTTKKITFEIDIEKILKYLF
                     FFAFAVLVIIYGYKGFMNVYDYFNKQSQPSYKIAVLDMPELRKEFFKHHGGRTADNDR
                     SQFEEYFRTLMKIYRDRGYLIIDATLAVTVPDSVEIVTYMELEDSSEAVQSSSYNAKK
                     "
     gene            102511..103368
                     /locus_tag="RN38_00650"
     CDS             102511..103368
                     /locus_tag="RN38_00650"
                     /inference="EXISTENCE: similar to AA
                     sequence:RefSeq:WP_001371885.1"
                     /note="Derived by automated computational analysis using
                     gene prediction method: Protein Homology."
                     /codon_start=1
                     /transl_table=11
                     /product="htdT"
                     /protein_id="KHS51548.1"
                     /translation="MKKLLFPLMAAFAIMANTVTYASEQVLTNSDAAALMAKAKEGGV
                     SPSQISGVLSKMKGYKPKDAIYIPSGGLYLFQDERSQLMAVTTDGRYSLTGGSLVDVI
                     KRKPVLTVEEIRNSYFISLDEAPFPLETVASIPLGNSKLKRQAAIFITLDCDGCMELV
                     KKFYADRDKYRIDIVLVPSPGEPKEELRRLWCSKEKGKINNLDILRWLMGSKSDIEKR
                     LLSQKEAEECPAEPLVASLMLAGIYKLQGVPSVVRQDGLAGNGIPKDFDYWLNQSVEP
                     LLKNPFETN"
     gene            103378..104328
                     /locus_tag="RN38_00655"
     CDS             103378..104328
                     /locus_tag="RN38_00655"
                     /inference="EXISTENCE: similar to AA
                     sequence:RefSeq:WP_001022587.1"
                     /note="Derived by automated computational analysis using
                     gene prediction method: Protein Homology."
                     /codon_start=1
                     /transl_table=11
                     /product="TrhV"
                     /protein_id="KHS51475.1"
                     /translation="MNIKRLVLSALVVGTSSYLTGCSIGSSESECPGIEKGVICKGPR
                     EVMELTNNRDDLSALAGEESESGKEKSAVNDSRYPTEISPPGEVKYPQSTTLKNQPVA
                     YSKTEIKPVGQLPVMYDKTLKMGAPTSSIGPRPISGVPVNSNVRMTSSYSTASSTGNP
                     FVHPAAEVVKQTSYPVSAGNAPRYVAPNSDISPGKDMYSLYNGQPVNPTLNPGQIQQY
                     RSQGYKQAVVAPEPLAVLQQGKVMRITFAPYTDDNDALNLPGYVYVNVKPQTWIAGKN
                     STSNPARIVPLEVQDAARENMQQQQKATKAVSSNGIVRQL"
     gene            104337..107018
                     /locus_tag="RN38_00660"
     CDS             104337..107018
                     /locus_tag="RN38_00660"
                     /inference="EXISTENCE: similar to AA
                     sequence:RefSeq:WP_000387412.1"
                     /note="Derived by automated computational analysis using
                     gene prediction method: Protein Homology."
                     /codon_start=1
                     /transl_table=11
                     /product="ATPase AAA"
                     /protein_id="KHS51476.1"
                     /translation="MEAINNYNSGLNRHQLGGFIPVYDQLAGTHYFLIDGNRLGFMFI
                     CNPSPGVFDNQQDVLAEMFKMDFPTDTVCQISLTALPDLTLQLSAWSAVRGGRMTGND
                     KLKADLLNGYQLDYYDRSMHKPLKPDHDNLMLRDFQVWISLSIPLQSALPTELEHSRI
                     DSLYSELVSKLITIGLHPFKVDAENWLYCIDKVVNPGKNSRWAEGFIDVNTMKRLNEQ
                     VNVPGRKYTVTENHFSSVTQSDDESEHRYFKQLSVVKFPEYVNFGCMYELVVNWMHGR
                     KTIFSPFMITQTVQFADPLKLSKENVRYKAITNKQASIPSVVTFCPRLRDMDNDYMAV
                     TRELEDGAKLLRGYLTFTVMGSNANSVQTAANDLKSFYLESRVKVADDSFIVFPSFMS
                     CLPMCNDPKTIFDLDRSEVVSNTGAAHMTPIFGPWKGNTDRPVLSLVSREGQLMGLDI
                     FKTSASYNMVIGATSGAGKSFWTAYLINNYLGAGPRSNNLVHYRSTFKHFLENEYPDD
                     DPDGAQVFVVDVGRSYQGIAEQYTNSQFIDFGKTPDFTLNPFAFLTDITVNDDVFNEA
                     PEFTGESTSNDAEKDKVAQTIMVLNQLKIMASEKGLIDDYQQSVMLQLIAEEYQESRK
                     SGRTGSITGFALRCKKHEDKRIKDIGEQLGAWCEGGIYGHRFTDTLPPINFDSRFIVL
                     ELEELKGTPHLQTVVLMSIIQAAQHAMFIKKDGRRRLFILDEAWEYIRPDNSSGAGNQ
                     SNQFFSSFLEAAWRRFRKTNCAGICITQSFEDYFTSSVGRALTANSPWKIIMKQEKES
                     IEAMKANKYFSTSDAEYERMKNIRTVKKVFSEMLVRFENFQEICRLYVDRKMELCFTT
                     DSADRSKLWEIQSRENCSYGEAIEILYAQEVAAGLAA"
     gene            complement(109406..109687)
                     /locus_tag="RN38_00665"
     CDS             complement(109406..109687)
                     /locus_tag="RN38_00665"
                     /inference="EXISTENCE: similar to AA
                     sequence:RefSeq:WP_001371928.1"
                     /note="Derived by automated computational analysis using
                     gene prediction method: Protein Homology."
                     /codon_start=1
                     /transl_table=11
                     /product="hypothetical protein"
                     /protein_id="KHS51477.1"
                     /translation="MLVNQSPPRTEGQHQNRIPVWRLRVLNLQAADSAPVAAQSHHAL
                     IESPARKCDDRKKPVHWCRQTGTQEYDVNLYQEAHFALWEQAIATQAQN"
     gene            110857..112110
                     /locus_tag="RN38_00670"
     CDS             110857..112110
                     /locus_tag="RN38_00670"
                     /inference="EXISTENCE: similar to AA
                     sequence:RefSeq:WP_001050364.1"
                     /note="Derived by automated computational analysis using
                     gene prediction method: Protein Homology."
                     /codon_start=1
                     /transl_table=11
                     /product="plasmid partitioning protein ParA"
                     /protein_id="KHS51478.1"
                     /translation="MNLLEKIALVGQRMKSEQISLKESLMASSRVSVSDDSVDGVDRL
                     IYNHCLNKKNLSDFFGKSRVTFNKILSDLEEKELVGAPIYQNKNHLYTRWDVQKIMDA
                     LGYPKYRDHYFSRAIVTQNHKGGTGKSTTSVALAVAAALDLQLNARVLMIEWDPQGSI
                     GSSMIQSVSEDDVFLTAIDAILGIYEENSEYKKYLDSGFSEEEIITNMPFSTHLPNLD
                     VITAFPTDARFKDKYWQCSREERTSLLLRFKEVILPVLKQNYDLIIIDTPPEDSPLIW
                     AADEAADGILVAVSPREYDYASTTDFMLTISERFKQSPSKGDNLKWFKVLAVNVDDKS
                     PYERIVLDKLIRTVQDLLMSANIKNSEAFKAAASKGRTVLDIKKSEELCSAKQLDVAE
                     ESVLQVYQQFINEIKSFSAKQGVNA"
     gene            112107..113111
                     /locus_tag="RN38_00675"
     CDS             112107..113111
                     /locus_tag="RN38_00675"
                     /inference="EXISTENCE: similar to AA
                     sequence:RefSeq:WP_001278836.1"
                     /note="Derived by automated computational analysis using
                     gene prediction method: Protein Homology."
                     /codon_start=1
                     /transl_table=11
                     /product="peptide transporter"
                     /protein_id="KHS51479.1"
                     /translation="MSDEQHIGNDKSRYLNAPKRTEVGHRSGLAGLKTAPRIKKLFTL
                     HKGRRLEAEHVIVPAQRVEKETLVHPANPRNQEALTDYSVRDILKQIEERGVDTEGIA
                     VKRDGVYLLIEGSRRRFCCIKAEKDLPLWVLPDELTEDDINSIISAAQTSRKFSYREV
                     GFQFIKKMEEKGFSTNEELAAYLGISHVSVAKRIQAARIDETLISLFPDYEGIPNSYY
                     SRLSRLQKYVQKNLFPLDEVIDNVKEETKDLDIGDLQVAQKVVMEKITQSVESVCEKT
                     YSTKWETSDLITFDNKDKYARISKNNTGRKIRFEFNRINAGFIKELEEFIKEKLKVSE
                     "
     gene            complement(113173..113562)
                     /locus_tag="RN38_00680"
     CDS             complement(113173..113562)
                     /locus_tag="RN38_00680"
                     /inference="EXISTENCE: similar to AA
                     sequence:RefSeq:WP_000815011.1"
                     /note="Derived by automated computational analysis using
                     gene prediction method: Protein Homology."
                     /codon_start=1
                     /transl_table=11
                     /product="hypothetical protein"
                     /protein_id="KHS51480.1"
                     /translation="MKQTLIVILICFCHTALAYPYRIYTVPEGALVKNILTNEYLGKT
                     PVVVDVSNTEAGSTFGISLFRHENVAIKIFTVMPSAENNFAVSGPDVATMSLPGKAPL
                     NVVNDGNGASVHIELRPYMSEPAHTPY"
     gene            complement(113559..114080)
                     /locus_tag="RN38_00685"
     CDS             complement(113559..114080)
                     /locus_tag="RN38_00685"
                     /inference="EXISTENCE: similar to AA
                     sequence:RefSeq:WP_000598517.1"
                     /note="Derived by automated computational analysis using
                     gene prediction method: Protein Homology."
                     /codon_start=1
                     /transl_table=11
                     /product="hypothetical protein"
                     /protein_id="KHS51481.1"
                     /translation="MIKVITLLLFALLTGCQSVESKIEELPTVGFDPILYNKSEAFTD
                     GKVTLRVESSGTDVWLVAKNGTRSFIELSGLTLGGSRCAYNARSKQLLPPGSVSTFVV
                     PTVGMLGLCFNNEDQLMFINRAFSRISPKAKGKDSLSLLFSVSYDFPGKADLITNHDF
                     QELYLLFLNEDNL"
     gene            complement(114073..114909)
                     /locus_tag="RN38_00690"
     CDS             complement(114073..114909)
                     /locus_tag="RN38_00690"
                     /inference="EXISTENCE: similar to AA
                     sequence:RefSeq:WP_000700976.1"
                     /note="Derived by automated computational analysis using
                     gene prediction method: Protein Homology."
                     /codon_start=1
                     /transl_table=11
                     /product="hypothetical protein"
                     /protein_id="KHS51482.1"
                     /translation="MKINWKIISISTLLLHLHAAAAPHQEKEHRKDAFSSAAQKSDSL
                     ISAKAELINGRWFINGKYRPVLKTSMTKTNFLEIMNVSNKESLFIVIPKLEYNIIAKN
                     KILLNEKIALSEGTSGKSIVWVEPKSSLTISFINDLANTPLQAIVSITRNNKDIIAIF
                     GPDQGKGFTLPGNTSNDQVSVPDYSDLNIKKLNIPQSVGNPVTINPKEKNYLLVGQGK
                     YEILSLPKYQHLVFSEPVYIEKRKNILGGYGYWTKETILYPGESLSFITSAKNNLRKR
                     DD"
     gene            complement(114906..115853)
                     /locus_tag="RN38_00695"
     CDS             complement(114906..115853)
                     /locus_tag="RN38_00695"
                     /inference="EXISTENCE: similar to AA
                     sequence:RefSeq:WP_000718595.1"
                     /note="Derived by automated computational analysis using
                     gene prediction method: Protein Homology."
                     /codon_start=1
                     /transl_table=11
                     /product="hypothetical protein"
                     /protein_id="KHS51483.1"
                     /translation="MAAEHVQTIDLTNFSGRIFFLADPHGHYSALCNLIQSVTKPEEE
                     IVIFSTGNLFDYGPEPIELMKAINSGFFDGRFVRHFSAAGAGEEMLKKLLPLNKDRRT
                     FYPSTYLNERWCVMGGKWHKAVNRYYLEEEVKKLLNTQLGTMMQILLKGDIKIGVCPS
                     DYAPIRTSFTDTYNALQAFNYANVNIFQSQFLFGMDHAVIPMMINDVNLMVLGRNPVN
                     SIRKAHGRTQNNLPVLIGNCLHINTGSLYMSKLEDQVIVAPGIPQTDSPALTLVEIIM
                     KNNPVLLCHQLIQTTNKFYSLKTYPLELDSIENNIEVTR"
     gene            116217..117254
                     /locus_tag="RN38_00700"
     CDS             116217..117254
                     /locus_tag="RN38_00700"
                     /inference="EXISTENCE: similar to AA
                     sequence:RefSeq:WP_000818955.1"
                     /note="Derived by automated computational analysis using
                     gene prediction method: Protein Homology."
                     /codon_start=1
                     /transl_table=11
                     /product="stbA family protein"
                     /protein_id="KHS51484.1"
                     /translation="MAELLKSESPVSPSVQDITEALKIVVDDGSKAAKLVCLNERNEL
                     VPLLTQNSFVPDFRVRHEGLNPFNYLIDGLERFSHHSESSNSLESTDVSHQYDEISRL
                     NVHHALHASGLVPQDVHLFVTLPLSQFYTALGETNIENIQRKKDNLMKPVERYLDGKR
                     YSFNVLSVTVFPESLPAVTRADEIEDIASFESSLVIDLGGTTLDVASITGQLEQISKV
                     KGFDRIGCSIVYDEISRYLESEKLNTSNAYIHHLVDNRHDKSALKVAEDKRDGVFDAV
                     NSAVQKLQSKVIRAVTQVEERPHNVFLVGGGSYLIETAIRKHFETAKVIMVDNPQFAL
                     SLAIADTIYSE"
     gene            117266..117778
                     /locus_tag="RN38_00705"
     CDS             117266..117778
                     /locus_tag="RN38_00705"
                     /inference="EXISTENCE: similar to AA
                     sequence:RefSeq:WP_001151875.1"
                     /note="Derived by automated computational analysis using
                     gene prediction method: Protein Homology."
                     /codon_start=1
                     /transl_table=11
                     /product="hypothetical protein"
                     /protein_id="KHS51485.1"
                     /translation="MAKYPISNKADNDRIQIRSFWISERKAPYVYSFLKKTELCHRGD
                     QLDLIRSAISTGLVLNNLFPDLANFINGLNERLTLADLNRFLNDGNTIDTEPKPPINV
                     LLENVLDQKFKEYLTPLQLDNSKQDSVSVKETFLVQKEHACFGVKIENEGSDTSIPSE
                     SPLSSGAWLC"
     gene            117845..118768
                     /locus_tag="RN38_00710"
     CDS             117845..118768
                     /locus_tag="RN38_00710"
                     /inference="EXISTENCE: similar to AA
                     sequence:RefSeq:WP_004856299.1"
                     /note="Derived by automated computational analysis using
                     gene prediction method: Protein Homology."
                     /codon_start=1
                     /transl_table=11
                     /product="transposase"
                     /protein_id="KHS51549.1"
                     /translation="MAKQKFKITNWPTYNKALINRGSITFWLDDEAIQAWYESATPSS
                     RGRPQRYSDLAITTVLVIKRVFRLTLRAAQGFIDSIFSLMNVPLRCPDYSCVSRRAKS
                     VNVSFKTSTRGEIAHLVIDSTGLKVFGEGEWKVKKHGQERRRIWRKLHLAVDSKTHEI
                     ICADLSLNNVTDSEAFPGLIRQTHRKIRSAAADGAYDTRLCHDELRRKKISALIPPRK
                     GAGYWPGEYADRNRAVANQRMTGSNARWKWTTDYNRRSIAETAMYRVKQLFGGSLTLR
                     DYDGQVAEAMALVRALNKMTKAGMPESVRIA"
     gene            119373..119825
                     /locus_tag="RN38_00715"
     CDS             119373..119825
                     /locus_tag="RN38_00715"
                     /inference="EXISTENCE: similar to AA
                     sequence:RefSeq:WP_000952689.1"
                     /note="Derived by automated computational analysis using
                     gene prediction method: Protein Homology."
                     /codon_start=1
                     /transl_table=11
                     /product="transfer repressor"
                     /protein_id="KHS51486.1"
                     /translation="MLSRNSLIHGLRRDQLIGVLTISEFPVVMVESHFIQSEVMGIKP
                     VIFNIDELLVSISPISSLKFDWEWAPVDTILIEVIIPPVESDLVSAENDFLRDSGIGH
                     IQCEPGGASIRRTVTFVGGITADNLLYQLRLMCVSALKLLGEELGDEV"
     gene            119815..120240
                     /locus_tag="RN38_00720"
     CDS             119815..120240
                     /locus_tag="RN38_00720"
                     /inference="EXISTENCE: similar to AA
                     sequence:RefSeq:WP_000836981.1"
                     /note="Derived by automated computational analysis using
                     gene prediction method: Protein Homology."
                     /codon_start=1
                     /transl_table=11
                     /product="htdF"
                     /protein_id="KHS51487.1"
                     /translation="MKSKIRYVLSGFVVLCAFAGVYKILNNVPVKPDLLDFTGNTFKK
                     TSLFLPCDKSSPSLNIKIADNEKIVINGIASKVTFVEKADPVKSPGFCDDLDLNNSRL
                     VHTASYSLVISETKTGFTLSNFKHLADDESLGGMWFYQK"
     gene            120249..120803
                     /locus_tag="RN38_00725"
     CDS             120249..120803
                     /locus_tag="RN38_00725"
                     /inference="EXISTENCE: similar to AA
                     sequence:RefSeq:WP_000235775.1"
                     /note="Derived by automated computational analysis using
                     gene prediction method: Protein Homology."
                     /codon_start=1
                     /transl_table=11
                     /product="plasmid transfer protein"
                     /protein_id="KHS51488.1"
                     /translation="MATSDFALKNHNVKAFGQDAALVIEMNNEDVSSSKPSPFSNEID
                     NYYLTLHVAPRNAKKDYDWGSNRSVLLKLSTNEVMQMASVFLRIMHTLKIDKRKTSHH
                     GHVVYKNISVTPNERGGLLLSAGIVPVDKDGLKPFMHMVPVSQMDCVKIGLYILGYLA
                     QKTPWVSSESIITALRLSEAKNSK"
     gene            120923..125227
                     /locus_tag="RN38_00730"
     CDS             120923..125227
                     /locus_tag="RN38_00730"
                     /inference="EXISTENCE: similar to AA
                     sequence:RefSeq:WP_001232107.1"
                     /note="Derived by automated computational analysis using
                     gene prediction method: Protein Homology."
                     /codon_start=1
                     /transl_table=11
                     /product="bacterial Ig-like domain family protein"
                     /protein_id="KHS51489.1"
                     /translation="MRKSGLGLALLFSLIAPIKAVYAEAIMISGKLQADLPAVSFDPG
                     PGDFVAYVNSNTITASGAGTACNVTVDDRATSSVDNLVCFFEWLPNTLGLTSNGFTLS
                     GVPNTTGDLKLPYKISYFSGSERKKVEIVKGEYSIKSVAPVKPTITGLKSSLNGLVYD
                     GFSFKSYLKDEAIKDIAVSVEPRNYIQYISIGSGSACEVPIGGTSCTIEVGSIKASDT
                     DELLGSRDITITANSKNNYFAPPESKKLVVNWDYRPPVVDHTLWNFTDEAKTIKVGGQ
                     DIYTGAKTVAVAVKVPQQETEGEWWLPTAMSLTMTPDGVFKPTTKVTLDDGTEIDFKQ
                     SWATPLRRTLQPVSGPQKVGDEYLYIFDLTDLINGSYAATFTVENTSKNSSTYTEPES
                     KLMLSDNPTLMVLKDGQVLTKRAPVYFLNEIIVAAFQGQAGVADIKSVTIDNKVVSLT
                     PTNYKGIYYLPVGDDLAVNSDHEITVVAENLYGKNVNFSTVFTYQPTGFTLKNLEKNV
                     TLYSRVRQYTDLLSQTAGDKCTLFTTEENANAYLAWYGEKSDVTACYPQWNNVPDGLE
                     FYFKGRTPGLTGFFNKTGENLLDYQVYMINGKGSKAVSARNRRTLTTQLPYNPIISYK
                     KNKVIAGINPNTALAYTTGGEAARILAKVVPADVTMIVSQNGSEAVKTSFKNRSSNND
                     ATTFVQRVKVAAAPLWTKNVFDIAVEYSKDPELRTTDTLNVYTVPDFNIRASMEVDDK
                     KTATSLEVPLKVTVGRYNNSTRKSAFDRKTMGEWDVTIYSQKSVYGKDPETGRYKTTY
                     ERTALTEALPVNDAGIVETKIKIENMDLGNMRLVGVAKVRSPFSDFEMKRETSAVGIR
                     IYKGEELEGNLSKSLIIGRIPLSTLVSFKSASTANSDALAPTEWQQSSDNGQTWTMLS
                     DMTGKRSVSIKKTEVGKWLYRAKMTNKFTSKISYTDALTVVTYKQPKLSIDVTDILQG
                     SDIPVTLLDNDEPIPAGTAEVLWSEDKVNWVQGDTTYTVASADTLPSTIYARMRYLDS
                     DELAEESSWKETSARLAAAKPKRLSVSVTGVSKVEVGQKVTLEGKFTNPNSKYQNGNN
                     VVEEWKTPDGQTFKGSSLSVTLTEQMLDKQGYAAFEYSAWLADNKENTVSTRRVSVKS
                     WVYKFPEMKISSKLKYDMAPTTLRVALSGIKDGDYPGVTYSREWIYDKENLVITKDEG
                     DTKEFTIENPGKYTLMVVFKDNRNNEQRIENTFVVDEQTPMNVEMTPKFSNKYMRAPL
                     DVTLRSNIKLSHSADSIDTVTYKVNGEVIPSGKNYWAQLISGLKEKKYEITIDVVSKL
                     GQRGSASVEFDVVKNAVPNCTLSYTETNLSWSFTNKCDDTDGKMVRYEWFINGELRNV
                     FGSTATLSKNLNRGKQDIKVIAYDDSGDFATQHVTVFGPAEEASKSENTVSIPSSE"
     gene            125505..126017
                     /locus_tag="RN38_00735"
     CDS             125505..126017
                     /locus_tag="RN38_00735"
                     /inference="EXISTENCE: similar to AA
                     sequence:RefSeq:WP_001286759.1"
                     /note="Derived by automated computational analysis using
                     gene prediction method: Protein Homology."
                     /codon_start=1
                     /transl_table=11
                     /product="pili assembly chaperone"
                     /protein_id="KHS51490.1"
                     /translation="MSDYIPKKRGLLILDWYVPLNILLLILVMCVFFTRYTFGYGLLN
                     GCLPADFYMIDHSDKSIKTGELIAFNMPKSVRFIPENERVIKIVAGVGGDKLKVTMDG
                     VYNGDKFFEANARRISKKYNIPSILIEKELIIPEGEVFLIGQTDHSWDSRFWGTVKLN
                     SVIGKTYAIF"
     gene            126004..127515
                     /locus_tag="RN38_00740"
     CDS             126004..127515
                     /locus_tag="RN38_00740"
                     /inference="EXISTENCE: similar to AA
                     sequence:RefSeq:WP_001256132.1"
                     /note="Derived by automated computational analysis using
                     gene prediction method: Protein Homology."
                     /codon_start=1
                     /transl_table=11
                     /product="conjugal transfer protein"
                     /protein_id="KHS51491.1"
                     /translation="MRSFNVNKKYLPILPGLALCAVLSNTNASTEYQHDADLIAQQAK
                     GLGAQAKGAQQPDGALSLDATLKSPDVQKYIAQAEALQKNQDLSKQINRGYVPGMNAD
                     SVQAVIDHTQAIRAQSNNSEAVNDIIRRRDEIQENASLNEAALKAVENKPEVMRGQSK
                     NIEKLFGSSGITAADFERKMDSTREEALSTENGITIFASFSLPDYVLEDLLRTASEHK
                     ARVVFNGLKKGTTRLPETQAAINQMIVKGKFESPLITIDPDSFSQYQVTQVPTIISRE
                     QARFAKMVGSFNVEFFQRELAKKPDQDIFPVAGTTYPVEEKSIIKELEERAQKYDWEG
                     AKKRAVSDTWKNQWMVDLPPAQEHKEFLIDPTVRVTQDVKDKQGRVIASAGELINPLS
                     RFPQNLTMIIFDPLNPGQLVWAEQQYRQRLGSGKVMPMFTRIQKDNGWDHLNDLREKF
                     NGKVFKVNEQIISRFQIKNTPALITTDQDKFRITLFSEAEVRGIGAPNLSEEK"
     gene            127657..128715
                     /locus_tag="RN38_00745"
     CDS             127657..128715
                     /locus_tag="RN38_00745"
                     /inference="EXISTENCE: similar to AA
                     sequence:RefSeq:WP_000239233.1"
                     /note="Derived by automated computational analysis using
                     gene prediction method: Protein Homology."
                     /codon_start=1
                     /transl_table=11
                     /product="plasmid transfer protein"
                     /protein_id="KHS51550.1"
                     /translation="MVKKFKKLLLEFIVAVMLSLSIPGMAMAADAGVPGAMCQSAGVW
                     QGLIKNICWSCIFPMRIMGIGAAPEGAAPSRPGCYCTDQNGVPEIGWQLSFFQPVKIV
                     EVVKSPWCSPFLEGTMLQKSQFDIGKSNTNQPMTATEAGFYDVHLWEFPIMTMLKLLI
                     IGECTAEPYIDASLTYISEVDPMWESDLLTLVLNPEVVVFANPIASMVCAADCVAVTA
                     GKDNLAAYFCAGCDGNLYPLTGHIYANDDAVRTSSLITQRLLTKLHRQGMLMRTMGAD
                     AMCEKTWEYFTPRSQYRLSMLFPTPEAKGPDCCHRLGDSVHDWSTLKGGRKKIGNDNY
                     VYMLWRYNDCCVRYIPGA"
     gene            128734..131922
                     /locus_tag="RN38_00750"
     CDS             128734..131922
                     /locus_tag="RN38_00750"
                     /inference="EXISTENCE: similar to AA
                     sequence:RefSeq:WP_000776702.1"
                     /note="TraN; TrhN; involved in stabilizing mating pairs
                     during plasmid conjugation; F plasmid TraN appears to
                     recognize OmpA in the recipient cell; Derived by automated
                     computational analysis using gene prediction method:
                     Protein Homology."
                     /codon_start=1
                     /transl_table=11
                     /product="conjugal transfer protein TraN"
                     /protein_id="KHS51492.1"
                     /translation="MKLRKTIASTIIASMIANTMSWAFYISLINMVMTPRIYAADAIF
                     DQLESNFNLANPNANRNATTSAQDIVEKYKNADSGENVSGKITEKYVGKAESANLNLG
                     KYGAGNSNESVMKNAASDGKSIGSAVQLPSMSGGTINSNYTKEGAKLLSRDANGNIGI
                     SSNPNTTPGTKTNTGEIFSSEQKHSDIKFNAADRYGDEDGFVNDIKNRKSQLFDAQSY
                     DGVAYRTLVNANKDNPASSIKPNDPMFTAGRNEITNAVAGTGNWLQNCNVETSKKTVT
                     THYPDYKEFYCNSPKQDNFSSCTITRDFSVPVYISGGNGDMSMCGDNCVRIWFGRRDD
                     NYWSDGVYDNELTLKFHPDAKLASAKIVNAEWDDHMRVTLDGTQIFAHIDGAYRESDY
                     PAPKGSWELKKSWKLDKVYDVTDKVRKSVYEEPDREVTMASRVWVGGKGEGYFEVELT
                     FENMKLEDKHVQEPAGCYDAVQAPNTFCRFDRFKDMDVGTKRLPESVLSLAKPLYEGD
                     KGFLTWKTNLEGYFCDPLAKDKICSYDASGKIMKDANGKDLCYNYEEIKSMPDACSAY
                     KNDAACVLDKQTCAEGWFDEGTNSCYMYEQKYTCDRGKDVVREVESSTNACVGMIPCS
                     GGTCETGPKEENNDFGKVAAYSNMVQYMQGEAKCEDPNDANSCSVFEGKPEWCGRSVG
                     FVNGLAKTDCCEAPQGTAGALEGIMLAGSMIRNTNWTRVNAQLIKWTGGDTGTWASMS
                     NAVGEWTASAGKTVGQMWNNVTSSLTSVYENVAGNLSRAVGSSATSGGAGGAGQLAQE
                     TMSSFGIGQLKQMAMKKAYELLPDTVRDFVFKNVATTGGEVVFSAAVQNFMLALNVIG
                     WIYTAYQVTKMLLEMLVACDQKEMEASIHKNQKSCFTLDTERCVKYLNVGFTKKCVKK
                     ATDMCCYNSMLSRVIMQQAYPQLGIDPVASNCVGLSIKQIQQLDFDKIDLTEWINDAV
                     QVGEVPDQYSKFSEESIVENLPFQNENYQLPSERTKEAMGGEENMIKARQENAQAIKE
                     ENVDCSYLPRPAICEVGSTTLDPVTGKQLPKY"
     gene            complement(131951..132823)
                     /locus_tag="RN38_00755"
     CDS             complement(131951..132823)
                     /locus_tag="RN38_00755"
                     /inference="EXISTENCE: similar to AA
                     sequence:RefSeq:WP_000771832.1"
                     /note="Derived by automated computational analysis using
                     gene prediction method: Protein Homology."
                     /codon_start=1
                     /transl_table=11
                     /product="hypothetical protein"
                     /protein_id="KHS51493.1"
                     /translation="MKLLRLVSLVSSVVIGFSLSGCAGDTGTTPGTALNAYSHGQYWH
                     ANANDSVAKNAYSFAGFDVNFKEQEVTPGGDADNFLSKYLINSSMGYVTGGLKGFGIM
                     SLSSLYSSSDAEYIQVNQYLVFVPNPKKLPYNDESLVREGAKYVFEHTKATQASFGYN
                     PEKQKAALATCKIDMAVVNKWSTCDLPSKPDADVFPTDSMYSFQAIRPATGTEIPELN
                     LPAGDYAVIRYVFIPFKGNETSADFSGIIFRSDSPNTTTPGGVAASINGKDYYLFTGE
                     YGKKGFPEKTLKAK"
     gene            133003..134787
                     /locus_tag="RN38_00760"
     CDS             133003..134787
                     /locus_tag="RN38_00760"
                     /inference="EXISTENCE: similar to AA
                     sequence:RefSeq:WP_000517885.1"
                     /note="Derived by automated computational analysis using
                     gene prediction method: Protein Homology."
                     /codon_start=1
                     /transl_table=11
                     /product="DNA helicase"
                     /protein_id="KHS51494.1"
                     /translation="MGKPTEEQRPVIENASANNMVIAAPGSGKSFTMIEAVISILKKY
                     PYARIGMVTFTRAATNALAAKLQKRLSKKDLDRVLVDTFHGLVKKQLDMIRWPGKMLI
                     GPAQRSVIHRALKESGVTMKFAEAEFVIDAIGREMDTDVISVRHNRQQIHLFNTYQAL
                     CQKDHVADLNALSKFVVGQMHSGKMRTLDLTHLIVDEVQDTDSIQFSWIALHTRAGVY
                     TSIVGDDDQAIYSFRSSGGVKIFQQFEKHFRPNIFYLNTCFRCEPEILEVAGALIGKN
                     VYRYAKELRSAKKGGGKVTFRSYVDMEEQIQGILSLINQDPHGWAILSRNNAHLDELE
                     SLIEQPVIRYGGKSFWDEKETSDVLSLMAFFRQSNDPRLMKRVLALFGEQESVLDEVA
                     LSMRGRKVTFGDLAIPEDSSLETKTLHSNFVRFTQESSDKVEIAKRFANLTKWMESSS
                     IKMRSNKGTATLTKIALDTCKQWAEKTGWMNMINRAAAMSLGPRKKDEEYSPEKVVLS
                     TLHGSKGLEWNKVIIMSCNADQIPSKRSVGEEAIEEERRLLYVGFTRAEKQLFVMWYG
                     DPSFFLRECSEEKIKEAANIRISPLYTE"
     gene            135182..136054
                     /locus_tag="RN38_00765"
     CDS             135182..136054
                     /locus_tag="RN38_00765"
                     /inference="EXISTENCE: similar to AA
                     sequence:RefSeq:WP_000041927.1"
                     /note="Derived by automated computational analysis using
                     gene prediction method: Protein Homology."
                     /codon_start=1
                     /transl_table=11
                     /product="membrane protein"
                     /protein_id="KHS51495.1"
                     /translation="MSKNKARSKALHQTFSEIIPEMDKALNKQLLEVLMKYTERDNEL
                     IVILNEDGPNIIELKSLKPVSFLAEKLSAYSSYYHVDVVELVVKKIDFEGAYKLLKAS
                     PDVPLFKSLTELDKYLVEEFEKYGLNSFLDVDNLDYSLEKASELKNEQLINWVSDIIC
                     KREKLTLRKRFDVAVKAHYENVEKMYDTIRPLMKKLGFPEDLMTHTFSELSVFETKGW
                     DHAIKSKIETLAKRETQYLDDAAKAENRRLVTEKLENSLAIAPTKPTRNWLHIAGIAC
                     LVVCTFMYVTNKFI"
     gene            136112..136489
                     /locus_tag="RN38_00770"
     CDS             136112..136489
                     /locus_tag="RN38_00770"
                     /inference="EXISTENCE: similar to AA
                     sequence:RefSeq:WP_000120822.1"
                     /note="Derived by automated computational analysis using
                     gene prediction method: Protein Homology."
                     /codon_start=1
                     /transl_table=11
                     /product="hypothetical protein"
                     /protein_id="KHS51496.1"
                     /translation="MSYLEYINEVKVSGIVISAVEKKMTDQSIGLLIRLKNRMKTEVD
                     GEITEREFSVQIKVSPEMYSTCFTGINQGDELMVSGYIVVDTIMIEGREHPLDYMRVV
                     ATSKLAHIPKPLKGFGQSSFNQI"
     gene            136550..137527
                     /locus_tag="RN38_00775"
     CDS             136550..137527
                     /locus_tag="RN38_00775"
                     /inference="EXISTENCE: similar to AA
                     sequence:RefSeq:WP_000810362.1"
                     /note="Derived by automated computational analysis using
                     gene prediction method: Protein Homology."
                     /codon_start=1
                     /transl_table=11
                     /product="hypothetical protein"
                     /protein_id="KHS51497.1"
                     /translation="MKQKFRATAISSNQLSFFSIFDIDEDEITQIVDSPKEHLNDAYT
                     SGLNFKSDESNISEINYDSERRENHLYEKSKLLKNQILHTINFAAETDYLYSVEEYNP
                     DLGGLVIEWTPEDVYVVFLSAMEESLEIIKELVLRRKLFFKDDNGNITVNPLLEAETR
                     WYMSKSFEYTCLSHGLDACEFRAELKSWLYYHSHRSISENTKLAECRNDDEIILHDCN
                     DDMGWDIFFDQDYLMSEKKLAVKWTDREIMDVYIKAFKSTLELFDELVSCDLLTKRNA
                     FGKLEINPIFENHFEWIMSEAFEIVGNHHGYNVPQIRKLMATICQMNLK"
     gene            137585..138643
                     /locus_tag="RN38_00780"
     CDS             137585..138643
                     /locus_tag="RN38_00780"
                     /inference="EXISTENCE: similar to AA
                     sequence:RefSeq:WP_000063335.1"
                     /note="Derived by automated computational analysis using
                     gene prediction method: Protein Homology."
                     /codon_start=1
                     /transl_table=11
                     /product="ATP-binding protein"
                     /protein_id="KHS51498.1"
                     /translation="MSNAAMKLNETSSDAYEKLEALLSPDVIKLKHYVDKGEYLLVLA
                     KDLFGIPEMDPKMAVPVFKTKTSYRAPLNKDYIPNPRILEQVVKLLISPDIDLSVCLK
                     GESGSGKTEMVMYISHMMNWPLTIKQINSNIRVDELEGERSLNGGNTGFVHSDLVTGF
                     RNGHLILLDEVDKIDPDTAAKLHMPIERKPWSLSANGGEVITANGYTRFIGTANTNMS
                     GGARRFVSSQRQDAAFIKRFLIVEMEKPDKVALTNVLTKRYSSLPFQVIEKFVRVAIA
                     VNDSGTEDSVMDIRQLVAWVGTSMTLKTFSLLDTFKIAFASALPLHVVDLVLQAIDLS
                     LGEDKDKSLEYFTAKKSS"
     gene            139012..140139
                     /locus_tag="RN38_00785"
     CDS             139012..140139
                     /locus_tag="RN38_00785"
                     /inference="EXISTENCE: similar to AA
                     sequence:RefSeq:WP_000174395.1"
                     /note="Derived by automated computational analysis using
                     gene prediction method: Protein Homology."
                     /codon_start=1
                     /transl_table=11
                     /product="hypothetical protein"
                     /protein_id="KHS51499.1"
                     /translation="MTLNTSMLNKVSAKQISENFAKSYPDLLEGAVITKIEISGCQGS
                     RRTDKIDLSYDGDDITDQKSVSKSEVRWIDIKALSFKSTITSRISTLCSRLCIRYSNM
                     WILPVSSMEEFLEGAQEIEREFQAGIQNVVDNYEMHIEAEKNRSPRMSSLIDQLKLTK
                     DDFIKSFRFNIAHFIPFTPISVEGDETQDYYQEQLITDLAEEAMRVYEKISKNNNLRS
                     STIDRLKQMQNKIISFMFIHKEAAVLAEAIKHIMNNLPKGAISEPRDVAVLQQWFYFM
                     SDASMLKRIISGEQKVTDWLESITRSFNQSSQTEPNALQNTGIEAILDSTNVFQVEPV
                     VENDIKNSTFSNTDSVAEPEKSVSQQEDNAENGFDIELKGW"
     gene            140217..142223
                     /locus_tag="RN38_00790"
     CDS             140217..142223
                     /locus_tag="RN38_00790"
                     /inference="EXISTENCE: similar to AA
                     sequence:RefSeq:WP_000762700.1"
                     /note="Derived by automated computational analysis using
                     gene prediction method: Protein Homology."
                     /codon_start=1
                     /transl_table=11
                     /product="hypothetical protein"
                     /protein_id="KHS51500.1"
                     /translation="MKLDLKSSPRHIKRLQNIAKVISGLGDVRVVIDDNTKGPYFDPV
                     NKVCVLPNGDYSDDDFVSLIEGFTCHEAGHGRYTVSEVYSDAFNSVLMSSEGFTRFDD
                     GMNAEFESLAEKRKAYSRAKRLTGLINLFDDVQMEEKVGNDYPDAKRRLAATYALMVK
                     AGRMTPDISSRPENPVLFIEWYLLNSLRVKVLQQVGHKETLDPFFDYAQKILSPVISD
                     VEEIFHDALGCENTQGCESLARKTLALLERLRDEAKEQQQQTEQEEQEAYDESETDTD
                     TESEDKSLTSTDSREDDSEDDSEGQADTSDNADLAQEGCSEPSELAEDNEGNNEPTGG
                     NPTGDNIIEDDTDAINPSESESDEASSTNVEDESNFSSAQWEILADLLDAFLSSDEDS
                     EDYHDALAKEIEGIASKVSDDVKAEFGASEWDIPDLLIDLNVYNEALSLSHSIGSDLS
                     VLQQVKMRGRNKTHERGITFDGNRLILSQMGVRDVFRAQSESKNRGHVGLVLVRDISA
                     SMANDERYIHAIKSDLALSMAAESLSKMHVSNIVFPFKESEFEIIKTFDQSVEESLSK
                     FTLGCKGYYTPTGSALMAAVDLLLDSQFDRKIIFLITDGYPNKSEFTIVEVMEKAKCN
                     GIEIVGVGIKTDEIIGFETDTFVTVDDTSLLSIEVSKLVHQILS"
     gene            142296..142517
                     /locus_tag="RN38_00795"
     CDS             142296..142517
                     /locus_tag="RN38_00795"
                     /inference="EXISTENCE: similar to AA
                     sequence:RefSeq:WP_000192121.1"
                     /note="Derived by automated computational analysis using
                     gene prediction method: Protein Homology."
                     /codon_start=1
                     /transl_table=11
                     /product="hypothetical protein"
                     /protein_id="KHS51501.1"
                     /translation="MTQIKTYRVEHEKVGAMHKVRIFGRVGEVISNDSPQERIFREVT
                     IAEGNSQQAALLVDNYIQRLENNGFTTEA"
     gene            142631..143863
                     /locus_tag="RN38_00800"
     CDS             142631..143863
                     /locus_tag="RN38_00800"
                     /inference="EXISTENCE: similar to AA
                     sequence:RefSeq:WP_000220381.1"
                     /note="Derived by automated computational analysis using
                     gene prediction method: Protein Homology."
                     /codon_start=1
                     /transl_table=11
                     /product="hypothetical protein"
                     /protein_id="KHS51502.1"
                     /translation="MTYASPALRRKPQEVSEHFIKLVHARIAEVSGWKYIFERIPAFK
                     DACAKAPSQVPCPFTGAGKSKFRFRQKDLYTGCAIHNDFPVNEFCDGIDVLAKYYELS
                     KTQTCKKILSDFFGMDLHAPLTDADIENERRYKSAVRATETLDREEVAKRMRKLDVMY
                     HYTGEIKPNTPVALYLRNRGISRLLNHLPKDLGFNNRIYYWDKDKQKSIIYPGMIAIY
                     RDTRGRPLTIHRTYVDKNGDKAPVENPKLMMKPPADMTGGSIQLFDPHYDSGSSTWTL
                     GVAEGIENALSVVEATSTPCWAASSAWCLENVTVPDFLLPPPDVKYINFYIWADKDIA
                     NSQGTRAGIEAAQRLQSRMVEFLAKRYPASKLTIEVFEPAQDIPDGKKGIDWNDVLQL
                     TGQDGFPIHWAPECLNQL"
     gene            144133..144654
                     /locus_tag="RN38_00805"
     CDS             144133..144654
                     /locus_tag="RN38_00805"
                     /inference="EXISTENCE: similar to AA
                     sequence:RefSeq:WP_001010933.1"
                     /note="Derived by automated computational analysis using
                     gene prediction method: Protein Homology."
                     /codon_start=1
                     /transl_table=11
                     /product="hypothetical protein"
                     /protein_id="KHS51503.1"
                     /translation="MNFQTNEVFNKFAAVIKSRIVNEPSSCYLLHDNEIDITILKHGI
                     LENDRNLLYVVRPSGTCLLRCDKYFYPKYYLRCRGDYKSFIYVHLDLHSGEAKEITWE
                     QADDMLSSPGKPPLKGNLGRFEYIKVVVEDLRIRGYADYLPAYNLDDLRRFALQDDRP
                     SLVRYIDNVMATV"
     gene            144733..145611
                     /locus_tag="RN38_00810"
     CDS             144733..145611
                     /locus_tag="RN38_00810"
                     /inference="EXISTENCE: similar to AA
                     sequence:RefSeq:WP_000762003.1"
                     /note="Derived by automated computational analysis using
                     gene prediction method: Protein Homology."
                     /codon_start=1
                     /transl_table=11
                     /product="hypothetical protein"
                     /protein_id="KHS51504.1"
                     /translation="MKLATDLVKAILIRNGVEPVNISESSKLSLKQPLTELKFSLYLR
                     TEHLSHFLPGYVYSIKECPLSYDIGIEIQKIFESLHLLNEEFESLGFVSVWIEMHQSI
                     FEQSRFKKSNFTFREEEVELAKGLVCSHNSQISNAAYFWLQHFEEFMIYVRNKLIDLF
                     REAYDLILGMQQVFFIREKEELLKTISYGDDLYEVKLMAAELYSIEQNLKCSESISTK
                     SQASAYINRIREFVRSGWRQGYIVCHHKRSNQISSLSLPMYLKDTSGRSARKRVKRLI
                     SSTVCGRNKDLGLTDF"
     gene            145681..146616
                     /locus_tag="RN38_00815"
     CDS             145681..146616
                     /locus_tag="RN38_00815"
                     /inference="EXISTENCE: similar to AA
                     sequence:RefSeq:WP_000691118.1"
                     /note="Derived by automated computational analysis using
                     gene prediction method: Protein Homology."
                     /codon_start=1
                     /transl_table=11
                     /product="hypothetical protein"
                     /protein_id="KHS51505.1"
                     /translation="MKIIEKIINAFLVVQHKKIQVKNITFLDNGQGMFSGMSFDADVS
                     LEFMYESAKAYSSCFCDIPFPGFEDANLEEITKFQLDALKQRKNHSFIVNHLRFPIVL
                     REGCKIERGEVYSISNCTYNKERLQYLFSQDIYGKLYNSLEKELSSFFSFINVEVHEL
                     LKDAVCFALKILNKISLDTPERLIKAFNYRDWYCSYDVELFRKGLPGHILEELIAPDI
                     LLSDLNGCRKILRNAKRFLNGHTKTNCVYIKYEWWLGPVDTSHSAKLMSDKEINNRSD
                     LKNFSKVFFKECLSSGKSEYENHLSEKEHALRYNY"
     gene            146685..147605
                     /locus_tag="RN38_00820"
     CDS             146685..147605
                     /locus_tag="RN38_00820"
                     /inference="EXISTENCE: similar to AA
                     sequence:RefSeq:WP_000991697.1"
                     /note="Derived by automated computational analysis using
                     gene prediction method: Protein Homology."
                     /codon_start=1
                     /transl_table=11
                     /product="hypothetical protein"
                     /protein_id="KHS51506.1"
                     /translation="MNAIQKLVESILVKMGFVGAVVENIYLDSKPFRHIRFVADIPVI
                     SFLPHLVKYLKGADHLYCGNDDLHPLFIYFSEAATLKAGPVNLANFRFEVSIASTHLR
                     LVSEQPDLLIKGFNRDNLEYVYYRSDLASKDLILGLVEHGSPFIKHLHGLIQKRILNE
                     FSLIFSVLEKILESAKPQILACFHSVDYEMNVKIIAEAIPETVSNQIVTSDYIVNSIS
                     DADKFINHVRRYLAGRVMKRRIYAELDVCEETSNISLVNLGCFTSPLLVTEYQMFKPH
                     SSGLYRKAINNSLKQFKPEMHVPSEELFYN"
     gene            147672..148610
                     /locus_tag="RN38_00825"
     CDS             147672..148610
                     /locus_tag="RN38_00825"
                     /inference="EXISTENCE: similar to AA
                     sequence:RefSeq:WP_000472041.1"
                     /note="Derived by automated computational analysis using
                     gene prediction method: Protein Homology."
                     /codon_start=1
                     /transl_table=11
                     /product="hypothetical protein"
                     /protein_id="KHS51507.1"
                     /translation="MFKESDHVEFVSAFLYQNLGLNVPADDITVQLSDTSFDKVTFDY
                     DVDIDNLNCMLDLYISELIKHNASYSDSILLKQKIIYFLGVFKNFGFFTFDIRGYSNT
                     LSPVKVIDIVSMIINDCEELSKANSSTDAIRNLYLDKMKVDGKVLVAKFALKQFFHSD
                     FGDFISFVEKRITDCLNETLRIIKAVEHGFVRVGQHKINRRINDDLKLCIDFNTDDYP
                     ANMPDIYIKFNDTFDGNGALYCDNDALISLYTDVASIINVPVMMEVRLINKRGRVVCD
                     SSHSTYVSLESNDRYRVTDRTLLITEAFDDFRNASQ"
     gene            148782..149738
                     /locus_tag="RN38_00830"
     CDS             148782..149738
                     /locus_tag="RN38_00830"
                     /inference="EXISTENCE: similar to AA
                     sequence:RefSeq:WP_000149831.1"
                     /note="Derived by automated computational analysis using
                     gene prediction method: Protein Homology."
                     /codon_start=1
                     /transl_table=11
                     /product="hypothetical protein"
                     /protein_id="KHS51508.1"
                     /translation="MTHSSDDKNYVRAVLSYLGIDFDEADIVLSVCHCQSDELSFTCN
                     IKAIELKNAVDLYVDSISENEIEALNRESLKSRLCYFLEVFDAVSGQYLEISGKHFAT
                     SRFEYDDVCSEVLSMSNDVSQSKGYDRDEYNRLMQVDGQVMIARFALQQFWDTHFIGL
                     ITFVSESITSSLYKAYETFSDISLACYKLSEYSYSRSINSELTLNISLKENDFCEDLS
                     DCYMEDEALPSGRVISRRNNDSIISIYESYAAASYIPMIASLEVVDEYGEVVTDLCHT
                     VYVSELTGGRIKIHDRNDLVSEVFDNLRNLNLAVGDSVSQAA"
     gene            150002..150277
                     /locus_tag="RN38_00835"
     CDS             150002..150277
                     /locus_tag="RN38_00835"
                     /inference="EXISTENCE: similar to AA
                     sequence:RefSeq:WP_001004200.1"
                     /note="Derived by automated computational analysis using
                     gene prediction method: Protein Homology."
                     /codon_start=1
                     /transl_table=11
                     /product="hypothetical protein"
                     /protein_id="KHS51509.1"
                     /translation="MNELKSKNENSTKSNFPPVDNQFCFYHVDFSIERLLSTAEDLQL
                     EYIFQKPGSEVRKDLVERFERGERFVTASHCDNFCEILGCQGHQENA"
     gene            150322..150912
                     /locus_tag="RN38_00840"
     CDS             150322..150912
                     /locus_tag="RN38_00840"
                     /inference="EXISTENCE: similar to AA
                     sequence:RefSeq:WP_000578892.1"
                     /note="Derived by automated computational analysis using
                     gene prediction method: Protein Homology."
                     /codon_start=1
                     /transl_table=11
                     /product="membrane protein"
                     /protein_id="KHS51510.1"
                     /translation="MIGESIFDWVIYGISILIFASALIEGKTTRYPALFFYGSLILML
                     ILIVAGGLNWWFYRSKYGAVIVIFTVVSLLMTRFRLVIYKLRLRKLVSEIRFRIKTGF
                     RIILVLSDNEDERNVLLSMLSNVLPEQTLIHTRDALGPHSEPILKALELHHQQGTGYI
                     LVCEQQISARTWLSIVENGKPDTSIAVNFHSIPEME"
     gene            150920..151177
                     /locus_tag="RN38_00845"
     CDS             150920..151177
                     /locus_tag="RN38_00845"
                     /inference="EXISTENCE: similar to AA
                     sequence:RefSeq:WP_001371933.1"
                     /note="Derived by automated computational analysis using
                     gene prediction method: Protein Homology."
                     /codon_start=1
                     /transl_table=11
                     /product="hypothetical protein"
                     /protein_id="KHS51511.1"
                     /translation="MSRTVSQSVTEDCLFDTRTQVRLQLSRSVHKTLASAKEILQGRG
                     VDSVSIEDLVRACLEENQPIDLASLYLENLLKQKGTSICDF"
     gene            151251..151787
                     /locus_tag="RN38_00850"
     CDS             151251..151787
                     /locus_tag="RN38_00850"
                     /inference="EXISTENCE: similar to AA
                     sequence:RefSeq:WP_000107168.1"
                     /note="Derived by automated computational analysis using
                     gene prediction method: Protein Homology."
                     /codon_start=1
                     /transl_table=11
                     /product="hypothetical protein"
                     /protein_id="KHS51512.1"
                     /translation="MSTQKQLSRTTGTERMFKEELALSLICWVFTSPFTNWTDKVFSG
                     IEVPSEGPSSLRGETEKFFRFVVNEEGYDAGRAAIGLDLCCFSLPLCLFPDAALSEEE
                     VMSKLTGEVIHGILLSLPEFIDMPEVLAYQVRDEILAFNTRCGDGIFHGWNTASELWK
                     FEIFPRTTIMMQHTSAIH"
     gene            151867..152250
                     /locus_tag="RN38_00855"
     CDS             151867..152250
                     /locus_tag="RN38_00855"
                     /inference="EXISTENCE: similar to AA
                     sequence:RefSeq:WP_001424628.1"
                     /note="Derived by automated computational analysis using
                     gene prediction method: Protein Homology."
                     /codon_start=1
                     /transl_table=11
                     /product="membrane protein"
                     /protein_id="KHS51551.1"
                     /translation="MALWLTISFLMLSALLMTDHLLNKVILPPTWLLIWFSPMLGFLI
                     KVRVVETQHFLEHDLCVAGFSFYRWKRLVSPGLWSVDCINGRFRLNRITQVGKTIHYP
                     WRLHYHPLFMSPIEHKSHAVKAVSK"
     gene            152341..153303
                     /locus_tag="RN38_00860"
     CDS             152341..153303
                     /locus_tag="RN38_00860"
                     /inference="EXISTENCE: similar to AA
                     sequence:RefSeq:WP_000119427.1"
                     /note="Derived by automated computational analysis using
                     gene prediction method: Protein Homology."
                     /codon_start=1
                     /transl_table=11
                     /product="DNA replication protein"
                     /protein_id="KHS51513.1"
                     /translation="MSYDDLPYFRDQILERIDSLKCFLSNTPPMMANLMTVSTVSRTE
                     ERLKQVKPIRVSIKDDASVEEIIQALTDICVDDIESLSHDSTKVTTKYPGLIIVPERA
                     DLLESLITSINEAKNDFAAAMRRIDNKKNVRFDKVHKKLPGLVAMHSTRNILFIKSQL
                     KKVTFSWRLNRNQEVKTAEQLVSLLERRRASEVKNVATTNLNVVSNIDKALHRLEFHP
                     LKQGESYRLCRTNSFPVPIAHIFAFRPEGQERNGNKYAETDYSVVKASLPIFAAGNIP
                     QLKTLSDWAPENSQGPSNQRKLSLKYTELVPGAELGIFIVSPEN"
     gene            153313..154218
                     /locus_tag="RN38_00865"
     CDS             153313..154218
                     /locus_tag="RN38_00865"
                     /inference="EXISTENCE: similar to AA
                     sequence:RefSeq:WP_001198595.1"
                     /note="Derived by automated computational analysis using
                     gene prediction method: Protein Homology."
                     /codon_start=1
                     /transl_table=11
                     /product="hypothetical protein"
                     /protein_id="KHS51514.1"
                     /translation="MQWISTASQKIDERLYRVCVWVKKYHADAINRVVLTVDLSKARH
                     DPDEDQVRAELLCGHYFLLRKENASNSAPDDQKFAFLPDGRNLCWQTATPVLQHLLLN
                     KNVPESLRLLTDYIHMRLARLTMVPMSGTIMNEALLDSISWVKVDLTYFWQYEQLSSH
                     LGPIQITHKALVRFGHLAKNDENSSAIRILRQRLSSEFLQEFQMAEDELKRKQSLMGT
                     MDVKMLFHAHYPSQKMLVARYKNGWVMVDCFLFHHTKPKKKAKNKTTVAKPQLKQTKR
                     EGSENGTGHYGVHRVVTLSGGGVDQ"
     gene            154154..154498
                     /locus_tag="RN38_00870"
     CDS             154154..154498
                     /locus_tag="RN38_00870"
                     /inference="EXISTENCE: similar to AA
                     sequence:RefSeq:WP_001805195.1"
                     /note="Derived by automated computational analysis using
                     gene prediction method: Protein Homology."
                     /codon_start=1
                     /transl_table=11
                     /product="membrane protein"
                     /protein_id="KHS51515.1"
                     /translation="MELGIMVCIVLLLSVAAAWISNKTVDLLERFYFKRPLSMEYAAW
                     LRVMCAGLLLVFIQVAPQFTLLYTLKLVTLINLGIQTMKLNGVYKYKRTGILPPGGAL
                     SNLTRLNPFKKK"
     gene            complement(154520..155695)
                     /locus_tag="RN38_00875"
     CDS             complement(154520..155695)
                     /locus_tag="RN38_00875"
                     /inference="EXISTENCE: similar to AA
                     sequence:RefSeq:WP_000795947.1"
                     /note="Derived by automated computational analysis using
                     gene prediction method: Protein Homology."
                     /codon_start=1
                     /transl_table=11
                     /product="recombinase"
                     /protein_id="KHS51516.1"
                     /translation="MKNQSVIRQFSESELHQQLETFGNHDKQLSRLIRYFSHLRYNTA
                     KTYLHWLRVWNEWYQANARLHTDWPVSSLPVSEEALLAFMGHLEGKLSRSSINSCLQA
                     LNSIHKKGLNLPGIITSEAWYMLEALKQSEARKRKTTKQATPFLIGDLKALIKLRSTT
                     NSVRKLRDLCLIWTGFETLLRSSEIRRIRLKDLSLDSMTGEFNLTVYRTKTNISTLLT
                     YRLTRQLTNCLLRLMNLVKMDQHSHPDEYLFQAVNFHDTGYMPPGWKLRSKGNELSEL
                     LKRHNLPYRAKQSLLNDEDEEDTVDDAGMLSKNSLLRAFKEMWNELYPNETKTRYWTG
                     HSVRVGGAIQLDIEGYSLPQIMEMGNWSNEEMVMRYIRNIEAGKKAMIKLMRNAFDE"
     gene            155865..156077
                     /locus_tag="RN38_00880"
     CDS             155865..156077
                     /locus_tag="RN38_00880"
                     /inference="EXISTENCE: similar to AA
                     sequence:RefSeq:WP_001285422.1"
                     /note="Derived by automated computational analysis using
                     gene prediction method: Protein Homology."
                     /codon_start=1
                     /transl_table=11
                     /product="regulatory protein"
                     /protein_id="KHS51517.1"
                     /translation="MSDTKQSYLMKFRKCSSFETLEKVFERLCEKNSGVASLEISGAY
                     DHRKAELTMKKLYDKVPASVWTFVRE"
     gene            156438..157520
                     /locus_tag="RN38_00885"
     CDS             156438..157520
                     /locus_tag="RN38_00885"
                     /inference="EXISTENCE: similar to AA
                     sequence:RefSeq:WP_001232447.1"
                     /note="Derived by automated computational analysis using
                     gene prediction method: Protein Homology."
                     /codon_start=1
                     /transl_table=11
                     /product="hypothetical protein"
                     /protein_id="KHS51518.1"
                     /translation="MRKSYTFGIPFGLQRESGLFLDITEVSRGIDCNCICPACKTDLL
                     AKQGEVKLWHFSHSTAVAGDCDGLMEAIRGKIIEVINEHQVLGFPNLLAGDDGGPVSL
                     NEVIGSGSMFGGTADLFVKVNDLCVAVFLDRDRSISAKLTFDHLHPSERVAALRIDLP
                     DIEYEISQVQLGRRKTTYSECIESLIIDETSSREWLYHPLMHELESEPLQEYRGREPS
                     EEGPLLQRLADCKMKLPDILPGSHNALVRLQQDTIVCLCRLTVRAYDIAQTDEFPLFL
                     RYFRLHCLENSEHVSYERLICWQEMISKTQEGQSLTQNELEYLHEIVRIALYNHRLNN
                     VSISDVKNHDTGKESGRVEPQNYSLL"
     gene            complement(157686..159185)
                     /locus_tag="RN38_00890"
     CDS             complement(157686..159185)
                     /locus_tag="RN38_00890"
                     /inference="EXISTENCE: similar to AA
                     sequence:RefSeq:WP_013087237.1"
                     /note="Derived by automated computational analysis using
                     gene prediction method: Protein Homology."
                     /codon_start=1
                     /transl_table=11
                     /product="kinase"
                     /protein_id="KHS51519.1"
                     /translation="MANIVTCKTKDGETVQYVDEVIGSGSMKDVYFSPDKSYVVAFYH
                     KPQNEQARDRIDMITGRYRQNIFGQSGGEYWKDLFCWPTHVVEHGHKIGIVVPTYKSY
                     FFFKYGSKNDDFLGIKGREKEGKWFASASNQNKFLDPRERGNTLTYLKVCLLLTRAVR
                     RMHAAGLCHSDLSYKNVLIDPEMGHACIIDVDGLVVPGKYPPDVVGTPDFIAPEVVKT
                     SHLSKEDPNRVLPSITTDRHALSVLIYMYLFFRHPLRGGKIHDMSDEVRDETLSMGEK
                     ALFIEHPTDKSNAVKVSQLSSFSLPWADPEKIPYTIMGPYLTPLFERAFIDGLHDATK
                     RPTADEWESALVKTVDLIQPCQNKACEQKWYVFSGKTKPVCPYCGTPYKGKLPVLNLY
                     SSRKEGSYRPDDHRLMVWSGQSIYAWHVNRLIAPNERTTDLQRKRVGYFVFHNDQWWL
                     VNEGINGLMSLPDKRQIAIGEKIELTNNAQFVLSKEEGGRLVVVQLVEN"
     gene            complement(159211..160848)
                     /locus_tag="RN38_00895"
     CDS             complement(159211..160848)
                     /locus_tag="RN38_00895"
                     /inference="EXISTENCE: similar to AA
                     sequence:RefSeq:WP_000081622.1"
                     /note="Derived by automated computational analysis using
                     gene prediction method: Protein Homology."
                     /codon_start=1
                     /transl_table=11
                     /product="hypothetical protein"
                     /protein_id="KHS51520.1"
                     /translation="MSQNALLEEKIIRLVLSELGHPVEGERLLLLSQDPSLTEEIMRL
                     KERIESLAQGLSARVSEGDNDAEIAASSASSLSDQQQTVVSVADNPGIDATDTSALQP
                     LPENEPHPPFWKLMPYYEFDKPAQREDENLSSLVLKPGQIPTGQQRASLAVPPAVPPR
                     AKITIPNARAGERFSSPVAIVLGEGQQATVRDVVFPRNIGLSFDKEQELLTGTPTESG
                     DIELSVIWSCTSHDECETKQLFIINPDPRSLWKVVEPPVDAPYPKSHLDAAGLVRGDI
                     RIAAASRRGRSHEHAGSFRDDDFYINHCQETGWSVMLVADGAGSAVNSREGSRIAVKT
                     AGDYLLNQLSGVKGVHLKQHITAWEGSDQQATINAMLHHFKQAATLAVNSIQNEAICA
                     EQPVKSYSTTLLATVALRTDNELFATAFWLGDGAIGAYSPSGKVRILGNPDSGEYAGQ
                     TRFLDQSIIADPSFSGRISVGKWNDVSHLILMTDGVSDPLFETDNGLRSDEKWTRLVD
                     ELNPVLTDASIAPERLGDWLNFFSTGNHDDRTIAVLW"
     gene            complement(160848..161888)
                     /locus_tag="RN38_00900"
     CDS             complement(160848..161888)
                     /locus_tag="RN38_00900"
                     /inference="EXISTENCE: similar to AA
                     sequence:RefSeq:WP_001253653.1"
                     /note="Derived by automated computational analysis using
                     gene prediction method: Protein Homology."
                     /codon_start=1
                     /transl_table=11
                     /product="hypothetical protein"
                     /protein_id="KHS51521.1"
                     /translation="MRRLPVFFVLDCSESMIGENLKKMTDGLQMIVGDLRKDPHALET
                     AWVSVIAFAGVARTIVPLHEIASFYPPRLPVGGGTSLGAALRELTVQIDTQVRKTTHE
                     AKGDWKPVVYLLTDGRPTDDTTAEVKRWKDHYASKVNLIAVGLGPSADLNILRQLTEN
                     VMLFTESQEGDFTRFIKWITASVTAHSRSVGDDKQPELSQTEYIVRLAKDEPVKAYDE
                     NCVTLTGRCSKTRRPYLMKYERPPARVSGLDFSLNLNSFNIAGCYPIDEDYFAWSDAT
                     ATGLQVNTSELHGVPGCPHCGNASAFALCSCGKLLCIDGPDDVICPWCETGLSFSNDG
                     GNTNFDVNRGRG"
     gene            complement(161973..162611)
                     /locus_tag="RN38_00905"
     CDS             complement(161973..162611)
                     /locus_tag="RN38_00905"
                     /inference="EXISTENCE: similar to AA
                     sequence:RefSeq:WP_012006601.1"
                     /note="Derived by automated computational analysis using
                     gene prediction method: Protein Homology."
                     /codon_start=1
                     /transl_table=11
                     /product="tellerium resistance protein TerY"
                     /protein_id="KHS51522.1"
                     /translation="MRRLPVYLVIDTSGSMRGESIHSVNVGIQAMLSALRQDPYALES
                     VHISIITYDNEAREFIPLTPLEDFQFSDIVVPSAGGTFTGAALECLMQCVERDVRRSD
                     GDTKGDWRPLVFLMTDGTPSDALAYGEAVKAIRGRGFGSIIACAVGPKAGHEHLKQLT
                     DKVVSLETLDSTAFAGFFKWVSASVSSGSTSAGINNGTDTLPPPPPEIQLVL"
     gene            complement(162611..163252)
                     /locus_tag="RN38_00910"
     CDS             complement(162611..163252)
                     /locus_tag="RN38_00910"
                     /inference="EXISTENCE: similar to AA
                     sequence:SwissProt:P75012.1"
                     /note="Derived by automated computational analysis using
                     gene prediction method: Protein Homology."
                     /codon_start=1
                     /transl_table=11
                     /product="tellurium resistance protein TerX"
                     /protein_id="KHS51523.1"
                     /translation="MSVSLSKGQGVSLKKNEYDLSSVTIGLGWDINEEKKGFLGGIFG
                     KKEEEYDLDVIAFLCNSAGKVTDLGNVENGKPTLVNGDIIFFNSLRHKSGNIWLTGDN
                     RTGAGDGDDEQIIVRLNSLDAQYEKIVFIVQIYNGEKLQQHFGKVQNAFIRAVDARNI
                     EMARFDLSGGPAFASQRSMVFAELIREATGWKLRAIGEPSESDSFVSHLRNYM"
     gene            complement(163275..163913)
                     /locus_tag="RN38_00915"
     CDS             complement(163275..163913)
                     /locus_tag="RN38_00915"
                     /inference="EXISTENCE: similar to AA
                     sequence:RefSeq:WP_000546012.1"
                     /note="Derived by automated computational analysis using
                     gene prediction method: Protein Homology."
                     /codon_start=1
                     /transl_table=11
                     /product="tellerium resistance protein TerY"
                     /protein_id="KHS51524.1"
                     /translation="MRRLPVYLLLDTSGSMHGEPIEAVKNGVQTLLTTLKQDPYALET
                     AHVSVITFDSSARQAVPLTDLLSFQMPALTASGTTSLGEALSLTASSIAKEVQKTTAD
                     TKGDWRPLVFLMTDGSPNDDWRKGLNDFKAARTGVVVACAAGHDADTSVLKEITEIVV
                     QLDTADSSTIKAFFKWVSASISVGSQKVESSKKEVIGLEDLPPPPPEVNVVL"
     gene            complement(164376..164843)
                     /locus_tag="RN38_00920"
     CDS             complement(164376..164843)
                     /locus_tag="RN38_00920"
                     /inference="EXISTENCE: similar to AA
                     sequence:RefSeq:WP_001176768.1"
                     /note="Derived by automated computational analysis using
                     gene prediction method: Protein Homology."
                     /codon_start=1
                     /transl_table=11
                     /product="tellurium resistance protein TerW"
                     /protein_id="KHS51525.1"
                     /translation="MQLNTRQARIFKLANLLGTGKPVSAADIITSLECSEPTLTRALK
                     ELRESYSAEIKYSKAGHSYHLVNPGQLDKKTLRRMNEALAQNAELKTGESTGKVVLDK
                     DKKTAVSLSLRMRILRKIDRLAALSGSTRSEAVEKLALHSVDELIKEYSAKKS"
     gene            complement(164861..166069)
                     /locus_tag="RN38_00925"
     CDS             complement(164861..166069)
                     /locus_tag="RN38_00925"
                     /inference="EXISTENCE: similar to AA
                     sequence:RefSeq:WP_000506895.1"
                     /note="Derived by automated computational analysis using
                     gene prediction method: Protein Homology."
                     /codon_start=1
                     /transl_table=11
                     /product="hypothetical protein"
                     /protein_id="KHS51526.1"
                     /translation="MGFRFRKSINIIPGVRLNLSNGAPSLSVGPRGASVSFGSRGTYA
                     NLGLPGTGLSYRTRLDRAARSGGGNRTATDPGLRQALEQEAAELMSAVTAIRNIHELT
                     PDPKTGISWAELEAVYLHNRTSPFQVPAPVRPEKPDYLALPEKPAESEGISFLGKWFE
                     SESAKAERHAENLRRWQQELIDVERENTLRQHRYQQQRTAWAEQYANWKFEAEEHEKR
                     LATAQADARQQFRTDAAFFESYLAGVLAETEWPRETIVAFEVKPELSAVLLDVDLAEI
                     EDFPDKIYGVNARGTELTEKAMTQKAVRENYARHVHGCLFRLVGIVLHTLPFDNVIVS
                     GFTQRVSKRTGYLEDEYILSCKCTRSQMSSVNFAGIEHIDPVEALGDHPVIRKMSSTF
                     IFQPIEPLTL"
     gene            complement(166080..167036)
                     /locus_tag="RN38_00930"
     CDS             complement(166080..167036)
                     /locus_tag="RN38_00930"
                     /inference="EXISTENCE: similar to AA
                     sequence:RefSeq:WP_001585167.1"
                     /note="Derived by automated computational analysis using
                     gene prediction method: Protein Homology."
                     /codon_start=1
                     /transl_table=11
                     /product="ATP synthase"
                     /protein_id="KHS51527.1"
                     /translation="MKNRLSPWNLGATLYMPATREDIADAVLHGKIPGLRSLVICLED
                     AVSEADIPIALKNLEHLLHELSNSMRSLGKNDWPLVFIRPRHAEMGRWLKAHYDLSAV
                     DGFVLPKFTLSSLAEWWDIMGGTHLCMMPTLETEDVFDVVQMRELATRLVEHPCHDRI
                     IALRIGGNDLMNVVSLRRPRDLTLYDSPMGYVIKMLVSVFGPRDFALTAPVCEHIDDH
                     AVMARELALDMAHGLVGKTAIHPGQIEVIQNALMVTQGEYSDALRILNSTQAVFKSQG
                     AMCEPATHRRWAAGILDRARFYGLQNEQSADGIRLLTVTQHH"
     gene            complement(167036..168115)
                     /locus_tag="RN38_00935"
     CDS             complement(167036..168115)
                     /locus_tag="RN38_00935"
                     /inference="EXISTENCE: similar to AA
                     sequence:RefSeq:WP_001562630.1"
                     /note="Derived by automated computational analysis using
                     gene prediction method: Protein Homology."
                     /codon_start=1
                     /transl_table=11
                     /product="hypothetical protein"
                     /protein_id="KHS51528.1"
                     /translation="MQPHDTFTGSYQPGDVEFLLKPVVIEMTPVEQKEELIQSGKKHY
                     SDMLSQEPAPTQWHLDLFHRALDRGAERLAKEVTQLAIALAERFGDEPIVLASLVRAG
                     VPLGVMLHQALRDMGKTSWHYGISIIRDRGIDGAALDVIEERHGTSGIVFVDGWTGKG
                     AITGELVRALKDRPGYPEQPRLVVLADPCGCSWLAASDDDWLIPFGIMGAPVSGLISR
                     SVWSSEGLHGCMVCEHLSEFECSRMLVDTVAHFRKKLTPSSLATLSWNMESARVLWQT
                     SRDVIAFLADEFKVDSVNRIKPGIAEATRAVLRRVPDHVFVRSIDDPDVALLVGLARE
                     KGIVVTEMGGTLGQYRAVTIIKKVL"
     gene            complement(168117..168890)
                     /locus_tag="RN38_00940"
     CDS             complement(168117..168890)
                     /locus_tag="RN38_00940"
                     /inference="EXISTENCE: similar to AA
                     sequence:RefSeq:WP_001040057.1"
                     /note="Derived by automated computational analysis using
                     gene prediction method: Protein Homology."
                     /codon_start=1
                     /transl_table=11
                     /product="hypothetical protein"
                     /protein_id="KHS51529.1"
                     /translation="MNKPVVLSDLDDTLFQTRRKMVDELALEPFRTGAVDRTLNPRSF
                     MTEEQSMLVDWLLEQAELIPVTARGTEEISRVRIPFHSWAITTHGAVILTPEGKPDEE
                     WKAHMLGQLAPYQEKLTSMQRLITEMMDAKGINAWARLNFEYGETAVYMVMKHRDSTR
                     LDELNAIADEIETVFPTEGFYIHRNSNNVAWLPTAVEKGLAVRWLLEKLRAERGVFPV
                     IGLGDSLSDHRFMKLCSWFGIPRQSQFADAISQRIFGEN"
     gene            complement(168883..170025)
                     /locus_tag="RN38_00945"
     CDS             complement(168883..170025)
                     /locus_tag="RN38_00945"
                     /inference="EXISTENCE: similar to AA
                     sequence:RefSeq:WP_009669135.1"
                     /note="Derived by automated computational analysis using
                     gene prediction method: Protein Homology."
                     /codon_start=1
                     /transl_table=11
                     /product="adenine/guanine phosphoribosyltransferase"
                     /protein_id="KHS51530.1"
                     /translation="MSDILEDMIYRRTLSCGTIQVTRDQGEVSLDDLFDIAERRNPKR
                     AFLFVSKVLGRHIPVPPSVMRQAYRQLASQFPSTLTGPVLFIGMAETAVGLGAGVFDE
                     VRHQHPESVYLTSTRHPVDGTLLCEFKEEHSHATDHLIYLPDDEEKRRRVTNARTLVL
                     IDDEATTGNTFINLLSALRNTGKLQHIEQVIAVTLTDWSGKALSERSTLPVTSVSLVS
                     GKWGWTPLPDAPVPDMPKVNVTSRGEWDIQGKQSWGRLGMLAPAADLGHEVSVHKGER
                     ILVLGTGEFVWEPFLLAERLEAAGAQAFYGSTTRSPIAVGYAIESAISFTDNYGLGIP
                     NFVYNVAHQQFDRILVCTETPAESIDTQLLKALAEVAAVVEIVTYE"
     gene            complement(170035..171093)
                     /locus_tag="RN38_00950"
     CDS             complement(170035..171093)
                     /locus_tag="RN38_00950"
                     /inference="EXISTENCE: similar to AA
                     sequence:RefSeq:WP_001585162.1"
                     /note="Derived by automated computational analysis using
                     gene prediction method: Protein Homology."
                     /codon_start=1
                     /transl_table=11
                     /product="carbamoyl-phosphate synthase large chain"
                     /protein_id="KHS51531.1"
                     /translation="MNKKIWFMEGLSSQRDIIQGVKSFAKKNNFAITVFASHRNERNE
                     ILSVADYSLTEPEDPQKRLQFIQETIQSYGIHHIHTGRNSQWFEEHRSAIESTGATLT
                     TGATGVDWLTLADEKVTFAQFMEQKGLPVVPSWRVNTLAELKTHLAAPPFTDSPVCVK
                     PVTGIYGMGFWRFDDSASPMAVFNHPEHRLVSPQQYIAAASAAESFKPLVLMPYLPGP
                     EFSVDILADKGEILAAVGRRKEGVIQYLVNEGSAWELACDCARVMKADGLVNVQTRND
                     VNGNPVLLETNMRPSGGVGYTLHSGVNLPGLFAAFKLGLMSEDMVRQSAKNTFSPVAV
                     RSITDVIAYPESLSNLLN"
     gene            171414..171995
                     /locus_tag="RN38_00955"
     CDS             171414..171995
                     /locus_tag="RN38_00955"
                     /inference="EXISTENCE: similar to AA
                     sequence:SwissProt:Q52353.1"
                     /note="Derived by automated computational analysis using
                     gene prediction method: Protein Homology."
                     /codon_start=1
                     /transl_table=11
                     /product="tellurium resistance protein TerZ"
                     /protein_id="KHS51532.1"
                     /translation="MVSLVKNQTVSLSKESSALSQLHFGLGWDPVKKKGLLGGLFGGN
                     DSIDLDAGCVLMDSTGKTIDTIWFRKLESTCGAVVHSGDNLTGEGDGDDEVINVNLSR
                     LPANVEYLAFTVNSFRGQSFNDVENAFCRVVDQTGKELARYKLTEQGSHTGIVISSLR
                     RNNGNWDFTALGHACRGRTIDDMHSDIVSAVIR"
     gene            171995..173152
                     /locus_tag="RN38_00960"
     CDS             171995..173152
                     /locus_tag="RN38_00960"
                     /inference="EXISTENCE: similar to AA
                     sequence:RefSeq:WP_012124745.1"
                     /note="Derived by automated computational analysis using
                     gene prediction method: Protein Homology."
                     /codon_start=1
                     /transl_table=11
                     /product="tellurium resistance protein TerA"
                     /protein_id="KHS51533.1"
                     /translation="MNLTPGGNAPVPAQELWVRITSGGQVDASAFRLYADGKVQGDAD
                     MVFYGQPRNDDGTVSLVSEGQYSTFTVALNRLKPDVQKIAFTVTCDGGQTVSGLRNLS
                     IDVEQGATGLVSGSVELSGRQEAALILGEFYRRNNDWKFRFVAQGFNGGLKPLAEHFG
                     VNIADEPAPAAPTPPVVTPPPVETKISLSKVSLTKEKPAISLTKRDNFGEIRINLNWH
                     RGSGKSGFAGMFGSKGIDLDLGAFVELQDGYKSVIQALGNAFGDYRDEPYVQLKGDDR
                     TGDVSDGEWLHINGREWKHIREVLIYAFIYEGVPSWDKTDGVVTIHVPDQPPIETRLT
                     EGENRRTLCAIARLVNENGAIKVERINQYFKGQDEMDRAFGWGFRWSAGSK"
     gene            173175..173630
                     /locus_tag="RN38_00965"
     CDS             173175..173630
                     /locus_tag="RN38_00965"
                     /inference="EXISTENCE: similar to AA
                     sequence:RefSeq:WP_004026604.1"
                     /note="Derived by automated computational analysis using
                     gene prediction method: Protein Homology."
                     /codon_start=1
                     /transl_table=11
                     /product="Tellurium resistance protein TerB"
                     /protein_id="KHS51534.1"
                     /translation="MSFFDKVKGAINSGRDELTRQVGRFKNKKFMQGTVAVCARIAVS
                     SDGVSSEEKQKMMGFLRSSEELKVFDTNEVIEFFNKLVSSFDFDVEIGKGETMKYILA
                     LKDQPEAAQLALRVGIAVAKSDGNFDQDEKLASREIAIALGFDPAEFGL"
     gene            173653..174693
                     /locus_tag="RN38_00970"
     CDS             173653..174693
                     /locus_tag="RN38_00970"
                     /inference="EXISTENCE: similar to AA
                     sequence:SwissProt:Q52356.1"
                     /note="Derived by automated computational analysis using
                     gene prediction method: Protein Homology."
                     /codon_start=1
                     /transl_table=11
                     /product="tellurium resistance protein TerC"
                     /protein_id="KHS51535.1"
                     /translation="MVSTHIGFPTETVIVFIALSVGAIFIDLFMHRDDKPISLKSAAL
                     WSVFWVVVAMAFAGFLYIHHGAEVASLFVTGYALEKVLSVDNLFVMMAIFSWFAVPDR
                     YRHRVLYWGIIGAIVFRGIFVAIGTSLLSLGPYVEVVFAIIVAWTAVMMLKSGDDDDE
                     IEDYSQHLAYRMVKRFFPIWPKLRGHAFLLNQKEVDAELAKPENSDVTIGRGKKAALY
                     ATPLFLCVAVVELSDVMFAFDSVPAIIAVSREPLIVYSAMMFAILGLRTLYFVLEALK
                     QYLVHLEKAVIVLLFFIAAKLGLNATDHIWHHGYSIAATTSLYVVLGVLALGILASVM
                     FPGKPESEEKGS"
     gene            174742..175320
                     /locus_tag="RN38_00975"
     CDS             174742..175320
                     /locus_tag="RN38_00975"
                     /inference="EXISTENCE: similar to AA
                     sequence:RefSeq:WP_004181727.1"
                     /note="Derived by automated computational analysis using
                     gene prediction method: Protein Homology."
                     /codon_start=1
                     /transl_table=11
                     /product="chemical-damaging agent resistance protein C"
                     /protein_id="KHS51536.1"
                     /translation="MSVSLSKGGNVSLSKAAPSMKNVLVGLGWDARSTDGQDFDLDAS
                     AFLLTSNGKVRGDSDFIFYNNLTSSDGSVTHTGDNRTGEGDGDDESLKIKLDAVPSEV
                     DKIIFVVTIHDAQARRQSFGQVSGAFIRLVNDDNQTEVARYDLTEDASTETAMLFGEL
                     YRHNGEWKFRAVGQGYAGGLASVCAQYGINAS"
     gene            175389..175964
                     /locus_tag="RN38_00980"
     CDS             175389..175964
                     /locus_tag="RN38_00980"
                     /inference="EXISTENCE: similar to AA
                     sequence:RefSeq:WP_017901334.1"
                     /note="Derived by automated computational analysis using
                     gene prediction method: Protein Homology."
                     /codon_start=1
                     /transl_table=11
                     /product="chemical-damaging agent resistance protein C"
                     /protein_id="KHS51537.1"
                     /translation="MAVSLVKGGNVSLTKEAPTMNVAMVGLGWDARVTDGQGFDLDAS
                     VFAVGEDGKVLSDAHFIFFNNKTSPDGAVEHQGDNRTGEGDGDDEQVKIDLTKVSADI
                     KKLVFAVTIYDAEARKQNFGMVSNSFMRVYNNDNGTEIARFDLSEDASTETAMVFGEL
                     YRHGAEWKFKAVGQGFAGGLAALASQHGVNI"
     gene            176393..177634
                     /locus_tag="RN38_00985"
     CDS             176393..177634
                     /locus_tag="RN38_00985"
                     /inference="EXISTENCE: similar to AA
                     sequence:RefSeq:WP_001053339.1"
                     /note="Derived by automated computational analysis using
                     gene prediction method: Protein Homology."
                     /codon_start=1
                     /transl_table=11
                     /product="tellurium resistance protein TerF"
                     /protein_id="KHS51538.1"
                     /translation="MNLQSGQNIPLQQSAIRLNLQYPTKSGFKGEPDTCLFLLNAQGK
                     VSGDSDFIFYNNLSSPEGAVKLVTGSQQSSIEIALDRVPANISKIAITVVIDGEDTIS
                     GLSSLSMQAQGIAEFQAETQGRSEKAIILGEVYRHNGAWKLRALGQGFNGGLEPLAIS
                     YGVDVAQPAPQPAKPARISLEKKLETRSPRLVSLAKKASVSLTKNKLDTLEAAVAFVL
                     DASGSMSGQFSKGNVQSVLDRIAVLAAQFDDDGEMDVWGFGEKHKKYPNVTLDNLDTY
                     IQSIRGAGKRSAWENLPGLGGTNNEPPVMEEIVDYFKDSKIPVYVVFITDGGISKTRA
                     IKDAIRRSANYPIFWKFVGLGGSSYGILKNLDDFTDRRVDNTHFFAMDDFGSISDEKL
                     YDNLLEEFRPWIDETKRLGIL"
     gene            177725..178180
                     /locus_tag="RN38_00990"
     CDS             177725..178180
                     /locus_tag="RN38_00990"
                     /inference="EXISTENCE: similar to AA
                     sequence:RefSeq:WP_000374058.1"
                     /note="Derived by automated computational analysis using
                     gene prediction method: Protein Homology."
                     /codon_start=1
                     /transl_table=11
                     /product="hypothetical protein"
                     /protein_id="KHS51539.1"
                     /translation="MDRIKYLKWIAEESPSTAQQLVAWLNRARHYTPDMKEHQAGVQI
                     QEKGIVVGLRQSTNRYHGDCLTIHVVRLPEEIQNKGWFKSFLKLCCESNPWCDVVIED
                     VKNPYLLSFCKKLNFTVLDEFYPNTYIVNTDAIMSLPIPPLGRYETYLY"
     gene            complement(178421..178612)
                     /locus_tag="RN38_00995"
     CDS             complement(178421..178612)
                     /locus_tag="RN38_00995"
                     /inference="EXISTENCE: similar to AA
                     sequence:RefSeq:WP_008786869.1"
                     /note="Derived by automated computational analysis using
                     gene prediction method: Protein Homology."
                     /codon_start=1
                     /transl_table=11
                     /product="hypothetical protein"
                     /protein_id="KHS51540.1"
                     /translation="MEGIETLSLQLDENETMALAQLVKRLSWSDLRGCAVSDEEAWVM
                     KSAIEKLQQALREEGYAPR"
     gene            complement(178704..179045)
                     /locus_tag="RN38_01000"
     CDS             complement(178704..179045)
                     /locus_tag="RN38_01000"
                     /inference="EXISTENCE: similar to AA
                     sequence:RefSeq:WP_001151572.1"
                     /note="Derived by automated computational analysis using
                     gene prediction method: Protein Homology."
                     /codon_start=1
                     /transl_table=11
                     /product="hypothetical protein"
                     /protein_id="KHS51541.1"
                     /translation="MAKVQGLFVGYRKFAVDRDWLRQQEEQRYRDRQRQFDEWSRKWV
                     TVTRLKETRLWTDGAIRRWLGEPQQQGKYKVFPVEAVLAAEKLNEFRLWLKPRLEKKR
                     AQHHHFLIPFL"
     gene            180032..180286
                     /locus_tag="RN38_01005"
     CDS             180032..180286
                     /locus_tag="RN38_01005"
                     /inference="EXISTENCE: similar to AA
                     sequence:RefSeq:WP_000880375.1"
                     /note="Derived by automated computational analysis using
                     gene prediction method: Protein Homology."
                     /codon_start=1
                     /transl_table=11
                     /product="hypothetical protein"
                     /protein_id="KHS51542.1"
                     /translation="MLALGVSYPPKSGWIERLIGTEVSDEQYERFLGHSTSKQAEQIL
                     RGEQPAKGLQYAKRAKKLASERKATIDLDNEHLSEIEKYR"
     gene            complement(180289..180600)
                     /locus_tag="RN38_01010"
     CDS             complement(180289..180600)
                     /locus_tag="RN38_01010"
                     /inference="EXISTENCE: similar to AA
                     sequence:RefSeq:WP_003021249.1"
                     /note="Derived by automated computational analysis using
                     gene prediction method: Protein Homology."
                     /codon_start=1
                     /transl_table=11
                     /product="hypothetical protein"
                     /protein_id="KHS51543.1"
                     /translation="MNTPPAEEEIEEERRLFYVGITRTKQQLNLVVPLDEGLARWLKN
                     RWDSTPKKSPIATRFVYEAGWTACAVTSDAIYNSTVEKQKADFSKFHQWYLRDLQRLK
                     V"
ORIGIN      
        1 tctgacggcg cttagtgctg aattcactat cggcgaaggt gagttaatgg ctcatgatgt
       61 ccctctggga tgcgctccgg atgaatatga tgatctcata tcaggaactt gttcgcacct
      121 tccctagact taacgatgtt aaaattttgg ttgtattaaa atcctcctgc gaaagtgaaa
      181 tcatccatgt attatcttta tgatagtcgg tgatataaat aaaatgagat gtaaaaggcg
      241 ttgagtgatt gaactctcct aagttccatc catactgtct cactgtattt gagctaagtt
      301 ctttgtcggt aatgttcata attcatacct ttcgataaag tctgtaatga taattagcta
      361 tctcaaaggc ccagaacaac tcttgaaata acctcactcg aagaatttat catattgaac
      421 acccctacct aataaccttg ccgacttaat aaatcacaat agccctcccc tgtcatttta
      481 aaacgctact tgaatttttg atagcttata gttgttttac gttctttgtg atactcatat
      541 gtcatcttct ctttccagta ccaatcttgt aaatcctgca agtctagccc atttttctca
      601 cgtatgcttt cgtgtaattc gctaagcgcg agtttatcat taggtttata aatggctaat
      661 ttttcttcaa ataaatccag ccaacgtttc cccatctttc gacgcaaaac aaacaccatc
      721 gtgataattg tactgaaatg cacagcaatt agttccaact tatgcgattg ctgaccagat
      781 aaaattacta ttgtaacaac agggatggcc gtatataaag caatcaaagc gaccataagt
      841 tgatatggtt tttcccgtat taccatgtcc atgggtaaac cagaggacgc tactgcttgc
      901 caaaatctta aataccttcc gatggactta aaccttttcc cgtttttatg cataaacctg
      961 tttttattta ctatcatgtt agacctctat ttttctgtaa ttctagaaga atgttacctt
     1021 aacccttaac agggataaca ccgcatgtat tatctccata atcaaagcgc agggccggta
     1081 ataaaaagta ccataccatc gatgtgtagt tcgttcagtg catccctgtc cgtggatagc
     1141 tttctaatgt tgtcaggagt tgcatcaatc gggtataaat cttgcgtcag tttgacgaga
     1201 ttcttctcag tgcaggtaag accgccttca gcgagagtgc gcaggtaatc actaaacacg
     1261 acttcttttt catcagaggt aagtcgctcg aagtacccca tatgttcgga cgtgaaattc
     1321 tcatctgcaa tacttctcac tactgagatg atatccgacc ttatgaccaa ctcccgcacc
     1381 gcagcataaa aaatcctgcc gtaatgtcct gacacgtttt cctttgcgag ccaccagcgc
     1441 tcatccgtgg taacgggtac tgtggtcggg gatgccagta gcagaacggg gcttaaaccg
     1501 gatcgcgata acccttcagc aaaagcttct tcaggaagac tgctaacagg cttgccttga
     1561 taacgtgctt ctaccatcta tgcttctcct ttctgatgta ggcatgactg ccttctattt
     1621 aagcaatcag taaaccggat tgagctgagc aacgttatcc ttctcccatc attgcttgcc
     1681 acttttacca taagcgccaa acaattagcc ccattattcc ggttgtaaac tgaaccttaa
     1741 cactaaccag tatgaatcgg tcatctgggg caaagtgtcc accgggttga agtagccagg
     1801 ttgttagcgg cggatggaaa gccagtacga atccgtaaac tataaaagcc aagctcagta
     1861 aaagaaggag catgcgccca atacgtttga gttgataaga taaactcgcg ctagtttttc
     1921 gtgggggtac gatatggtct ttcaacactg tctccttgcc agcaaatgcc gaagcgctgg
     1981 cataaagatt aaacaatttt ggtaatgact ccaacttatt gatagtgttt tatgttcaga
     2041 taatgcccga tgactttgtc atgcagctcc accgattttg agaacgacag cgacttccgt
     2101 cccagccgtg ccaggtgctg cctcagattc aggttatgcc gctcaattcg ctgcgtatat
     2161 cgcttgctga ttacgtgcag ctttcccttc aggcgggatt catacagcgg ccagccatcc
     2221 gtcatccata tcaccacgtc aaagggtgac agcaggctca taagacgccc cagcgtcgcc
     2281 atcgtgcgtt caccgaatac gtgcgcaaca accgtcttcc ggagcctgtc atacgcgtaa
     2341 aacagccagc gctggcgcga tttagccccg acgtatcccc actgttcgtc catttccgcg
     2401 cagacgatga cgtcactgcc cggctgtatg cgcgaggtta ccgactgcgg cctgagtttt
     2461 ttaaatggcg gaaaatcgtg ttgaggccaa cgcccataat gcgggcggtt gcccggcatc
     2521 caacgccatt catggccata tcaatgattt tctggtgcgt accgggttga gaagcggtgt
     2581 aagtgaactg cagttgccat gttttacggc agtgagagca gagatagcgc tgatgtccgg
     2641 cagtgctttt gccgttacgc accaccccgt cagtagctga acaggaggga cagctgatag
     2701 aaacagaagc cactggagca cctcaaaaac accatcatac actaaatcag taagttggca
     2761 gcatcaccac ctcgctgaac cttgccatat aagcatcgta ctcagcctgg tcttcaggag
     2821 ataaaaaatt tggtgggagg agcatcagaa tcctttcatc ctagcttgta taccttcttc
     2881 gtaggccagc tcgccattat cggtaaaaga tggtttttga tgtttatgat aaagcttaat
     2941 ttttcgtcag gcttgatagc gttaccggag agatttgatc ttttctcttc aactcgcaat
     3001 gtcgcggtag ggatacccgt taccggatac cccccgcaca gatcccggcg tgcgcgattt
     3061 acgcaccggg ctcctgcctc gggtgtctgg cggtgaaccg ctccacaggc catggatgaa
     3121 gaacccgaac ccttggtagc catgcggctg ccagtttgtt tgctttcgtc caggtcgtat
     3181 catccttctg gctcctgcgc ctgagcgccc ggcgccagag gtttgttacg tgtgtcctga
     3241 acttctgcat ggtggggaag ttgcccggta ccgagtgata gttcaggtat ccctgaacca
     3301 ctctcctgag ccattttccc tgttcgggga ttgagtaatg ccagcgcctt cgcagaccgt
     3361 ctttgatggc tttcagagtt gccgtcatcc gatcccggcg ggtctttcgt atcagcatga
     3421 acctgccgtt gcgatctttc ccgctgatgt gcgtgaaccc gaggaagttg aacgtttctg
     3481 gtttgccttt tcccctgatg gcacggtttt cgacagcgaa gcggccgaac tccatcagac
     3541 gggttttctc cgggtgaacc gtgagtccga actccctcag tctgcgctgc atggctatac
     3601 ggaagcgccg ggcatcgtat cgtttgtcga acccgatgac gatgtcatcg gcgtatctga
     3661 ccattaccac attgcctgtg gcatagcgac gtcgccactg atgcgcccac agatcgaaga
     3721 cgtagtggag gtatatgttt gccagcagcg gtgagatgac cgcaccctgt ggggtgcctt
     3781 cctccgttgc tcgccattga ccctcctccg acgtcccggc tgtgagccac ttacgtatga
     3841 gcctgattac cctccggtcg ccgatccgat gctctgtgaa cctgatcagc cattcgtggc
     3901 tcaccctgtc gaagaactga ctgatgtcgg catccagtac ccagtttacg ttagtgcgta
     3961 ccagccctgt ggccagtgcg tccagtgcat cgtgctggct tcgcccgggt ctgaacccgt
     4021 atgagaaccc cataaagtcg ttttcataga ctgcgttcag gattttcacc agcgcatact
     4081 ggacgatctt gtcctccagc gaggcgatgc cgagcgggcg ttgttttcca tccgcttttg
     4141 ggatgtagtg acgcctgccg ggctgcgccc tgtagctgcc ctgatgtagc ctccggtgca
     4201 gatctgttat gttgttcttc atgtttccgg cgtagtccat ccacctgatg ccatccactc
     4261 cggcggccgc tttcctgctc agggagagga atgcggcttc cagtgcttcg actgtcagca
     4321 ggtggaacaa tgctgtaaac cgttctttct tccgctgctt cgcagcttcc cgcacgcgtg
     4381 acagcctctg tgacatgctt tcccggctct gtgtccggcg catgtgtggc tgttccgcgt
     4441 tccccttggc cccgctcctt cgctccactg actccgctcc tttcgggttg ttcgcctgct
     4501 tcgccgctac tatgagcgag tccgacttct cctctccgta catcaccggc tatgactcct
     4561 cgtcttcccg gtgcgggcca tctccgacac tggcagatgg tcagagggga gatctcccgg
     4621 ttcccgcgta gagatcgtat tgacatgcca gggtctcaga ccccgccggg tccatgtggc
     4681 actcgcagta tcgcacccta tgatgttgcc ttccgttaac agtacaacgt cggcacccgg
     4741 taatttaata tacatttcgt ggctcaatgg ctggcctgtc aacacccctg tcaacgcttc
     4801 gccccatacc tcgcggtatg ccacgcatga ctcggggacc ttgtggattg ctggtccttc
     4861 aatggtcggg gactttcacc ccttgatctc taccggtctc ccggcgcaca ctgtttatac
     4921 atacagtaca agaattcgag tgtagctatg tctgttatcc ttgagcacat tagcaacaag
     4981 ccttacgaaa tggcaccttt tttcagtgat ttactaagct gtggagtgat gagtccgtgc
     5041 gccgggcatg aagataatga attaaatttg catgaatatg tagtccgcaa ccgcccctca
     5101 accttctttg tcagggcggc gggcctcagt atgatcaatg ccggtatcaa tgatggagca
     5161 atactggttg tggatcggtc tttaacagca cgacacggct ctatcgtcgt tgcgctggtg
     5221 gatggagagt ttacggtaaa gatcttacac acgtatcctg agctgctttt gatgccttct
     5281 aatccagcct ataagccgat acgtgtaaat cctgaatccc ttgagatatg gggcgtcgtc
     5341 acctttgcac tgaatcagtt cagccatgta catgcacgtt gatattaacg gagcctatgc
     5401 ggcatttgag tgtgcgatgg atcccaagct gtcaaaaaag ccgctcatca tagccagcaa
     5461 taacgattcg tccgtcattg caatgaataa actggctaaa agcgttggta ttaagcgtgg
     5521 gaccccaatt tttaagtgca gggatttgat tcagcaacac cggatcgaag tccggagctc
     5581 taactttact ttgtatgaag actactcaaa tcgcttccat gaaacgctgg aaagcttcgc
     5641 gcctcaatcg agtcgatata gcatagatga aaatttcatg ttattgaaaa acatgaacaa
     5701 gataatagat tatgaagatt acggccggtt gatcagaagt acacttcttc ataatctgtc
     5761 ccttacctgt ggtgtgggtt gttcaagcac caaaaccctc gctaaattat gcacctatgc
     5821 gagcaaacga tgggcagcta caggcggggt tgtagttttg actgatcagg ccaggatcag
     5881 gaagctcctg agcctgatca gtaccagaga aatatggggt attggtcgaa agattagtga
     5941 acgcctgtcg gctttcggga tcatcactgc cggtgatttt tataatagcg acgttcgctt
     6001 tttacgtaaa agctttggcg ttgaaatcga gcgtacctgg cgggaactgc atggcgaacc
     6061 atgtttccgg ctgcacgagt ctcctcctgt caggcaacag attatcgttt ccagaagttt
     6121 tggtcagcgc cttaatgaga taggcaagct acatgaggca gtttcatttt ttaccgcccg
     6181 ggcggcagag cagctgcgca aggatggctc gtggacccgt caaatcacag tcttcattca
     6241 gagtagcaat tatgcgcaag gtgaaaaccg ctacagcaat tgtggtatcg agccgcttac
     6301 cgctacacag gacacccgcg atctggttga tgcagccatg accatcctga accgcattta
     6361 cagacccggg atagcgtatg cgaaagcagg ggtaatgctc tccgctatga ctgacggcac
     6421 agagcaactc agcctgtttg atactcgccc ggccaggcct ggcagtcagg cactgatgaa
     6481 agttatggac cggttcaata aagaaaagcg cggagctctg tttttactgg gggaaggcat
     6541 tcaacaggat tttcgtatga agcaggccat gctatcaccg agatatacga cccgctggga
     6601 tgaattactc gttgtaaaag cgtagcggcc atgaccggca tggccgtact catcaaatgt
     6661 gaaagtaact ttaggccccg cgagcttttt cgattgcgcc ctgcaaagtt gctgcgtcca
     6721 tagccccggg gataaatgtg gtagtcgccg cattcggctt tttcatattc ataatgatga
     6781 aaccgggtgt gccggtgatc ccgagcgctt cgcccagctg catattgccg gagatcacgt
     6841 tttcataccg gtttttttcc ctgtcagaaa acgtgctgtt aaaccctgac ttttccacca
     6901 cagtattaaa gtcagtgagt tcgaatttgc gttgagaggt catgaaggta tgagccacag
     6961 ccatcaggtt gttgtggtac ttacgatagg cttcagcacc gaaattctga tagacgtgca
     7021 gacccgtagc ggcccccatg gcagatacag gttttgaacc ggcaaaaatc gggaattctt
     7081 taaagaagaa ttttacatct ttgctctgat tcattaccga ttcaacaaca ggtgtaaccc
     7141 gcatgcagta aatacactga tagtcgaaga actcgattac cgcgacgtcg gcgtcatcag
     7201 ggccgatgtt tggcgtctcc ttggtatcca gcagagctgg cgcatatgga attattcgtt
     7261 ccactgaggc actcacgttc tgattttcca gcgccttacc tgcttccact aaataatggg
     7321 gattttttac caggtaagta gcggcaattt tgccaatttc ttcctcactg agcaccttcg
     7381 gtttaaaata agttgccgtg attaacgccg aggcagcggt agcaataacc gcagaaatta
     7441 aaatcgtggc catcggtttt aaataaaatt ctttagacat agctaccttt atgcttttca
     7501 gcctgttagt tattaacctg cgatggatta tactggcccg gtaaatcgga attattcgtg
     7561 aaacaatgct ttttggagat taaaggatga ttaggcaggg ctttatactc acaaccgcaa
     7621 tgcttttgag tggatgcgga tatcatttcg caaaccaggt agatgcgtac gatctaatgc
     7681 ctcgtcctgt tacaaataaa aggtttcaga tagtccctcc ggacgaaagt attcagtcca
     7741 gaatgttttc aggccgtttt gctgatggat tagcaaaaaa aggagtcatt atttccactc
     7801 accagccaga ttatgtgctc aggttccgaa tcagcagctc acaggagaac atgcagtata
     7861 gcgagcagct tcttactggg gtgacaggct acgttgtaga taaaaagaca acgagaactg
     7921 acaagcatgg cgaattgcat actgactatg actacaagcc agtcgatggg gtaataggca
     7981 ctgagacgat gtcgcagatg cactatatgc gacagctgga tgtcgaggta tacccgtcag
     8041 cgaaaggagc aaagcaggtt ctgaaagtga gtatgcaaag caatgcacct gtgccgtcag
     8101 acagcattgc ttattcagca atgatcgacg cctttactga taaatttgat gcgccgctgc
     8161 gttccggaaa ttatgttgca gtgatcccct ggaactgaaa gcagacggcg ggaagagaat
     8221 gttcaaaagt gacttttgga cacgcacatt aacgtggcta tcgccctccc ccattaaaat
     8281 cataaagtcg gtaaagatcg cccatcgtga tggaattggg cttattaatg aacagatact
     8341 gtaactgttc tttatgttga gtactggcag ctgcattcat aagcacttcc aggtagaact
     8401 tgtagcctat gcttcgctct gaatacatat actggaactg catcagtaaa atgcctgaca
     8461 taacatacaa cagcagcaga ctgagtaata cagtgctatc aggctgttcc agtgccatac
     8521 tgacataccc tgaacccaga atgcacagaa gccaccccgt cattagagca ggcaccctac
     8581 gactcagacg tttataacaa cgttttatta cgggatcccg gagatacttt ttgtcaggta
     8641 tccccgttgc tctgatgacg aagctactga gtatcgacat cttttttcct tctggacgct
     8701 ctcagtcaat aaatcaggcc aggcgctcat tgaaagctac cacgagctgc gaatcgggat
     8761 tttttaccag ttcgggccgg ataactttta gttgcctcgt tggggcgagc tcatctgtag
     8821 gcctgatggt ggtattaccc ggccccttgc gggtactgtc ggtgtttacc ttgagctttt
     8881 tatttcccag gtagctttcc atctttttag agatggtgtc acctgtggtc gcaacaccag
     8941 agagttcctt tagatgttca cctttatcca tttgtaccga tgacatcaga aatccgattc
     9001 cgggatcgtt ttccgttcca caggctccgt actgacattg tgcagcgaaa acgggctgta
     9061 cacctacagc aaccagcatt aacgtactca gtaaagtaga tttcatacac acctcttaca
     9121 gtcggaaaag ttacttttgc gcagcgccca tttgggtcac caggttttcc gggctcagcc
     9181 accccgtaaa taactgcggt ttgccgctta gtgtcaccat ggtaggagta ccttgcagcg
     9241 ggattgttga ggccacctgg aaatgcgatt tgataatgtt taagcaagcc tcatcaggac
     9301 gtccttccgg gatagttgaa accggattca tcgctgcatc cagagcttcg tttggctttg
     9361 ctgaacacca gattttggcc atgttcccgg ctactaccga gttcagtcct gcacgtggga
     9421 atgcaagaaa cttaatcgaa ataccggcat caagataaga cttcagatca tgatgcagtt
     9481 tttggcagta tccacaggtt atatcggtaa agatagcaag ccggtatttt tcgtttggtg
     9541 atttgtagtc gatggatttt gttttggatg cgaattcccg gacgcccatt aaaatggcct
     9601 gctcagtggt gtttaccaca tctttacctt tcacgtggaa taagcttccg gtaaaaatgt
     9661 aatctccgtc tttgctcacg taacttaccc cctccctgga aatcaccgta aaaatatctt
     9721 ttactggcga gggttcgacg tgctcgattg aaagcccaat ggctttgagc ttatcccggg
     9781 ctgcatctgg cagtaccatt gtattaaccg gctcggcatt catcgtgaag gcggtactta
     9841 atgaaagaag taataccgat gccttaataa tttttttcat ttccgctcct taaatcgagc
     9901 actaatatta tcacgcccca aaattccaga attttgctta aacgcttaaa tcaacgggta
     9961 aagccgaaag aaagtcgata gatatatggg agaatagata aaacgtagat tcagtggaga
    10021 aatcgttgtg tttacaccac cagcagatga tgtgaaacct attcccgttc ctgatgagat
    10081 ttacactcag tgcattacgg atgccgcccg ctacttcgga attgatgctg aactggtttt
    10141 tacgttgttt gacaatgaag gcggtaaggt tggtactttc agcaggaata ctaacggcac
    10201 ttatgatatt ggcccaatgc agatcaactc atccaatcta cctgaaataa aaaagcattt
    10261 cccgacggta acgtggcggg ttctggctta cgatgcttgc gcaagtttct gggttggaac
    10321 atggtggctc tatagaaaaa ttgttgatcg caagggcaat gtgtttgaag ggattgcaga
    10381 ttacaacagc aaaaccccaa aggtacgtgc aaagtacata tttaacttca tggtaaagta
    10441 caatcgccgg atccagcagc gtaacgggat gggtgagctt tatcaatgga cccagcaacc
    10501 tcctcgatac aatggccata tagctaaaaa tgtcccggag caaaacccga ctcctgttgt
    10561 taaataaata caacccgata ttacagaaga tcatcgagtg gcttgggtaa accaccacaa
    10621 atatttcaca ctgactcagg agtaatatat tgtcttcttc tgcaagaaat ttatttaaga
    10681 ttctctcttc tttcttgatc cagaaaaacc ctcatcatga agaagtatgt gttcatgaag
    10741 aaacaacagc tggtttatgg gcccctctcc ctgattcgca tgtcgtgctt ttcttagatt
    10801 tcgatggggt ttgccacagg tgtaaaaatg aaacctttga gcgaatgcca ctgttagaga
    10861 aattgctgga taactgccct gccatggtga ttgttatctc cagctcatgg cgtgagtgcg
    10921 ctaatacaag ttatctgaaa tctctgttcc gggtgcctta tagagacaaa atcataggtg
    10981 caaccggttc ggtatattta aaacacggac agactggtgt gcgggctgcc gagtgtgagg
    11041 actttgtctt ttcacatcga gttaaagcat ttatctgcct tgatgacgac gaatcattat
    11101 ttccggccgg ttatccgcat ttgcacaaaa ccgattatta cacgggcctc accgaatctg
    11161 accttgcagc tcttaacgca aggtaccatc agctcatggg acgctgatga acaaagtaac
    11221 tttcctttta ccctgtcact gctgatctcg tacgcccatc cactttagga ttgattgttt
    11281 tataccatac gcaataatgt ctcatatgaa ttcgacaaga aagggacatt atgctgcatc
    11341 actgtcaggc taagtcactg gatgacatat accttgagga tattccccac atcatacatc
    11401 cggccacggc ggtacatgac ctcgaagata ccgccctgcc aaaccggatt attcaggaat
    11461 ggaatttacc gcagggatat acacagtttg tcagccggta tcaccagttc caccatcaac
    11521 gcccctggct cgcttaccgc gatacgcttg acgacatcag atacggtaag atcgttctgc
    11581 ttagaaaaga cataaccggc aatgccgggc cgggggttat atcaaatggc aacctacgca
    11641 atgacctgcc cctgtccctc tttacccgtc tgcgcgatat catctctcgt cagttgaaac
    11701 gcccggggta ttacgttcga tcaacgacac cagcacagca cgcccaatca acaaaaacca
    11761 ttaattccaa agcggctggt cgtcttctcg cagctggcgg gctttataat ggaaatgtgg
    11821 agggatttcg acatacggct gaacaacttg gcggcgaagc tgttgaaggc tatgaccagg
    11881 tattgaacga aacaacttca ggtatgctgg ttgcagcggc ttcacttctg gttatccgaa
    11941 atccaaggtc tgcggatgaa ttgacaagtt atctcggcaa gtacaaaaaa gcacacgttt
    12001 tgctcgatga tatgaatgtt agcgaattga actacatgcg ccgagacaga gctgaatatt
    12061 tagctctccg tggacaattc aacaatactg tacgccctaa cttccttaaa tcactttcag
    12121 accacccaga tgccctggct acgtttgaac ctaacgattt gatgaaactt gcaacaggca
    12181 aggtcccctc tgggtggcag gttcaccaca agatccctct tgatgatggt ggcacaaacg
    12241 ctatagacaa cctggtactt attcagaatt caccatacca ttcagcactg tcgaaagcac
    12301 aatccatcat tacgaaggat ctaccgtata attcaagcac caaagttcta tggccatcgc
    12361 cgaacggtgt tatctacccg gtaggaaagt aagaggcgct catgaaagat ttaactcaac
    12421 tactcagcag cttaaagagg ttgatggttg cagatcacta ccctttagcc agcccggtag
    12481 ccccggaagt cttgaaagac ttaatctgca atccgcctcc agtggagtgg gcagatcaca
    12541 aaaagagcgc ctatatagat atacagaaac tcattaaaac caggcttgat tatgcccaag
    12601 tgtttaatgc tatggatggt tttgagtaca acggacttac gttttataac cttgttcagg
    12661 cagagaacga aaatctattg tggtcaaata tttacatacg caactttgaa gcacgagaca
    12721 atgaaatcta cgttgaccca aatctcactg ataaggtgtt aatcggagaa gatggcatgt
    12781 cacttttcgc ttatagtttt gcagacgact gctttcagat aagagacaaa gcatctactg
    12841 attatgttat tgaatctcat acagagtttg atagattttt gtcttcactg attcaaaccg
    12901 tcagttgaat gttccgcaag agcggtactt ctgaaaaaaa ggccgcaaac acatactttg
    12961 cggccttaat tgtttagcag taatttacaa tctattgata gtcatttcag gaggttatat
    13021 tcaacctccc ttatttttta ttttcattaa gccactgatc cgctttatcg acacgtgact
    13081 ggtaaggctc atttgtgttg ctcagctctg acttcatgta ctgaatgaat tcatctgctt
    13141 tctgaggccc aaagcgtggg tcatccgtca attgctgccg gatagccctt tcagagttct
    13201 gcgctgcatt cgcataagtc gaaacgccgt cgctgctaat actctgatac cggtcactta
    13261 cagctgcgac gccatcagac atctgcatgt gattaaggac tttaccctgg agagaatcag
    13321 gcatatttgc agggttagag gcatcatttg ctatcgatgt ctgggtttga aggatgcccg
    13381 ctcccgtaag catctcattt accggtttcg ccccaacgct ggttagcgta tccgaaacaa
    13441 attgctggcc cccgagtagc gcaccagaaa tcgcgccccg ctcagtgttg gcctctatct
    13501 tttccccaac caagcgatct gtgacggtct gagtgcggtt accaacgaga ccaccgcccg
    13561 acccaccttc tcccaggttt gcccgtacga ctgactcaag tgaaccatca gctctgttat
    13621 gagtgttgaa actgctatgg atgctcttaa cgtcattcat actccagtta acgttatagt
    13681 tacccagttc attaaggatc ttctgggtat ccgctttgag ctgctctctt tcggcaccgg
    13741 tagccatggt gctggcacca taggtaaaga cagcttgctg tgccaattca gctcgcttat
    13801 cgtcccggct taagttcggg ttgttggcaa cacgactaaa gtagttatca gtgttattag
    13861 ataagccacg aacttgcccg ctctgataca tactgttcaa agcagtggct cgttgatcca
    13921 ttccatcacc aaccacccga cctccaacct tttccagatc gttaaatgtg ccttctgcat
    13981 ttctgacatc ctgacccgaa ttgacgactt tctctacacc ctgattattc agtacaggtc
    14041 cattcttttc gagagaatta agcacattcc tttcttcatc agaataagtg cggcccacgt
    14101 tgttgttatg tattccgtga atatcgcctt tgcccgcgtt atcaaggtta tacggagtaa
    14161 agccagcttc actttttcca gggacatgct gtgtcgcgtc ctgagcgttg gaggaaagac
    14221 cgagtttagc ctgcgaatct acacttccac ccagttcccc tacgcgtgac gcactcatca
    14281 cgccagacgt atttacgctg tcaggagttc tatcctgtgc ctgagtgata gtattaattc
    14341 ctgacccgtc acctgaaatt ctgtcgagct gattggtgat aggtagcagc tgctgtgcat
    14401 taccaccgaa gtcggaaacc agacttttaa gcaggctgga ggtttcacgg agatcctgtt
    14461 tattactttc ggccgtctct ccccgggcgg tatcaatcgc aattttttgc tcactgaaat
    14521 ctcgggttgc agccacaagc gcgtcagtac gttgaagctg cgatccaagc tgattactgg
    14581 ccttgaaggt atcgttatag gagttgaatt tctccataaa cgcattctca tccagcccat
    14641 tcttacgagc aaaattcctt acatcatcat cactgaagtt tttgttgcga atagaatcgg
    14701 agaacctgtc caggttaatg ctttgtttag aatcaaggct cattccacta ttggagcttg
    14761 cgttagtcga aaccgatgta gaaatatttt gcgccatcgt ctgtgtcgcc tggttcattt
    14821 tcgacgatgc ttctttaaac gcattagtat tggatatctg atcgctgctt acctgagacg
    14881 ccgctttact gaactggtca gttaacgcag aatcctggct aagctgattc gtgattgctt
    14941 ttgaaaggtc atttgaaagc gagtcactgc ctgtattggt cttagatgca ccgctactca
    15001 attgccctgc tacagccgct ttcagcccgg ctccattgcc agttccaaca cctccattaa
    15061 gcccagcgtt gagaataaca tttgaagcaa tgctggccat ctgagacgca ctcaccccat
    15121 gtttcgttgc aataccttct gctacagagg caccaatctt atccgagatc tgcttcattg
    15181 tttgcaggtt ggttgagaac tgctggctcg actgtcctga ccttccaatt tcgctcatct
    15241 gactgtaacc agcctggaat gaattacttg ccgcactcat aactgatgag gttacagctg
    15301 atccttgtcc ctggctgtta gcgatacttg aaccagcatt ccacattcca agacggaaat
    15361 tacttgaatc aactgcgccg ccatcgctgt atccctgacc ggtactggtt aaggcggttc
    15421 gtgtcacgtc accaaatgaa gatttaccgc tgttagggcc atcccatact ttgggcgtta
    15481 catgaccagt atccaccggc gcatcggggg tcactccctt aaccgcattc atcatcgggt
    15541 gaatcgactg tgtcatcagg aataatgtga gtaccggaat cagagcatag agggcggaag
    15601 caacagacag gtatgaactg tatgtttccg caagccctgg gagtcccatc cacgtgacgg
    15661 cattattctg gctgttgagg gtgctccagg tatccaagtc ggccgtcgcg actttcttca
    15721 catacgcgtt gaccattact gccgtaagcg gccacatatt cacgaagagg ataagttgca
    15781 aatatttcgc cgcagcggca acaccattac cacctaacgc cagcagcata agcaaagcaa
    15841 atggagcaac catataagca aacatttcaa ggaatgcgat tgctgctccc gacagttgta
    15901 accacaactg gccctgtgaa gccattgtgt tggttcgctt cagagaagcc tcaaacaact
    15961 gcatatcgga agccagaccg agtggggtct tatatttgct tgcgccattt ctgagctcat
    16021 tcataatgaa caggttcagg gtggcgtcat acgaaccaat agccttaccg tacataccat
    16081 ttgctgacgc cataacatca gtaaagcttg cgccggtagg tgcaccattt gcttcgtctg
    16141 gagtaaggat gccgtttgtc tgtcctataa gggaaatagt ctggcgagct tcagctgtac
    16201 tggtaacctg tttcacagtt gaccagacct catcacacgt accagatttt gaaccgttag
    16261 cgccaacaat actggcagag gcattcttca gtgcgccttt catcgcctga ttaatccggt
    16321 ccatgctatc tgccagatta gctgagaaaa tatcgttaaa aatagtttct ttaccggcaa
    16381 tatttgcgct tgagttttgg gtagccttca ggcagttgta tgcaagagac tgaacggtag
    16441 cacatacgtt cattggccct agcccgctgg ccggttcagg aaatgcggaa cagtagccct
    16501 ggctatcgcc gccccattgc aaaaacttca cgaatcggat catcggaccg agggtgatgt
    16561 catcgtccag agttgttgca gacaggtcca ccggagaaag cggatcaaac gctgttttat
    16621 aatccttcag caaaccctgg cttaagttag tggtgacggt tgccatcgca gcaataaaaa
    16681 ttggaattcc gtcgacgttt ctgacctctc ccgactttac agattcaata gttacatcca
    16741 ctcgaaccat tgccatcatg aaaaggatca accccaaaaa ccaggagaaa aacggtaatt
    16801 catttttggt cggagcctga agccatagcc acgttttata gaataggctc acacctgcta
    16861 caacggcggc cgtggtcagg aactctttta caccagtata ttgagaaaag atcagggcaa
    16921 taccggtaaa agccgaccag acaaaatcaa tatcacccag ggtatatatg ttgtaatcca
    16981 tgtcagacct cagttacgtg tgccacgaat actttcagtg aaagccttcc gttgcaggcg
    17041 acggttatcc caggttgaaa tgacgtccga gctggtaccg acctggctgt gcgatagctc
    17101 ataggcggct ttaacctgtt ttgagagatt gtctgttaat cggttgagat catccctttt
    17161 acccgacagc gactcactcg gtatgctcat ggttgaaatt ttggcctcaa cctggcgcaa
    17221 catgttgatt acgaggctcg tcgcagcaat agtgctgatg tcctgaatgt atgcgtaccc
    17281 ttccggtgct tcgaatgttt gcaaagagtc gataatggtc gggatgccga tataggagat
    17341 aatgcgtaat tcatcatctg aaacacgaac gtcgttgatg atttttttct gtacgtttaa
    17401 aagaagatca gaaatggtat ccttcaatcc cttaaaacca ccgtcattaa cttctgacat
    17461 gacaaggcac tgagcctttc gtggggatga tggatctggt gccggagaac acttgagcat
    17521 tttaattgat ccgccagctg gtggccccat gatgtaatcc gtgacagtca tggtagacgg
    17581 gcggacttcc attcccgctt tttcgccttt gctatcccag ttgataatga cagtacctac
    17641 gagagacata agttgttctg ccagtttata accggataac tccgttaccc ctccgatgtt
    17701 catcgttccc ttatcaatat ccatgaacga catatagaag aggttaccac tgaatttttc
    17761 agcgaactct tcgggatcct ttgctttaac ctgagaagtg acagcttcag gtgactttgt
    17821 catcgatgag ccaaaatcag gaataagacc attaatcgat cccagaattg aggctggtcc
    17881 agagctaact gagttagcga actggcttgg cgtacccacg ttttcagaaa ggaaagagta
    17941 agttgcattg catgaatctt tcgcaaattt atttagcgct tgcagtttgt tttggatgtc
    18001 attaatcgtt gcagcacagt cagcacaaat agctgaaaca gcaacgttaa aagcatagat
    18061 agccgcaccc tgggcaatac cacgggccac ctgcacaagc tggtccccgt tgatcatgct
    18121 gaaggaccca agaaaaacgt caataccgtt acaaccgaca gaagcttttg gaaacgacat
    18181 ggaaacaagg ttggtattaa cgtttgttgt tcggtaagac attgacccgc caactatgcc
    18241 tgtacgggtt gctgtggaaa aggtggccgg gctggtagac gtcatcatgc cattgaaaat
    18301 gttacgcatt gcgttgtctg catttgcagt cggggctaaa attgcagcac aaacagaaag
    18361 agacaaaagt aactttttga agttgaaaac ggcattactg cgcataagtg cctccaaaac
    18421 tgccgccagc attgagataa ttgaccggat cggccgtagg catgtcatag ccttcgagtt
    18481 tttggtccat tattttttga agtaggaatg ggtctgattc catttcggat ttattaacgg
    18541 taataacgcc atcatcgccg atggtatatt gccttttaat atctagagtt gactggaacg
    18601 aagcgtcatc gatcagattc atgcccttcg cggcaagtat aatagtgttc tttaattcat
    18661 cagcggagat catgccttca ctaatgcgct gagctgatgt cccatccttt gaaaccagga
    18721 aaattgtagg tacctctcga attttaaatt gatcaataat ttgtgcgttg gggatgttaa
    18781 aatcctgaaa aaggccatta tgcaatggcc ttccatccat actgattgga agaatatcta
    18841 ccgaataata gttctgcata aattgaagta tttggctttc ttcgtggcaa aactggcaag
    18901 tactctggaa aaagaaaaat aaacctgact tagtaaagat atctttcatt accgtttgct
    18961 gatttttttc aacaacagtg cggtgagcat ccagtgccac cttttccact ggttgcctgc
    19021 gtttttcaga catcatcggg tttttaagaa aataatcttt tgatttgtca gaaaaacgcg
    19081 tactgatatc cagcattaac ctttgcgccg tgtaataacg tgatagattt tctgcggtag
    19141 ggttatccat tgcctgcgtt aacagtcgag gcatattctc ttttagccat tttgaattta
    19201 aatctaccat ttcctctttt gaaggcgagc tagcagcacc ggttggtggc aaaacctctt
    19261 cttcttcagc ttcgcttttt ttagcaggat cgtcatacca gaagaaaccc ttcttataag
    19321 cctggccaga tacaaagggc gtatctttta ttaggggttg ctcagggctg gcgtgggcac
    19381 cagtaattac caaagacata agcaaaacca tctttgaagg cgctaatgca atacgagtca
    19441 tagaccgttc tccttttctg atgcggttat gatggcatac aaaaaaaagg ttagagctcg
    19501 tatagcatgg tcgtttttat gttgaaaagg acggaaaagg agtgctgact aagaagatag
    19561 tctcggtgat ggaaagatca tccatcttgc acgttgtcaa aaatccggtg taacaaaaac
    19621 atggttttat cgaatatcta aaagcaaata ttgctttgaa aacaggtgta tttagagctg
    19681 aaaaaaatca tcacaagtaa tgctgtttct atatttcaaa aaaggaatag ctaaggatca
    19741 aagaagcgaa cttagacaag aatataaaat atattaattg aaagcgatta agaagtcgtc
    19801 atgcatagaa ggttttgaga acctaagtag ttttacgttt tcaacagaaa aaaaggtgca
    19861 catttttgga acgaagaaaa actgaataaa gaaaaatcaa attatatctt tacttgtcaa
    19921 gagttgatat ttaagttgta actaatattt tattgtaaag caaacaacag aatttgactt
    19981 aagtcaatat ttagattcag acaaggcaag tttcgcgata tcttttttaa atttaatcta
    20041 attcttcttg agaatacctc tctatggctg aagcagttga agataatctg caacgtggac
    20101 aatgagcatc atttgtcact ggcacaatgt atgggcgttt acatttttcg caggcaccta
    20161 gttcttcaat ttctttcata gaagtaagga tttctattat tttattaact tccggtgcgc
    20221 atacaaagta tcccagatta tgaaggacac tcattattcg gttgaagtca atttgccgaa
    20281 aactcgcttc cggatttatt ggatcaaaac caaaatagtt aactgcgaca tcaataacag
    20341 cagaaaaggc tcggcggtta tctgtgcgtt tgctccagcc ccggatacct tttttgagtt
    20401 ttgtttttgc accaggctca aaatcgatat tttcagcaac atgattaccg tacaaaattc
    20461 gtattgtatt tttatttgcc ccaagcgaca tagttcttgc tgctcgcaat agagcattag
    20521 cttttgtttg atcgaccttt gccatatcaa taatccttta acataacttt atttgttaaa
    20581 gtgttgaaca catcctgacg gtgactggtg aacatagtgt cataacgtaa tagttccatc
    20641 aaatcatcac taacttttcc taaccggatg tcagcagaca attcataagc ccaggcaaaa
    20701 actttcgttt taagtgaaac actctcttca atatgccctt gtgagaaagc aattgtacgt
    20761 gggaaaagaa cgacatcgtt aattgttttt aacgatgaat aaccaatgtc tttaatagca
    20821 tcagctgtag ttggttttaa accaaagaaa atacttacaa actctggtgc gagcattgag
    20881 ataaagaaca cctgcataaa gtagtcattc tgtatatcaa cacatttaga acgcaactca
    20941 tgaatcttct tgggattata gatatccact gtaccattca gaaaagtcac tttttcaccg
    21001 gcatcgtaaa taccatagtc aatatcattt gtatcatatt cacgaattac attggaatca
    21061 ccgtccaaga ccgcagaaaa aaacctctcc catgtaattt cctttccgag tgtacgcgga
    21121 accaaaaaac tacctggacg tgtttccact tcaaaagcta aatcagcggc tgtactaaat
    21181 cctttcccaa ataggcgacg ctggagaaga ggagtcccag tttgatatgc agaagatcca
    21241 tgcacaggca ataacattaa aaatgcacgg taactacgaa taagcgaaat ctcagtgcgg
    21301 aaaagtttac cgagtaagct acgagttaaa ttatcagatt ctgacatgtg ctgattgtcc
    21361 ttgcgccatt acaattgttc aaatcttcaa catggatttt ttgttaggtg ttcggtaggg
    21421 tgaaaagtaa cttttagtat tttcttaagg cttgaataag ccttaaatct atcccttcaa
    21481 ccacaccgct tacttgtaac actttttaac caaactaacc agaattttat caaaaattcc
    21541 tgcgcatgct aacgaaatgt gaagcgatta aaaaaaaacc taaatccagc ccctcccaac
    21601 gttggattag aataacgacg tctttcactg accgtcataa actgacattt ttacttttca
    21661 tcaacctcat gcttacatag gatcactaaa caaagaaaag tgaccctatg aatgcctcac
    21721 atagggtcac ttatgtttga aaagtgaccc tatgtaatgt cgtcataggg tcacttttta
    21781 taaaagtgtc actatggaca aagttccata gggtcatttt ttttggaaaa gtggcactag
    21841 atatatgtat aactttaata gagcaatgca cattatcaaa agcaataatc cacaatggtc
    21901 attctgtcaa aagtaacttt agggggtagc gatggaagtg aggctaaact cgctgttact
    21961 gtttctgaag gcccctcccg aatgggggaa acagcgagtg cattacatct gttcaattcc
    22021 ctcatcaaag agcattcaaa aatcttctgt tcgtgaaaaa aaacggaaat ttcctccggt
    22081 atagtaattt cacatcagga ggcgtcatga gtaattcaaa tcttataagt tctatagagc
    22141 taacacgtaa aaatttacgt gctcagattg aaggtttgcg tgttgaggct gaagatctca
    22201 ttacaaaata ctggatcaag tggaaggaac gaaaccacca agagattaac cttacccgac
    22261 atagcaaagt tccaaagagg gagtacctgg gttcttacgc accaaaagtt gagctaattg
    22321 gtaatgccag aaaagtaacg atcacttggc atcagttcag cccttataaa acaagagcgc
    22381 ctagccacat gtcaaaacgg gtgcaaccaa tgaaaagtgg aaaatattct aagaactgtt
    22441 ttgtaaacca tgccagctgg gaatacgaaa tgatttctga aacggaagca ttgctggagc
    22501 cttacagaga aatgcttgag ctctatcatt cagcatatat cgaacttgga cgaaaaatcc
    22561 gtcaatactc aaaaactaag gtggcacaat gaacgacgca attatcacgg acaatgagcg
    22621 tattaacatt gaaccaaaag atgtaatggt aaaaggttca aataaaaagc aaggcgtaaa
    22681 cgctcaaact tctactcaac gtagaccaga gcaccagggt atggccaaag ttattattaa
    22741 ccccggcacc ccagacttta accggttttt aactgccaga aatggagcag tcatcagagg
    22801 ttttgatgat gtgagtatcg ctatttcctc tctctttaaa acggttgatg cagttaaaca
    22861 tcctgacctt gttcaggcta ttcaggattg gttcaacgag ctgcatgaag aaaacaataa
    22921 gatgaaagaa aatcttgttg cttatattaa gtcaattgag ttcgacaaga atgactcatt
    22981 catgtcatca actcagtttg tacctttcag ttttgaacca gtacaactca acttcaataa
    23041 ccacaacacc atgaggtttt acaagtacat cttcgagatg aaccagctca tgaacacaat
    23101 gtatgagtac aactcattgg gtttactggc tgtaagcgac tatccggtta tgtctcacaa
    23161 cattataaag agtattaatt tatatgttga gaatgtgaaa aagactctga atgtttctcg
    23221 ccgtaaggat gggccataca gtccagcaga gttcatcacc aaagtaatgc aatataaaag
    23281 tgtgcaggca tacattgcag ccgaactgtc aggcaaacgt cgataaggta tgatgatgaa
    23341 tttcagggcg ctgtatttat gtattaaacg gattttgggg atattctcat ctcaggagaa
    23401 tgatgcaacc tctgtaatga ttgaggatat atcaagcctc tctccttttg cgcagattct
    23461 aggagatcag aagtacactg ttcctgatca tccaaatcca gaagtcctga aattcatcga
    23521 gtatccaact cgtccgacgg gcatacagac atttaatgaa cagtcaatcc tgtctctgta
    23581 tcgggaaaag ctgcactcaa tttcaatgat gttagctatc agcgatagcg acatcaggga
    23641 cgatgcatat acatttacta atttagtttt aaagcccttg gttgaatatg ttcgctggat
    23701 acatcttttg ccagcttccg aaaatcatca tcataatggt attggtgggt tactttctca
    23761 cagcctggaa gtggccatac tctctttaaa aaatgcgcat cactcagaac tgagaccaat
    23821 cggatatcaa gatgaagaag tagtccgtag aaaagtatat ctctatgctg cgtttatctg
    23881 tggtttagtc catgatgccg gaaaggttta cgatctcgac attgtaagcc tgaatttagc
    23941 tagtccgatc atttggacgc caagctcaca aagtcttctt gactgggcac gtgaaaatga
    24001 cgtggttgaa tacgaaatcc actggcgaaa gcgtattcat aatcaacata atatctggtc
    24061 cagcgttttc cttgagcgaa tcctaaaccc ggtatgtctt gcatttttgg atcgggtaaa
    24121 taaagaacgt gtttattcaa aaatgatcac cgccctaaac gtttatactg atgggaatga
    24181 ctttttgtct aaatgcgtga ggaccgctga tttctattct actggtacag accttaatgt
    24241 tttacgtgac cctatcatgg gtctgcgttc taatgatgca gcagcaaggg ccattagtac
    24301 catcaagcac aactttacca gtatcaatat caacaattac aatgctaagc ctatgcacat
    24361 cattatcgta aatggtgagg tataccttaa cgagaacgca ttccttgatt ttgttctcaa
    24421 tgatttcgaa ttacataaat ataacttccc tcagggagag gctggtaaga ccgtattggt
    24481 agaatcccta gttcaacgtg gttacgtcga gccctatgat gatgagcgtg tcgttcacta
    24541 cttcattccg ggtatctatt cggaaaacga aatatcaaac atctttagaa atgggatagg
    24601 gaaactagaa ttctataacc ttcttaagct aaggtggatt ggtttaatct ttgattccta
    24661 taaaatccct gactcagtgc cgggtctttt tagcgttaat gccaataaag actttattta
    24721 cattgacgag caaaaaacag ttactgaata cagaagacca gtgcccggtc gggacgttat
    24781 aactaaaatt actgatactg ttgagacggc tgttcttaag gttaatgatt taggccgctc
    24841 ctctgcctct attgatgttg atatacattc taagaaaaat gaaggctcat ccgacgattt
    24901 tgagaagaaa gccgaaagtg ataatgaaat tgataatgac acgcagatag ttaaatctga
    24961 gggtgaggaa gcagctgatc ctgtcattcc tgatatagaa gaaagtgaag atgaatcggc
    25021 aaaggacacg gaatcccatg tcctggtcaa ccaacttcat gaactccttt taagcgctcc
    25081 actttccaat gactatatag tgtgtgttga tgctgtcccc tacctcaaca tagataccac
    25141 tatggcattg ctgccgggat tagatgaaaa agcattcagt gaagagccct atttccaact
    25201 gacattcaga gaaggctctc tcgatggaat gtggatagta agggacattg acgatctgcg
    25261 tttagtccag ctcggcgata actgcgccgg gttccagctc acctatcatg agccaagaag
    25321 gccaacaact ttaaagtcac ttttcaatac ttctatgtat caggcattag tgattaatga
    25381 tgagtcttct gttgaaaact ctgccccacg tccaaagcaa acgcttgagc tgcctccccc
    25441 acgtgtaaat gcagtcgaag aacattctgg cgacgtggaa tatcatggaa ccgatagtgc
    25501 atccgcgact ggtccgctga aaactgaggc tgtggaatat gaacattatc aacatctttt
    25561 tgagaaagaa gatgaagagc atgagatcat tgattatacc gatttctcac agcttagtgt
    25621 ttctcggcca gaagtcggta gttgtgcaac aagctcttcg gtccataatg aaaagcttct
    25681 ctccgagccg tcagaattac cagaacttaa ccgagaacag aacgctgatc cccagggtac
    25741 gaatgaacgc tctatggatg tttctgtagg acaagaaaac tcagaaccag atactgaggg
    25801 taactgccca ccaccagctg aagttgtgta ttcccagacc gaagcagccg caaccagtgt
    25861 gatggcaagt gaagagcccg ccttacctcc tgtacttgaa gaatcaaatg gagagcatgc
    25921 gcccacagac gctaaggggc atcatctttc gccagcactg gccagactgt tcgccccaac
    25981 agcaccggta gaaaaacaaa atcccaagcg caaccggaat aaatcatcgg acaaagcaga
    26041 agtacaaaaa ccagcatcac ctgtttctgg tcacaatctg aacagtaaag tctttgcatc
    26101 tactgaatca gaccaaaatg gtgaattctc gcttataagc gaaggtgacg ttacagagct
    26161 tgaatttgta gaaattgcgt tagtactgca tcaaattctg tccaaaatgg aggtggcgtt
    26221 taaaagaaag cgcaaaaaca gatttatggt aagtactcct aatactctct atctgaccca
    26281 atcttgcgtg gaaaaatttg ggtcgcagtt agaggctcaa gatcttttca ataagcttcc
    26341 tcagtacctc gttaattctg gtgctgtgat caatacaaaa tgccatgcat ttaacatgcc
    26401 tactttgctg gccgcatcag accgggcgaa agtggacatt gaacgaatta tcaataacct
    26461 gaaagaggct gggaacctat aatgtcagat tcgaagagga ctaacctcca tgcacaagag
    26521 aatttttatc ggcctattct tgagtatcgt agtgcctcaa tacttttgat ttgttcggtt
    26581 tctatgcttt atatgggact ttcttcagac ggactggaca tcgccccaat agttctgttc
    26641 acctcaatat tgcttttttt gctgtgcctt tatcgttgca aaacagcagc gccatttttg
    26701 atggctcatt ggcgtgtatt caagcgacat ttcatgttcg ttagtcttga ttcactgcgt
    26761 gtaattaaca aaagtaactt tttctccaat gagcgaaagt atcgtcaact ggttcaggat
    26821 tatcaaaata aaaataagga tatacccgag cgaaagtcct atttttgtga tgggtttgag
    26881 tggggtccgg aacatgcgga tcgggcatat caaatagcta acctctccag tgataaacgt
    26941 gagatcgagt tgccattcgt cttcaaccca attaagagac attttgacgc aatggctcgt
    27001 aagatgggcg gcagcaatgc aatttttgct gtggaacgta gggaacccat atttgtaact
    27061 gaagacaatt ggtttggtca tactctgata accggaaacg tgggtaccgg gaaaacggtg
    27121 ctacagcgtt tactaagcat tagcatgctt catcttggtc atgttgttgt tgtcatagat
    27181 ccaaagaacg atgcagagtg gcgagaatct ctaatggaag aggctaagac cctcggtctt
    27241 cctttctata aatttcatcc tggccagcca gcatcttcgg tctgtattga tgtctgcaac
    27301 acctatacta atgtttctga cctaacatct cgtcttttga gcttggtgac agttcccggt
    27361 gaggttaacc cattcgttca gtatgccaag gctctcgttt ccaatgtgat ttccgggctt
    27421 tcttacatag agaaaaagcc ttctatttat ctgattcaca agaacatgaa aagccacatg
    27481 tctattgtga atcttacagt caaggtaatg gagtcatgtt acgcgagata ttatggttac
    27541 gatgtctgga ccgaaaaagt taagtacgtc gctaacgata ccttgccggt acgtttcaag
    27601 cgtctcgctg aatggtttac ggctcatttc atgaattacg aggggtccga acaaatagac
    27661 tggttagata ctgtttccca gcttattgat tactcaatgt ccgacccaga gcatatggct
    27721 aaaatgaccg caggtattat gcctgttttc gatatgctca ttgaaaaacc tttaaatgag
    27781 cttttatctc ctaacccgaa ctcagtatca tcaagagaaa ttgtaacaag cgaagggatg
    27841 ttcagcactg gcggggtgct atacatttcg cttgatggcc tttcaaaccc cgatacagca
    27901 gctgctattt ctcaattaat aatgtcagat ctgacctcct gtgccggtag tcgctacaac
    27961 gctcaagatg gtgatatgtc agctaattcc aggataagta tttttgttga tgaggcacac
    28021 tcagccatta acaaccctat gattaacctt ctggcgcagg gtcgtgcagc gaaaattgca
    28081 ctgtttattt gcacccaaac catctccgac tttattgctg cggcaagtgt tgaaactgcc
    28141 aatcgaatta cggggctctg caacaattat ataagcttgc gagtcaacga tactcctact
    28201 cagacgcttg ttgtagagaa ctttggtaag agtgcgataa gcacaaatat ggtcacttat
    28261 acgaccggtt cagaaacatc tttgccgcat aataacttct caggttcaat ctcagaaaga
    28321 aagcagacaa ctttagaaga gagtattcca aaggatctct tgggtcaggt ccctatgttt
    28381 cacatagttg ccaggcttca agatggcagg aaggttgtag gccaaatccc tattgctgtt
    28441 gctgagaaac aaatgaagcc aaacacaact ctgtcggaaa tgcttttcaa gaaggccgga
    28501 aaagttactt tgcgtcaaaa tctcgatatc aaaaatctta ataaatttct aaggaagttg
    28561 cattgatgga tgaaaaaatt gtcctgacgc gccagcaaat tttaagctct gcactaaaag
    28621 tcagcaaatg tcgctcgctc gtaaaaaggc gctttcagtc tttgggttta aagtacgcag
    28681 attctcagga agttcgagat cggctaacta tgatagaaaa aaacgcgttt catcatttgg
    28741 gaaaattttg tcagagcaac gatatcgatt ccctattctc catggcaaat accctgtctg
    28801 agcttttcct tttaaaggga gagttgatca cgactgatcc ctttggggac cgtgaaacca
    28861 gctactggtc ggtaccacaa ggatcatgcc atgaatggat tcaatcactg accaccagcg
    28921 aaggtcctga acgtaaattc gttagtttcc gtatttcttt cgataacaat gacgtacggt
    28981 gtgatcttgt aaaaaagaat gcccgtatgc ttggttgtta tcttttgcct tatttcgtcg
    29041 atttaacacg cacggtgggc gcattcatta atttgccagg tagtgtctct tttaaacaag
    29101 tacagcgcat caaaccccag attcatccag aaacaacaca tagtcatata gttactattg
    29161 aggactctcc ctttctttct cggttaaaat ttaaaatcat tactgccata gatcagcttc
    29221 ctgaccctaa tggcctttat acaaacacct ttaacagcat tattgaccgt gcactgctga
    29281 ctcatctcaa aaccgaacag gaaaaaatag atagtccaag agtctgcaaa aatgtgattt
    29341 cggcttttgc cgactcaact ctttctctgc cggtgtttaa catcggccta aacgagcagt
    29401 acagatactg gacgccgtgg ggcatcaact ttatagaatt ttcccgccag gccgcaaaag
    29461 caaggaccgc tgtatttgtt cctgatgtgg gacagatcga gtggaaaagc gcagagcata
    29521 aagaactggc ggagttaagc ctcatcgacc aaatcatacc taaacagtac cactggctcc
    29581 tgggtatccc gacgatgtgg cgtaacaact attgcaatca cgatcagagg ctagctcttt
    29641 ttcgtgaatg gagggaaagc aatggctgcg gataatacaa gcagggcagc agtgctcaga
    29701 acaatgcttt tttttggcat ggtcatttat tttggttaca gcttggcttt ccagaatact
    29761 gaggagctca aatatcagat tactcaggag gttaatgcaa gccggtccat catatcaaat
    29821 gaccgttgga agtctgtcat tgcaaatagt gaagcgactt taaattggtt ggtacatgac
    29881 tataagttaa ttgactatct gaatactatt ctgatccctg acaccaaaaa accagccaga
    29941 ggtattaaca ttgttgctga aaaatttacc tctattaatt acactatggc caaaaacata
    30001 cccctcttac tttatcagtc cattttccgg tggaacttaa tcctggggtg gctaatcgtt
    30061 tttctgccct atctatttgc catgctagca gatggaatgt accagtggaa attgaagagg
    30121 tacgtatttg gtaaggttac agttcagttt tatcgtattt ggtttcgagc attttgggtg
    30181 atcagtgctt taacgatggt ctacctggtc atgccaaata tgtcactatt taacaatatc
    30241 gctcaacttt tcccaccagt cgctttattg atactgggaa ttgcattgaa tcgcttgtgg
    30301 tctaactttc aaaaactcat gtaaaggtgg tcagatgtta agcagtaaaa aaaggaagtc
    30361 ccctacaaat atcaaagaat cgctcaatga taacgctgac cgtttttata agatgtttcg
    30421 cattcatacc acggcaaaag ttgctatgtc gctaattgcc atgaccgctg tagggttttc
    30481 tttctacaat ctttacgaac aatggcagga cgctgaaggg aagaaagacc atatagctgt
    30541 aatacggatt tctggcgaga tgggtaccgg ctcggaaacg ggcgatggaa cagtgatcgc
    30601 aacagctctt gccaaagctt acaataatcc ccatgccaaa gcagttatta tcgaggcaga
    30661 gtcaggtggt ggtggtccct ctgacgccat cattatttac cgccagataa acgcgcttaa
    30721 aaaccaccag ccacagattg aacgcgtatc agatgccggt ggctctcttt catctgtagc
    30781 cgctgacaag agtaacaaaa ccgggagcac agaacgtggc gatgaagcac ggtcgaagca
    30841 aaactccctc gaagtactct ccagcggtac cggtcgtttt ttctctgata tcgcagactc
    30901 atataaacca atcatcgtta gtgtgaaagg catatgcgca tccgcatgct attacgcggt
    30961 atcgcccgct gatgcaattt atgccgacag taatgccctg atcggttcta tcggtgtgcg
    31021 tatggaccac tggaatctgt cagagatcat gagcacagta ggcgtcaaga atgagcccct
    31081 tacggccggt gagttcaaag atgctcttga ccccttccac ccattgtccg attcaacgag
    31141 ggagttcatg cagaaggaga tcctgaacac gatgcatgaa aaatttataa ctgatgttga
    31201 acttggacgg ggtaaaaagc ttctctcgcg tcatgatgcc gatgctgttt ctctctattc
    31261 aggccgtgta tggccaacac ctcaggcagt taagtacggc ctggtggatg gagatcttac
    31321 gtcagtagag atccgtacac gtctttcaaa aatgtactcc actgacacgt tcaaaaacta
    31381 caatgagcct catcgtaatc tccgttctgc actcggcatg ctgatgagcc tgtcttcaaa
    31441 tattgagagc cttaccggta ccactacccg cttagtagaa tctgttaatg ccaccagcta
    31501 cccctctgtg aggtaacatg gatgctttca atctgctgtg gagcattacg ggggtagctt
    31561 tcattatcct tattttcgtc gtgttgctgt gtctgttggg atttatgacc tctgccatag
    31621 cggaacggcg gactgcaaag gcaattgaat ctgggcttcc tgaagaagct caggggctac
    31681 ttagtgatct cacctttcag ttgtcggctc atagcactac gcaggttgat cacattctcg
    31741 tagccccaca tggtatatac gtcatagagc agaaaaacta cgtaggcaag ctctacggta
    31801 ctctggagga aagccactgg cggaaatgga ctcagtcccg aaccctcaag ttgcagaacc
    31861 cgtttaagca aaaccagggg cacatcaggg ctattcagtc tgctcttaag gctagagaac
    31921 tggaatgtat caatgtcgtc atcataaacg gacgttgtaa gtttgatggc atcaagccgg
    31981 aatggttatg tatggggatg gacgatttta tccataaagt caaacaacga cgagggctac
    32041 ggttgttcac accggagtct gttcagcaca tctgttcggt gttgaagtca acaaggaagt
    32101 cgccagggct ctatacggac cttactcata ttcataacat aacgacaaag tacaaagccc
    32161 cgatgaaatt cgagcaacga gtaacataca ttctgctcaa ctttatccat tatctgtggg
    32221 caagtctgtt cactaagcag aagccttagc gctctatcat tggtaaggct gtaaaatgtc
    32281 tgcaaaaggc cccatcggta aattgttggg gctttttctt tgcgtagttc tgatacggtt
    32341 tatcctgtgg agcattatgg ccaccagcca gctggtgact ggccaacgct ttgtatgacg
    32401 tagcctactc agggcaggct attttagagg gaccgatttt tatccgggct aatttagaaa
    32461 gagataattt gaacttaggc gggctgacca ccagcagaga ggtaaatcac tagccggtga
    32521 tattgacaga agtcgtcagg ggtttaacgc cggaatattt tgccaggcct cctgcaaggt
    32581 ctgcaagact tctacaagtg atagtgacgg ccacaggact gtttccgtca ttatcactcc
    32641 aggtggctcg cactctactg gtaccagaat taaaacaaca cgagttcctt ttacctggta
    32701 ggcaaggttt actgccggtt ggcggtagga ggccagtaca ccctcaccat attgagcagg
    32761 gttacttgcc cagttccgca ccattgcata cacctgaggc atataccgac tatccagatc
    32821 ccctttgggc cgtctgaacg gcacgatttc ttctgagcgg taggtggtcg ttgttgtatt
    32881 ggttgtcatc tttgtcacct cccctgttcg tccatttaga gttttaagct gctttacaca
    32941 tcacactcaa ctgattattt aagctggtca tcgtctctgg ccagcatagc ccaaccattc
    33001 gcctggtttt cgcgggagta aggattcatt tcaaaataac tatctaccgc gtcgctgtcc
    33061 gcaacagaac tgttgttagc tctctttgaa ccctgaacca ctacagcatc aacctctgcg
    33121 gctttcccgt tgcgctgtac caggatttta accgtattgg gcttacgtct tgcgagcagt
    33181 ttgttggcga taaaaagcac aacaatccag gccaaaagca cgtataaaaa tgtattcata
    33241 atgccctcct ttgtatgtga ttattatacc tgcttccatt gcaggccaaa caggttcggt
    33301 gcatgaaaaa tagacttctc tccggcgtat agcaatctac ttactgatct gttttcgtat
    33361 caaactgtat ggcataaccg aggggcgtac gtggtgagtc agaaagttac ttttccgtaa
    33421 tagttaattt cagatccttc ttccagttac gcttcagtat aaaaccgata ccctctaatt
    33481 cagcatcctt cacgtttaat acgcttcact ttaaggcagg gcttttcggt tgaaatgaat
    33541 tctttttccg gttgctggac atgggtttca tcctgatagt taaagttgca ggctatcagt
    33601 caccaccacc acctccgtca cctcctccac cgccaccatc acaaccacca gctatgctat
    33661 tttcaccatt acaatcacct ccgagggggt tcaaatggct gctcccctgt agatggtgtc
    33721 cttgccagat cgaacccgaa ccagcgcctc ctgagcgtct ttgcttgccc tgaggcaatt
    33781 gtgcaggctc accagcaccg gcggtaccaa aaatgtcccg ggcaatttta taaagaaggt
    33841 aaaaaggtac gcccagcatc ataaaaaaga ttactgaaaa tattacacgt tccattgatg
    33901 atctcctgtc ttgtgagaga ccagttatat cagggtgatt cagtatttcc gtttagaaaa
    33961 gagtactaat ttggccctgt tcgctcttaa tttgccatcc gggaaaaagt catagggata
    34021 ggcctgccag agtcaataac ttccagtgat ctggaggaga ccccggctct ctgagccctc
    34081 atggatggta cggctttacc ccttgtaaac agattcacgt tccgcaggac aaacatcgac
    34141 tactgacgtc tcatatttgc tgacgctaat ccgacgtctc attgccgtct gcttgttttc
    34201 tttaaagggt gtattagacg aatatcaaat cggaatggta ggggatgtgt gggcaccatg
    34261 cccggccctc tttgagcatc tgagagattg gagacctagc cgggtaagat agctactttc
    34321 ttacgggtta cccttcaaat ccaaagacga aacggacgct gccgttctcc acgtggagac
    34381 gctttacttc ttcgacaaat tcctggatca cctctccggc gttatcgggt ggtatggctg
    34441 acaaaatttc ttccgaagtc agccatgagt atgaatgttc accgaataaa tcatcatctt
    34501 cggacggtat atcatcaggt aatccgcgta atgcgtggat aaaaactgct gatgtgctcg
    34561 ccctttcacg atctacatca aatccgagcc aggcaaagtg gagatatgat cggtcccctt
    34621 tataattgct tgataaatta atccatttac caggcttttc ttccctttga aatcgccagc
    34681 agatatcaac gcccattaag aaactccatt actatcgttc gtatgagata actatcattt
    34741 cagaatacta tgacttcttc ccgtatagaa ctaatcgctc acgccattta gctacttact
    34801 ttttttacgt acgcttgcag cgcagtacct tgagagaagt aagtaagact gggcgaagcc
    34861 aaccggttcc gccacctcgc tcaccggctt ttaggcgtaa gcactgaagt cagcctccat
    34921 gctaactggc gagcctgcga aagtcagact cgttgttata aagcggcata tcgtaagcag
    34981 tgtctgaaat gaacattcgg atctgctcaa gcgtcatgcc acaatgaaaa cgggttacgc
    35041 tcacattggc ccgggggaag tcagcacaaa atgcattcaa aacattctca tggacaatac
    35101 caatgttgat taacgcagct ggcccgttgt cacggaaaga tacgacacgg aatcccccat
    35161 accagcctga ctgggagaaa aatgaaaatg cactcgttgc cagaccatta gacaggtcat
    35221 agcgcaattt cccgctcaga gactggctgt ctctgctgta cacgcgatta atgaaaatgc
    35281 cgggaccaac ttctaccggc tgcttgttgc ttgctaaaca cggaaagccc accagcgaaa
    35341 cctccctttc tcctaaccag tttacctgat acccggcagt gagaaagtca gtcagttcta
    35401 cgccagaaag agcattaatg gccgcaatat cggtatccaa aatatttacg tttttcatat
    35461 tcatctcatc tatattctaa agtgcgtttt ttgtctatca gcccgaggat tgaaaatttg
    35521 aatatttaat gtgacagaaa aatacctgtc accttttcaa aaactgcctg caattgaata
    35581 tcgagagagt ccattttaaa atccaccagc tcagctttat tatcgcaaac cgaataaaaa
    35641 taggagtcaa atgcgtctgt atcttcatct ttaaaaatac ggaaggaatt aattttatta
    35701 tgcccttcaa attcggcatg aataccatag cgaaccgagc cgtcatcgaa ctgaacaacc
    35761 cgtcgtacag aattaatccg gacgtactgt tttaaggccc tcgcgaaatc ggcatttaac
    35821 gccaacgctc gtaagattga atcagcggtt tcattctgct ttttacgatc atattcaaac
    35881 atcccacagc cggtgttacg aaagaccggc tgaagagcat taaccaggtt gaaggaatcc
    35941 acgtttctgt cgtttctgta catgagatat ctcctgcccc tccgctatac gaaggggctt
    36001 gatagggtta ctgccaggct gcgatcactt cttcgcactg gaaatgagat aagcactgct
    36061 ggagtaaaag ggccagcacc gctgtgttag ggacgcgatt gttacaccac gcgttgaata
    36121 gcagctgcca tggaccggca taatacccgg ccagtttctt tttttgttta tctgtgcagc
    36181 agctggaaat ggcctgctga taaaggcttt cattctcggc accagagcgt tgttgcagtg
    36241 cctgataaat ataggagtag acagaatcgg agcaattaga tgcataggcc agattggttt
    36301 tcataatacc tcctgtgttt ttgggtatta tataaaactc cgacctactg gctaataacc
    36361 cacactgtaa tttcttttaa aaacacaata aattttcaaa attggaccag tgtggattta
    36421 agcgagcagt ttaaatcttt atgaactagc tttcaaagag gttggttttt cgggaagttt
    36481 tttgccagac cagcatgttg gttttttttc tgtagtgcag attagctggt acctgcccct
    36541 tcttacctct ttgagcaatg actgtttgaa atatggtaag cccagttcaa aaacccagta
    36601 acgaccgtct gcaaaaacga ctgaattttc aacgccatcc gaagccacca aggatgcatc
    36661 attaagtaga cgttcttcat aatgaaatgg taatgaaaat gtcagatata acgcacaaag
    36721 tacaaagatt cctgtgagac taactgccag tgaaccacaa taaccagaat aaacatttaa
    36781 atttcttttg ataaatttct catgcaagat tacaagcaga cagaatacac aagctaccag
    36841 cccaaatcct acatgcagat aaaactgtct tatttcatca ttccagacga tgttgtccca
    36901 tttcgtgctt aagattgaac ccaacaagga gataataaaa gcggcaattt gagaactgat
    36961 aaagtaggag aaagctgact ttgaagttat ttttttcata gaaacaggaa cctctttacc
    37021 tcgttcctga tcagagaaaa gacacaaaac gcaccatgcg caaaaaactg caagtccaga
    37081 tgcaataatc tcgcgtaaaa acatattaaa cgtttccgat aatgaataag taattaccat
    37141 atcctctccg taagtctaca tataattcag acgtgacaaa taattaaagg cattgctatt
    37201 ctatcattat gcattgcgtt taaaatcatt tctaattcag cagagtagcg atacaggcat
    37261 ttcgctatcc taaaatctgg tagctttcca tttccttgct gagataaatc aaaataattc
    37321 tatttattgc ctattcggat gctgcaaaac cttataaatc cggatgtata tcacttaaca
    37381 gtgaaccatt cggtgacttg ctctccgtga ggtccaccgg gtttatccag tagggaacat
    37441 tctgctttta ccgtttactg catacgcgag caggaattct gttgcagttc tgcatttgcc
    37501 tgcttttcca gtgctgtcat aacccggcgg agcatcgcca gagcctgaac aggcgagctc
    37561 ccaaactgca ctttcacttc atccgtatca tgatcctgaa tcaggtcgag gatgttcact
    37621 tcgatccctg ccccgttttc atcttttgcc gtgcactgaa tacttacccg ggtcaccgaa
    37681 tccgtcagga ctggcagtgg gttagtcttg tctacgttga taaaagcctt cttcattgcc
    37741 ctgtttcccc ttgtcctgaa aaagttaccg acccgtccgg atggaggggt cggtcagaaa
    37801 atcatgcctg tcccttattc atcttctcag catgcttacg caggtactct ttcaggtcag
    37861 catgagcatt gatgatatcg ttcatttcat cattggtcag aacaagcgtg taagtatcag
    37921 tgctgacaga ttcaccttct ttaagcttgg cttcttcagc aatacgttca aaaatcggga
    37981 tcgcggtgtc ggcaatgacg gtcacggtct ttttgttcag aacgctggac atggatggtg
    38041 ctttacctgc cgggttctgt ttaggagcgc tgtcctttgg agccggagct ggttcctgta
    38101 ccggtggcgt aaccagcgtc tctgtattgc tttcatcatt cagttgatcc ggtaccgggg
    38161 tgttaacggt agcattacct gccggttgct catcaccgga gttttccgga gtctgcggat
    38221 ctgccatgcg ctcttctacc ttggcagctt tgacgaattt cagcgtgttt ttcgtcgctt
    38281 taccatagat ggagatcgcc ttgttgatgt tatctaccgc atcctcaccg ctgtacatat
    38341 actcgtccag cgcaacgtac atgctcacct gatcgctcac aagcatggtc tgtagttcag
    38401 aaggcaggtc cagtacgcga accatctggc gaagatgctg ctctgattta ccacgttttt
    38461 ttgccagttc cgcaaaggtc ttaggctctt ctttatcttc aacaagacgc ttaattgaaa
    38521 gcgcttcagc tacgacagac agcgccaggt tggagttgcc ggtcagggtg aagagttctg
    38581 cttttgaagc gctaccgcga aactcttcgc agcgaatacg agtaatgcgt tcacgccctt
    38641 ctgcttccag ctggcggttt gcaatagcga tggaacggat acggcaagcc ccctgacgca
    38701 gtacaggtac gccattaacc atctgaacaa cgataggcgt cacgctgaac gggtcttcca
    38761 tgtaggcatc ggccaggctg ttcaggtgtt ccacaacgtg aggcattgaa tagtagagct
    38821 cgcccatacc ggccgtgcgg gtgttaaagc cttcctgctc tacaacaacc gaagggtcaa
    38881 tgataaggcc gttaccttta cgggcaccgt taccagtgcg ttccaggtaa ccacgaaggc
    38941 tgatttcgtt gctgttgttt tttacttcag tttcgattgc ggacattttt gttctctctt
    39001 ttggttggtt gtttaactgc gctacaacac aacaatacca ggttcgacat tttttctaat
    39061 aggttgcaca gaagaaaaag taacttttct taaaaaaaat tcctgagaca atactactcg
    39121 atccgtccgt tttaaatctt cacaacagtg ggccgttttt acgtttaagc aaaatagctg
    39181 gttcagaagg tgagtcggag agaaaagtta cttttccggt tgtctgggcc agtgatgaga
    39241 gagtggcagg acaggaatgg ctaaaccggt gcgggtctct tgtaagtcgc aggggattga
    39301 ggagatatag aggtaaaccg gtacgttcag tttttggatt gagccgggct tttggcccgg
    39361 gcttaaggaa gcggaaattt gaacgaactg gcaggtaatg atttatgccg ccgacagctg
    39421 gccgtcagtg ctttgctgtt ctggtttgac agttggggga taaccggcag ttagccgctg
    39481 gcattccgca tcacagaaag ccctgaggtt gctgaagacg gactccatga aatcagcatg
    39541 agcatacgag tctacaggac gtgtcttgtt atctttcatc ttgttctcct caatcattat
    39601 taaaaccagc ggatttagtt cctggcgctc catctgctga ccggctttcc cagagagcag
    39661 cgatgtgtcg ggttctgttt ctcattttat cgttttcatc gggcccatcc ggccgtataa
    39721 gagaccgatt tggcatgttt aagaaacgta ctggcgacat taaaagctga ggttggcttt
    39781 ggaataaaag gatacttttc ccgtttgtca ggtctttcgc taccgctgca cgatgattct
    39841 gtcaggcatt ctgcgccctc cttggctgta catcttgaaa caagcggtgg gatgttccct
    39901 tccccctgct caccgcagaa taattggcaa gtcccgacgg tcgttccgta cgagccgggt
    39961 ccaaataatg aataaataca acgccacttc aattgtattg acaatagaag ttaggaggat
    40021 catagtgtca ttcatggtgc ggctttcgca ccaccgcccc ggcggtaccg ggcagaactg
    40081 gagtacctca tgaaactttc ccgtcagacg acttctgata cttctgttga tggccgttca
    40141 cgcgcatatg cctggggccg tgtccattat ttcattatcg aacatgcacc aatggctgag
    40201 ctggtcgcta ttgacgagct gctggaaaaa gctggctgga gcaatgacgg ctgtccgaac
    40261 tatgagaaag atgacgagtt tggtaatgct ggttacagct gtggttactg gatcgatatt
    40321 gacagcgtgg gaagcttcaa ggctgactac aaacgtctta agggtgagat tagtgcgcat
    40381 atcgcctcaa aggcggcaga ggtggagatc cgcgtactgg actcgatgtc cgacaaagaa
    40441 tgtaaagatg ttgcctcggt ggcatgtact gttcgccgtg acttacgtac gcagtccgaa
    40501 tcgcttcatt cactgcgtac tatcgtaacg gttgatcatt acaatcccta tgtgatcacc
    40561 agccgcccgc tgagcatttc cgcctggaca cttatccacg actgtctgaa aaccggcacc
    40621 atcaatgacg tctgttcacg gttgagttca ttaatcctgc actctgaagc cgcgattgcc
    40681 cgttgtaagg gaagctccga ctactcttcg gaacacgctc agctatcgtt ttttgctggt
    40741 aacgactatg tcaccagacg cacccttgtt gatgcagctc acgaagaggc tctgcgaatg
    40801 aaccgccgct ttgatgaacg tattgcaatg aacgcggatt ctgatgccag aaggctccag
    40861 tgcgaattca acctgagcaa ccatgtcgta cagcgtcgga ccgttgaatc tgctcatatc
    40921 caggcaatca acgaagacgt cacccgttca caggcggaac cacgctgccc tggaaagctt
    40981 cttctgaaaa tgaccagtca tgaggaagtg cgggactcac tgagcacctg ttagtccagc
    41041 gacaccccct gcggctctac taccgggccg cagtctgctc cggccagatg gtgccagtgg
    41101 cgtaatgaat ttgtttaata aggctgagta tgatgaataa agaacaacta atcgacaaac
    41161 tggaacgcgt ggtatgtggt cagtactcct acgaaatgca ggagcttgcg tattcggccc
    41221 tctgctgcat taaaggcacc ccggacgact gcgctaagtt ccctgttacg cgtccgctgc
    41281 ctgacacctt agtggacgta tgggacgaga tcgggcaata ccttggcaca ggcaaagcca
    41341 ttgaaactcg cagttgcggc gtttcgcttc tgcttcatgg acactgctac gattcaaatc
    41401 atgtgctgta ctggcgcaat gctggcgcac ttccagcagc ttgcgatacg ccactggctg
    41461 gtgggtctcg caaactgttc acctgctcag cctgtggagt ggacggtctg gatgaaccac
    41521 ctgaaaccag ttgccactgc tgcacagagg gggcccactg gattgagagc aggctcttca
    41581 cctccgggca ggcagaccct gaagaattta gacccgtggc ggtcgtgaaa gagtgtgcag
    41641 gctcaacgcc ggatgatcgg ctcatctgga gcgtgattga acagctcaac ggcgaactgg
    41701 cggaaggcga taaactattt aagcgacgct gacagatcac gtcagcattt atatcagacg
    41761 aactccagaa taatttaaag caaccatgaa catgaaaaag cccaaagctg cattacagaa
    41821 tgccatgaaa gaagatgtgc cagctgtgac acagattcag atgcgatcta cggtttccag
    41881 aaaggttcgc tatgtaaaac aggcaaatcg agagggtctg aaattatctg agtggatgtc
    41941 gcggcatctc gacgctgtct gtgataccgc agatgagatt cataaaggca aacgctcaac
    42001 tccggttgcg cctgggaaga ttccccctga ggtataccag gtgatatacg atcagtgcgg
    42061 cgggttcgtg gagtgtgatg ctaatgccca ggtaatctgg gaagcctgcc gtgatgccat
    42121 tcttaacgga gacaaagggt aaacggcagg tatcgcctgt catttttacc cttgtgagga
    42181 aaatcctgat gaaccatgag agccgaactg tatacctgaa cacggccatt gaggccctgt
    42241 tgaaagctga ggcggctctg aacgagctgg cattagccta tgtactcaaa ccaggtgaaa
    42301 aggcaagcgc atgccatccc cgaaccggta cgctttccac agcttcccag gtaagaaaac
    42361 ttcgccgtgt tctagaaaaa aacaagttat gacggccctt atacgctggc ataatgtacc
    42421 gtgcttcgct catcccagca gtatgggttt taaactcttc catttttaag agtacgggaa
    42481 gagccttatt attgtcgcat accctacgga tgcattgcag ttcaaaccgc tgttcggtgc
    42541 aattattgct gtatccggcg gatttgaaaa tgacagaaat agtgatgtaa agctccgcca
    42601 ttaaagaaat gccccgtagt ttggcgaatc aactttctga attatctcga tgaacaccat
    42661 ttaaggaaat cgaatgtgtg atttttgcag ggctgacgaa aattactttc atatggcaga
    42721 atgcgtgtat gaccaactgg ttaaagagta tcccgtaatg tggctgcggg attcaacccg
    42781 gatcggggcc tgctacctct gtcgagaact gctgtcgccg gaggggatgg tcctggcgat
    42841 gcagagcgct ttccctgcga agggatggcg gctgcgtatt tggtacaatg aaaccattga
    42901 cgaagagata gaaccgcagc gtggagactg tattgagctg tcctccaggg cggacgctct
    42961 gctgtccttc atgtcgttcc aggaaaaggt ttagcgctgc ggcccccctc acaaaaaggc
    43021 gctttccgcg acaaatctgg tacgaccgga caacgttgag tcaattcttg cttccccgca
    43081 gaagaatccc tatgaagtaa agtagaggta ggcattacgc ccaccagcaa acctgataac
    43141 tgttctttgc gtaacatcct caaacttctg gtgccttcgt agactgcgat gcgaatgccc
    43201 atgagctgaa ttcaccgtat catttgaccg gatgcagcga gaacagaaat gacaatgttt
    43261 gaacgatttg ccagacggcc ataaaactct actgggtaca gaataaggac tgaccgcaat
    43321 ggctacgttc tatgagctac cgaccagtga gaagtccatt gtttccggta cgtgcccgga
    43381 cgagcaccgg tgaaattttt cccgactgga ttacgctaag gcttttgaac ggtttgcgtg
    43441 aagtgggact ctttgggtct ggttcttgat ttatacaaaa ggctatatgc cacaagacgg
    43501 gaggaaaaaa gggtttcccc gactggagaa accctttcaa aaggtgccga tggcatacta
    43561 atccacaccc cgaaaagagg gggttgcccc cctctttgtc agctacttac cggattcgta
    43621 ggccaggata gcagatacct cccttgttcc gtctttcatc cgcaactcgc aaagcgagtt
    43681 tcgtgtgagc caggtgaata tcaacagcgt taaacaaact attaatatgc acaaaacaat
    43741 gggttggttc ggcattttca tggccttctt ctccttgcat ttaagcaggc aagaggctac
    43801 tctgaatgtg actagcatac aggggcctcg ggttaattga aaaattactc ggggctttct
    43861 gcttttacca cagtcaaaca gtgttaccgc tggctggggc aaaagcctcc agcaccagcg
    43921 ttattatacc accctgccct gatcagccaa acaccccgcc tacataaatt actgattttt
    43981 catttatttg acatgattca cttccggttg tcggcgaaag tcattttata ctaaagaaaa
    44041 gggtaacggg cagctgctgg gtcggaacat acagtgcagt tcctgcccgt ttaatttccg
    44101 gatgcaatgg taggatcagg aggcactgct tccgttgatt agggaaatct tatgtgcctg
    44161 aatacggctg tattcgagat gggatgcaat attacagatg cgctccagtc gatcatgcag
    44221 cctcgtgtag gtcagtcgat gaataccgga catttcatca agtagccagc gcttgatgta
    44281 agggttacag gaaagccggg caagatcgtc gtcatccact tcgtcaaaga accagtactg
    44341 ctccatcggg actacctgaa atatccacgg ccggggatag tcccctgtga caaccaaaaa
    44401 ccatgcaaga aagcatagac acagctcaac gaccataagc atcgaaaatt gcgaataact
    44461 tagaccgggc acatagggtg aactatccgc aacatacccc ctgagcaatt ccgccacaag
    44521 gtagcccaat agcgtcaagg ccagcatcag ggtcaggatt aatcccccat taaacgctac
    44581 cgaagccttt tgaacccgat caggtgctgt ccggctgcga tagttggtca ctactctttc
    44641 tacaagtgcc cttatggcag cctgttcttt actgacatca gctccggaaa aaccggacgg
    44701 gcttttattt aattcagtca taccccactc ctgttatgtg ctctacttaa caaacacgta
    44761 gatcatacag agctcacgga cgcactcctg ccagataaag gagggaattt ggctgtaaga
    44821 cggttagcca acagttcagg ttatgcgtgg gatccgccca gtcagaaagg attccgttaa
    44881 taacaggcaa ggttaaaggc agatggacgg tgaaattgtg ggtgctaaaa gggggtatta
    44941 ctctttttcc tgcatagcgg ttttttcagc ccgggtggcc agacgaacat ttccgaaagg
    45001 ctcacggaca agcagtggct tctccttctt ccagcccctg atagccgttt ctccaaaccg
    45061 acgtggtgca ttgccgttcc agcgagcaat cacatggtta tcatgaattt caataatgac
    45121 aacggggtgg acaatgaccg ttgaaatggt ggtatttccc attttggtac gggttacaga
    45181 ccaaacctgc atcccggatt ccagctggct gattttcata ttatatcctt aagccatcac
    45241 gaactgcgcc acaaacaatt aatgtggcgc aatttaccat aaacaataaa catcagatac
    45301 ccgtgaaaag atttcccttt attttaaaat tcttctggag aaaaaatgat atttccagaa
    45361 gaggtcagcg aaattcagaa acggccatca caatggtgct gcgctgacgc tggcgttctg
    45421 ccttgcgctg cctgcggcga tagatctgtt ttgcgctgac gtaagggcag tcctcacggg
    45481 tataccagca gcagccgcaa ggttcgggcc ggggttttcc ggcaagtcca aatggtttca
    45541 tcaagtcacc tttttaatgt ttttaatgga aagatactta cctaacccat tgttttatag
    45601 gaaataacgt tgttgcataa acagatacag ataaccctca ggagaaaaca tgcaaaggtt
    45661 atcagtgata accgcgtcca gataccgagt gtcagtctgt aaacgtttta tcaccagaaa
    45721 atgtgctgcc gcagccttaa tgccagaact accgtttaca acattatgta tacccgcttt
    45781 gaataacgaa cgagcatgaa ttaccttttc ccgggccgct tcgatctcag cattaataac
    45841 gcattgccgc gcctggatga ctgcctctcc ggttaaatcg cggaaattca ttagagatgt
    45901 gatcatgatt gactctccag attatgtgga atcattataa caactggcac cacgccacaa
    45961 ataacctgag ataaattctt tgaaatattc ctatatataa ggaattacag tcggaaaaga
    46021 aacaatgaaa tagcgccgac cgcttaaaat cgataaatta aaatggacgg cactggaatg
    46081 aaaaactgaa agtagtaaga ccgtaattat ccttcacgga tgtaagcttt aaaagaggag
    46141 tactggcaaa gctttgccaa gtacttcggc ggttgtgtct acgattttac ggatgtcatc
    46201 gatctgcgaa ggcttattca acaccaccgt aaaaagctct ccttcgttat cagcctgctc
    46261 gcagtttccg tatcggctcc cgtcgtacag ctgcacaata cgtgacatag aagactttgt
    46321 ttgtttcatg gctttgcacc tgcttttagg cagtttggtt actggttatc agaagctggt
    46381 ttcatgcgct tccggctggg acacgaactg gtatttgacg ccgccaggca cacctactgc
    46441 ttcggcaata gagtcgcaaa gccgcgataa atcatttagt gtcatcggat attcaatatc
    46501 tactgaatat aaagcacctg cattttcagc atcttcgatg tttttatact gggcactaaa
    46561 tatagcaatg gtctgaattt cgtggttatg catgaaccgg tccttattaa attataaaag
    46621 ccacccgaga gtggcctgag tggaaactta aatctgtgaa gtatatttga gagatttttt
    46681 gcgatccaga tgccgggcaa caatggttcc gataacaagt agcgtgatga ccgcactgaa
    46741 gaaggtgctg tcagggacgc cctggaaaaa atcactgaaa ctgtaaacaa taaaaatcaa
    46801 tgcgcaaaaa tagaaaacga tacgaacata aggggtaaaa aacattttca tcggttgcct
    46861 tccattcagg gagaattctc agtaattaca tcacacctga agagaaacta ttttcgtata
    46921 aatgagcatt ttcgacatat cagagggggg ttttactcat aaatgaggta gtaagggtca
    46981 cacttgagat gaaagttact ttcctggctg cgaacgaact atctcaaatg ttagaggtgt
    47041 gcgttcgcct taagagcttc atgccctgag gagctcaact tgagccgata gtataaacct
    47101 ggctccagat gccttactgg ctggcataac tccacgaggc ccagccggaa caggaccgga
    47161 gagctcctgc acgtcacatc atcaggattc cccataaacg tacgccgttc tctggcccgt
    47221 ctgaaattgc cagagatatc atagatcgtg ccggatgcca tccgtcttaa cacgtaaatc
    47281 tgcgcccttg taagcttctg ggcggaactg cttaaacctg acataccttc ccggccttat
    47341 ataaaacaat ccgccagcag ctcgactggc ggacaatgtt tgactggata cagcaaggac
    47401 atactatttg ctgacaagtt tgatattggt ttcactcatt cgaagtcgaa actcctgaaa
    47461 accctgctct accgctaact ccagccactc aacgggaatg gtatagctac aatcagaccc
    47521 acccaaagcg gcatcacaag cgtaatccca gtcctcatcc agttttggat tcatcccctg
    47581 ggcgtaagcc acagtatcgc gggatgcggg agagccctca agctcagcat tagtgatcag
    47641 gtatacacca tgactgtgcg cgagaagcac ttttggcacc agatgtgtgc tggcaatttt
    47701 tgaggatgag ggaaagaaaa ccctaccagc tttacgcgcc tcttcttcag tctgtccctc
    47761 agcgttaagg agggctcccc ccggatagca tgccgggtca tagatctgat ctggggtgac
    47821 cgaaaacgtt tttgcggtgc gaatttcttc gatcagttta ttgatatctg ccatttcaaa
    47881 tacgagagtg gtcacaggct tactctccct cttcagtgga caacatcaga tactttgttg
    47941 ccagcagaag ctctcccaca tccttgaggg acaattcagc tttgccttct acggcaagct
    48001 gcaagcgctg tcgaattgca tgaacagaat ctgaagataa agatgccatt ttgcgcaaaa
    48061 cggcattagc cttttctaca gcaggataca gaatttctga gttggtatta tcttcgtcat
    48121 tatcaaagat aatttcagaa tccatattga tgttatcttc aagccagctt gaaagcactt
    48181 caagtaatga catcaccttt tcaatttgca tatcgcctcc tctgttaaca tgaaacaaat
    48241 ataacaaagt ggcttacccg gctaataacc tgagcagaaa gttttcgaac ttagtttgaa
    48301 aacaagtttt ctgctcaggt taatgttaaa gtcgctgggt aaaagataaa aggcactgaa
    48361 gatgatttaa gcatcaaaca gactaaatag gattccgtct tttataacgc ttttaaaata
    48421 gaatgaatga aatataaatt ttgcgtttaa gaatgaacgc tgtagaggat gatttatcca
    48481 gtgatatgca gtttgtggcc tttaaaaagg ctttattatg gacttgaatt gcaaagagag
    48541 caccgacatt tttctggggg ctcccgcaga gaaaaagctg tgaggttatg aagacgtata
    48601 ggaggtattc ggcgaaatac tgtatggcca caggagagct tcagcaccca tatcctgccg
    48661 cctcgctcgc ctgtggtgat ttcaatatgt tctacgtcat accacgtagt tgtatttctc
    48721 actttgttta tgcttcctga caccgcgtga acgcaatctt cgtctggatg cgttcataga
    48781 tggaaaactg cctttcaatg gaatcggcat tagacagtaa ttcatgaagc tcagcagaat
    48841 ctgtatcagg aacgatagcg acagaaactc catatttacg cccagttctg atcaggtgcg
    48901 caagtttttc cttctctgat tctgtgagca ttgccagatc ccttccggat acctgctcga
    48961 taaatggacc aaggtttttc ggaaaaaagg gttcggcatc agaattatgt accgggagcg
    49021 tttgcggctt atcgaagcta ttggacatga aaagaacctt tatagttaga gaggtggaga
    49081 ctgaatgcgt agcccattaa aattagtagt gccacactcg aatgctaatc atactttatg
    49141 atggctatgg taggaatggc cgtcaactta aaccgccaga agcgagccat tcaccgttaa
    49201 agtaactttc ccgtatgatg ttctttttat ggaatgagtt gttcacactc ctctttaaga
    49261 gccgccctgg aacgagatcg acagactttg cttaatgaag agcgtaattg atgttcatca
    49321 accccatcag cgacaaactg accaattttc ttttcaagac gctgcattgc ctcataaagc
    49381 ttggcatcag tattattttt aagaaacctc agtatataat cagcaataat ttgaacagga
    49441 gtaaagttac acatcatgta tccttaataa gttgtgtaaa aataaaacca taaaaaacat
    49501 aatcagaagt agattattat acttgagtaa gcttttcagc taacaagctg gagaagcaga
    49561 ttccggtaaa ttactacata tttgataaaa gttactgaat aaaaaagccc agcgtaccgg
    49621 gctttcattc aatttgattc taagaatctg actcgccgcc tgatttttat accaagaaga
    49681 gcgaacaaaa cgccaacgaa tgcgacggga ctacctactt taagacaatt aaccgacgct
    49741 tttgaaaagg tatgtgattt agacatacgt ttttgctcat aacgaatcgc aagtggtgag
    49801 acggatttat ctaaagctgt cttttccaat gcataacgaa ctttcacggg aatatttgac
    49861 tgtaatacac cagacatata cgccctaaca acattctgtg ttaacttcac atctggcttg
    49921 ccgagtttta tatgtagttg cgcctttaaa tagtttacag atacctcttc gcctgagggc
    49981 caattactat catttaaata tgcgacaagt ttatcgtatt tttcatgttt tacatatttc
    50041 ttgataacct ttacagtcga agctgaagtg gcatcagtct cttccgaacc taaagcagat
    50101 gtaaaaactg acaagccgat aagaaaagcg ccagcaatta gaagcatcgg gaatatctca
    50161 cctatttcct ccccctttaa aattttaaag gcagttgaag aaactactaa tagccccata
    50221 atccctaata gcaacttaga atatgtagtt aggaagcctc caaatgcatc gccaaaatcc
    50281 gaaaccacta acttatcttc accttcagat gaattgaaga atgacaaggg cacatcaata
    50341 tcaaagtcca gaactgaagg tgagaggtgt aatgacagca accacaagca aagaccaaaa
    50401 atcattatca gcaggcccgc accaaatatc gcgaaacctg aatttctaat ctttatagac
    50461 cggtgaaaaa gaaatgacag ttcacgggaa aaatcgtcac tactcttaag gttacgcacc
    50521 atgatctacc cctttttgtg tcagtcgggt gcgcaaattc tcacgcatgg caagaacctg
    50581 tttttctgtt tccctgagct taatagcccc ttctctctgg attttaacaa catcgccaac
    50641 cgtctggata agcgtatcct gcacctcttt aagggtgctt atatcaataa ccagccgttg
    50701 gtttgctttc atagtttcta ctgcattgcg atgcagtaat tttgcattac tacggagtaa
    50761 ctcattgttg gcattatcga tatcattggc aagatttaca gcgttacgct gtccatttag
    50821 agaaatggct aacagaaact gacgcttgaa attagggaca gtaacctctt tgacgctatg
    50881 aaacttgtcg ataagacttt ggttatttgc ctgtataatc cgtaccattg gcaatacttg
    50941 catagcagac tgctgagaaa caactaaatc gccaatacgt ttttctaaat tagcaattag
    51001 cgtatccaga tcagatactt cctggaactt agcaggattg ttaccaacat tagctctgag
    51061 attttctgct tttaattgta attctcccag ccttaattta ccggcagcaa tatgtacacc
    51121 tgttaagtgg tgttctttaa cgacttcatc aaacatttgc tggagcgaaa tattattaga
    51181 accgaggcta ttctgtgtaa ctgaaacctc tgaaaccaga gcatcgattt gttcacgagt
    51241 tgattcaaac tgtgcggcga aattcttccc acgggtgcgg attttatcca acaaagggcc
    51301 aataactggc agatttgaac gactttcagt taagttcgag atgtttacat ttcttgcaag
    51361 gttgataatt tcagttaatt tgctcccggc ttcgtctaaa tctttattgc gaatttgctc
    51421 aagcaggcta tccgcataat tagcagtgtt ttcccccatt gcccggccaa aacgataaac
    51481 tgttcctgga tcatcggcat taatgcattc cgcgacggct ttaatctctt gttcatcttg
    51541 ctcattcagc ccgaactttt ccagttcagc ggaagtcaaa gtaaaagcaa caacctcagt
    51601 tttggtggtc aaattattaa tcatttttgg aatccctcta aattttgtcg caggcttttt
    51661 agaagagcct cgtgggcctg attagctttt ctaacaatcg tagggtcagt gttatttact
    51721 gataacagcg aaagtgtgtg ttgccgccat actggaacca ggacttttat agtttcgtta
    51781 aagcggtcag caatatctat acaagtcccg cgagtgattt ccatctgcat ggcggccatt
    51841 tcatgagacg caagcagtgt tgccaggtta gctaaacgtc tggcaaatct ttccctcggt
    51901 ttatcgaaga caaggcttag atcgtcacta tttttttctt cggtagaatc cctaaggaac
    51961 tcatggcctg cctggataaa aattttaagg cgtttgattt ctgacacata tgtttcaagc
    52021 agctcttcta aagccagtag cgtctcattc acatgtgtca gatatccgtt cccctcatta
    52081 ataagatttt ccaccttctc acgtgcgtgt tggtaacgaa cgcgcttttc aaggtgtttg
    52141 cccgtaaagc gggaaaacca ggatggattg ctactgatag aacgtggatc tgcctccgct
    52201 aaggcactta cgatacggtt caaggctcct gataaagcgg taactgcgtc tttctccaga
    52261 agatttgaat acttatccat agccttcgaa gataaagccg agtcgccgta atggcttatt
    52321 gccccagcat taagcagaag accgggtata aattcttctt tgagttctgc tatcgatatg
    52381 ttgctgctgt cagttgaaac gttcattttt gcctcaaaat ggttatccat gacagcctat
    52441 catttaccgt tctgctgatt tttcggttaa agcgccaaaa cctgggttta tccgttttcg
    52501 aggcaaaaaa atagaatctg atcctcacgt aaccctttgc cattctgatt aaaggagaag
    52561 tcccctactg tctgtgcact gaattcagca ctggatgaag ttaggacatg aagtgcacat
    52621 agatcccctg cttgacctac caatcaccgc cttcaatgtt tagatctggt gaccttacag
    52681 cgaccatttc tctaaccgga tggtcattgt tgtcgtggct gctccccaac agcaggctta
    52741 ccgttccgct ggcagagtaa tacatcgcgt caggaaagtg ctccctgacc tcctaaagca
    52801 atttgttcat gctgttagtt aaacgataaa agcgtcgggc tgcgttcggc atagcttctt
    52861 ccaggaggtc agaagcatca atctcacggc cgtttataac gcggagaata tcttgctcat
    52921 ccataggtta ctcccaggca ataaatcaaa gtggccaggc aaaaggagac tcgcctggca
    52981 tcaaaaagaa taaaaggtcg ttacgaactg ataatgatgg cctggtcagt ttgaggaagt
    53041 cggtttcctc tgatgaatgc tggatggctt aaacgagcag atgacatggt catcgccaga
    53101 aatgtctctt cacgcgaacg cagcaattcc ccccatgaat aggtttccca tacgtcgtgg
    53161 gaaagatcgg attcctttat gtaccttgac tgcattgttg gttcaaaatc gacgggagct
    53221 agactgtcat aggatggatg tacacggtac cccaattctt cctccctctg atggtatgca
    53281 tgtgccaaaa ggacatcatg ggagaccaag tcatagtctt tgtcctgaac gagcgttttt
    53341 acggtatgac taatttttcc aaagccttca atttcccaga ttgttatcat tgtgaactca
    53401 gttaaagtcc gtgggctttt taccagaaag ccatttaatg cacgtcgccc cttcaacatg
    53461 acaacgtggt aggacttgtt gggataaggt ttcattgcca ccagcgaatc agctttaagc
    53521 tcaagtgaca attcaggtac agaaactgac acgagagtac acttgttttt catatggtga
    53581 agaatacggg gcacaagatg cagatacatc attttctcct ttgaaggata taccaggcag
    53641 ctcctcagca gcatcaaaat atttaaatca ctctttaatt agtaaaccac tgctgattaa
    53701 cttcttttat gtttcacaga aattattcgt tttgtttctg ttcgttatac tgctcaaacc
    53761 agaagacgac cggtttttct acaatatgaa gcaacccaaa acgttctgcg gtacggaaat
    53821 tcacgctata tgcgcgagcc cgttcaacct gtttggtaat ttcttttctc attccttcaa
    53881 cactaaaagc tcctttgaaa aggttgcagg gggcgcatga tggaaataag ttttctatag
    53941 catgcagttc agggtgcata accttacccg tacttcgggc aacatgagtt acgccgctgc
    54001 cgacaggggc tctcaccagt tcaaagtcgc gtcgaacagg ctcaacatga tcggcatgcc
    54061 accctttttc aggaagcttg caaccacaat aggcacaacg ccccccaaat ttcattcgca
    54121 gctcagctcg ctgtatttta gagatcttat ttttaggttt tgagaaccta ccatcaggtg
    54181 attcagcttt ggataacttt gctgagggct caggtaattc aactaaattc ccgttgatat
    54241 ttatcacctt gaccatatca ttttccgcct ttactaagct cacgggcaca ggaactggct
    54301 taagtaaccg ctaaagataa cagccactga ctgcatctac ccagaccttc tgtttatact
    54361 caataggcca cccctcttta tctgcccgga tgacgcaatc atttaccgtg gtgcgtgacc
    54421 ggatacgaac atcaagcgga agcgaatcgt tatccacacg agcctgtgcc tcatttaaaa
    54481 tgcgtaaaaa catctctttg gtcattcaga taccccctca actttgcgaa ttttgatcag
    54541 atgagggcga ctcagtttac aaagttgttc tgtcgcttca tcaatcgaat tgaaccgatg
    54601 agcctcttcg atatttaaag tccagtattt cgctttccct tctcccagat cggactcaaa
    54661 ataatttcgc tttacatcca tttttttagg cctgccattt atcttgacga cattatgtct
    54721 gtcatcaaaa agaaattcgt ccccctcaaa agtgattaat acaaatggcc cctcaggctt
    54781 ggaagtccgg gaactttcca ttttcaaagt catacttcag cctctcgata gaactcatga
    54841 aacgtcaaat taaaatggac tcacaccaca ctgattcagt attcctcctg aaccccatta
    54901 ggctctgttg tgatttcata tttaattccg ccaggtgctc ccacagcgtc cgcgaccgac
    54961 tcacacagca gcgagagatc gttgagggtc attgggtgtt caatgtccag cgtgaagagt
    55021 ttcccggctt gcttggcggc tgtcttgtca gcatgttcgg cattaaaaag gtatacggtg
    55081 tgtttttcct gagcgggtgt attttgattt tgcattgatg atccttttgt ttagttcccc
    55141 gattccgggg gtgagtgaat taatttaaat ttatattcgt ctggtttaat tagaacgttt
    55201 ccacgctatg cgtaaacagg taatgcaagg gctgtatcaa caggattaaa gttacttttc
    55261 tggatgcagc aacgcttgga catgatgtcc acattacatc acgatcaaag ctaagttttt
    55321 tttgtataac ccctccattt tcgtgtgttt cgcgtttcag acgcttatac gacctgcttg
    55381 accatcctca tcagaaggcg gtttaacagt cctttcgctg tcgggcgatt gctatcgaca
    55441 tagtaaaaac ctgttttggt cgtaccgtga gcactgctca gcaccctcag ttcccagata
    55501 acgtcacgga taacgccgcc attttctggc ttaaggcatt cagataaatg gcgcatgaaa
    55561 cgagctctta cggcacggta atagcggaac tcctctggct ggttagtatt ttctttcacc
    55621 cggagtcgct ggttacacag agttagaact gcatccatca ttcccgcctt cagcttcgcc
    55681 tggatcgcac cttgttgctg ttccctctca ccttcgagta acgttaaaat tctttctccg
    55741 agtgccgtct tgttgtgtac gtgcaactga acacaggcag ctacgcatgc ccagaatctg
    55801 aactttttta tctgtccacg caatttccgg gctacaacct gacggtatgc agaatcactg
    55861 agtattttaa aacgccgact ggcaaccagc tctggaagcg acactctgtc gcctatcccc
    55921 aggcgggaaa aggtttgtcc ccgttgtgcg agacgatgat agacagcgcc cttgcctttt
    55981 gaaattcgga ccgcgccata acgaagaaga tactgagcag cagtcgttgg agtaaactca
    56041 ccgtcagcga tgcgctggcg taacccgtcg tattcatgcc agataatcca ggacgccgta
    56101 tcttcttcaa cagtcagctc atcctcttcc tcgaatgcca cgacgacaga actgctctct
    56161 ccggtcttta ggctacgtga agccctgggg tcagcctgcc cgtcaaaata ggtcatcagc
    56221 ggcaacgtat cagtcagtcc atcataagct gtaccgaacc ggcctccggg cagtttcatc
    56281 cagagtggag ctggcattgg tgtacggggc acaggctgca tgtcaggctc atcctcaaga
    56341 aggtccagat cggcctcttc ccagaccctg cgatagatct caattgcccg aaacgggcga
    56401 gggttgaaac agtgcaacga ccagaggaaa tcaacgtgga tcacgtttgc ttcctgtaca
    56461 agccgaaatt gtggctcagc catacgacgg ttataagccg tatcgtcaac ctcgccggaa
    56521 agtagctttc tgcgatgctc tgccgcacgt cttgcttcaa cataatcaag gctgcaacag
    56581 gcatgaaaaa gacgttcagt cagggacgaa gaaaagatat tgggttgaag acgcacatat
    56641 ccgccttcga acactttacg accgatataa tcccgcaggc tccagtcgta ctggatctta
    56701 gaaagaaatc gctgaagacg actcaggcca gcctgataac cgtatttctc cgggtcagtt
    56761 cgaaggagcg tttccattga atggtcaacc cctactgctg tgcaaagcga gcacccatat
    56821 cgagccccac aagctgatgt tcgagtgggt ttctccggcg accagataca ctccccggtg
    56881 gcgtctttat aaagcgttgc caggctgaag ttatccggca taaagcttgg taaagggaag
    56941 cgtgattcgg aaccacaggc catcagaaaa gaccagatgt cctgagtgcg ccactccttt
    57001 accggataga gttcaccacc gtgctcagtc agggttactt tcctcgcctg ccctcccatt
    57061 ttgaggatat ttccggccct tcgggcactt tcatcatccc tggagcccag catcaggcat
    57121 accctgcttc gaacggatgc cggggcgttt ttcaggtaac gagctttggc ctggcgcagg
    57181 ggcgcgattt tgtagtcggt tgagcactgt cgggtagaag aattagtcca ggtcggaagt
    57241 ccgcgcccag tcagaatgcg gccgacccag ctctgcgtaa gagacggtcg ggcgacaagg
    57301 actgtgaccg gtagctggtg ttcagcaatg aacattctga gctggttgag aacctgtgaa
    57361 gcctgatagt gcatctcagg gttttcgatc agcgtatcgg acatctgaat gaaatgatgt
    57421 tcgctgatat ttgtgccgtt acgtactgcc ctgatcaatg ccatcagaaa caggtgcaga
    57481 agagaatggg agtctttgcc gccactgtat cccacgcaca ttgtccagcc gtccgtaata
    57541 gcctgataaa tagcagatgt ggctgacatg accagagaag aaagactcac agtctccttt
    57601 tcatcggtat agttcagatc ggcatcggtt gtcagggtct cccaaacatc cgcccattta
    57661 tcatgtttca aaatggcagc attagccgcc tcaggaaaaa taacttctga ggataattca
    57721 aggaatgagt cgcttttttc aataaacata tattttcctg aaccacggta tatgctgcat
    57781 cactgatatt attagaactt taaaataact acagcgcaac catttagcga aattatatta
    57841 aatcaaaatc acgcggattt aatgtcaata tatataaaaa taatccattg taatttaatc
    57901 acccggcaca gctattagtt ataggttggc ggcgtaataa atgccgtatt atttgttttc
    57961 aactcagaca gcggaataaa aggagtgtta agagtcatgt catcaccaca atggcgtggt
    58021 agagctgaaa gctgaaatga atctttcatc accctaataa ccgggcattc cgtacgtgct
    58081 gatggcatta cttcccgcag catcgcttcc tgctttatgc tgtcgctatg cttatattca
    58141 tccatgtctt ttatttcttg aatttcatct tcaccacaaa atgaccagtt agcgtcatag
    58201 aagtaaaact cagttaaatg aagatcgttt tctttcacgt atgccgccaa tttgcggata
    58261 cgctgttcaa gcattgtatc tatccgtaag gaaacactct gcggaacgtc acttgcaaat
    58321 tcattgatac aatcaacggt agaaactatg aatttattgg tcatggcagg ctccaggcca
    58381 ccggggaaac cggtggctac ggtaattggc aggcttaagc gccgcaaagg gtgtcaaggg
    58441 aagggagaag cttgctcagc ttgtcgtaat cgagcggaga cagttctgta acgagttcga
    58501 ccgaaagact agtgttgtct tcttcacaca gaatatagat tccgtcttct ggctcttttc
    58561 cggcacatgc cttcagtcgt ttgttaacga cctcctgggc tgaatccgct acgtcgcagc
    58621 tcaggacata gcttgccaca tagctgctct caccgtggta atgcgtcact ttacacagag
    58681 catactggat accggctttg tgagcctcat tcatgagacg agaaaactga cagccatcct
    58741 ggtaatagtg ggtatccttt gtgaccagaa tagtcatacc cccaaattca tctgtccggc
    58801 ttttactgca tgtaaatgca gcagtaattg ttaccatttc cgagaggtcg aataccgaca
    58861 gcacggcagt tgtgaggcaa attgcatggt caagatcaat ggtctctcca tgaaaaactg
    58921 ccagcccact gctggtaact tctgttgcga acaacagttc ataattgcag tctgggcagg
    58981 atggttgccc aaagctcggc tcagaagggt catactcagg gtggttctcg ataatactga
    59041 ggatcagctt ctcagtcaga gaacaatctg tcagtggctt atcaagcaaa cgctcacctt
    59101 ctgcaatttc tgcttcggta acgaatgtga ttgcttcttg tgccattttt gcctgctcct
    59161 gagtgcaggg aataataaac gacgcctgag tataattatc tgccacagtt gactccttga
    59221 ttatttaatt aatgtatttg atgagaagat cataacaaat acactaatac caactaataa
    59281 cctgaaggcg tttttttaga aaaaatatta agaagaagaa tatgaacact acctcatctt
    59341 aaattaatat cattcaggat taatattcat ttttgcaaat aaaaaccgcc agacggcggc
    59401 ttttataaag agggaaatat cattggaagt tgaaattact tcacggcagg ccgacaaatt
    59461 acgcgactgc tgtgagctga agcgaaactt gtagaggaaa ctataatcac cttttctaag
    59521 tcgtcggcac tgtcagcaat atgatgccgg aaagcctcct ctgcatcacc aggggagtcg
    59581 gcttcgacca ggtaggcctg atcatcatca tcaaacataa tgcgcccgga aatgagataa
    59641 agtcggctca aatctggcgt tgctgcgctc gtgcttcgtt cgttcagatt cattttttct
    59701 ccgtctgttg ctcgtaaaaa gaatgacgcc ggtttaaaag gcgtcgccag ggttcgggct
    59761 aaaacgcagg gttgccatcg aggaagctca ttggctggcc aatagcggat gccaccctga
    59821 gaatttcacc tggtgtggca taacgcagca tttcagagcg tccaaatttc tgatactcat
    59881 ctactgacat ctttctccac tctgggtgag gatcttttcc gcacagtgac cagttgcttt
    59941 cagaggaatc acgacggaga acgtacacat caagcgaggc tgtaagccca cttccatatc
    60001 cccgctgcgc tacaatacga acctgagaac catcgtcgcg ttgcaacgtc tgggttaatt
    60061 tcgtgatagg atcctgagaa tgcatgccat ttacctcgtt ttcaaaagat ttaccgtaag
    60121 taaatgatac cgaatcgaga attctggcta ataggtcaga agaaaaaata atgaatattt
    60181 ttgaagtgta ggataatgat tagaataaaa tggcctgaat aaatcgctag cggttaaatc
    60241 cgcttatttc agagaagctc tgatttagta gttagggaaa acgatgcggt gaaaagtaac
    60301 ttttacaccg caattcagaa aaaagtttca attagtcaca ttacgaataa cccggcttac
    60361 tttcgcatgt gcgttcccct ggatgttaaa gtaaagcccc tcaggcagac tcgtcgccca
    60421 cttaactcct cgctcagcca tacgcttcgg tgtttccagc caaccacgag gaatattgcc
    60481 cgtaacgtca ccgataaccc gtgaaatgca tgctgctacc cggatgccgc cgggaatatc
    60541 gcattcggat tcaacaatat gcataacctc aaataaagca ccatgccgct ggacatgatc
    60601 gccaatgtgc aactcgatag gagaaaccat ttctgtatct gacttcatat ctgtccacct
    60661 ttaatttaga aaccgtctaa attaccaata tagttaatgt accggatgtt aattcaacaa
    60721 gttctgtatc acaaccatca gttttttttg ttgggtctat atcggagaaa caagtgaata
    60781 ttgaatacac tcgttaatac agacaaccgg aaatgaatgg caccctaatt atctctgcgg
    60841 cgtatgctaa gccgttaata ttgtcatttt atggtagaaa caatgcaaaa tgaataaacc
    60901 gcttgtcgct tcaaaccact ttatcaaaac cgttaacttg cattaagccc gatacagttc
    60961 ggcgagctcg tccagcatgg ggttactctt atatcccggt gcggccgtaa aaaggtttcg
    61021 ggaaatcgcc agccattcca tgattttgtc cgtcgccagc caacgtctgc caagtcgctc
    61081 ggctgcgatg ggaactttat gcaggccagc gaagggatct acaacaagat ctcccggctc
    61141 tgtcaaaaac tcaatcagaa acgctgcaag cctggtagga gacgttgcac catgcagcgg
    61201 aaaacctagc tcgcgggcaa tggaatggca aaatctcgta tcagcgcagc tattgccgta
    61261 aaacaaagta tttttgggga tcgttccttc tgttttattt ccaaaggatc cgcttttaag
    61321 ctggtacgcc ccatcaccat aaaaggtcgt gcgattttca ccgcctgctg cctgcaattt
    61381 aagatgctgc tctgaatgcg gttgcagtac acgtaagttg tttgaacgaa ccttactcgc
    61441 atcattggta aaccacagca caggctcata cgatgagcag agctgcactc gttgcttaca
    61501 tgcccagtgc gttggcgatg ggggcttact gcgattcacc cactgaagcc tgtccatgag
    61561 ctcaagcccc agcttgtcac ataatgccag tgtcagacgc tccagataca gagaacgtga
    61621 aggcctgccc ctattaaagc tatcttgagt gatattcaat gccacacttg cgccgggtac
    61681 aagctgtttc acgatcggtt cgaggatacg cagaagccag tcaatataaa cctgctcgcc
    61741 acgccccccg ccatgcccgt agtctcttga atttcgaagg aggtaaggcg gcgaggtcag
    61801 gcaaagatga atttgctctg tgatattgct gaagaaggca taggcgtttc caaaaaccga
    61861 tgccccaaga gaagttgaga aaccgacaac acagagcttt tcccatgact cgtgtaggtt
    61921 tgttttcgtc ttagaggagt atctccagac gccccgtttt tctggaacgc gttcgatgac
    61981 tccggcctgc cgaagagtct gctgaaacca gcgtactttg tgtttgacgc cgctggttct
    62041 ggttttatct gacccaaatt ctttcagttc gtgcaattcg gcatccgaca tgccagtttc
    62101 acgctgcact tcgcgataaa gctcgtcgtt gctcaacggc aattcggagg ctgcgtagat
    62161 ccgtgcaatt aaatccgtag aaatcgtgct catcagccat ccttaatgga gatgcagttt
    62221 aaatatcggc ctgatggttg gaagggggat tactaaatca aaccgatctg tttatttata
    62281 ggctttgtca ggtcatgcag cacagctggg catgcgcaaa gagacccagt cttctttagc
    62341 ggagacacct tcaaaagttg tactcaatca gccccaagat tttgaaactc aatgtgcttt
    62401 tgctcacact cctccctgcc ccacgagccc tgccattcac agatgtcccg gtacttaatt
    62461 tccagcttat ccatctgtga gaggttagct gttgcgaagt ctggccatat gtcgtgccag
    62521 catgcgttgt acgtgacgcc tgctggtggg caatacatca ttgcatcagc atggataatt
    62581 tcaacgcgag gatcgtttgc aaacgaggcc gcaacgaggt taataacgtc ctgttctttt
    62641 tcaattactg ttacatgggt tacatcttct ttttgaagaa tggcgtgaag caccatccca
    62701 gaccaagacc attaatgagc acgcgcccgg tggctcgctc taaaaaatcc tggcaggttc
    62761 tgatctccat cggggtattg gacatcacca catcccagcc gttggacaaa cgccgatatc
    62821 taccgggcgg gataaactcg tctgtattac ctgtatactc ggcacgaagg gcgaggctca
    62881 tcgccttatc tgcggtaatt tcgaatgtgt ccagtttcca ggttccggac gtgccgtctt
    62941 taacgggtaa atcagaaaag cagctcttca tcaaggcaac caaaattcca gtaatgttgt
    63001 tacgctgaac ctatcacaaa cctgctctta atacagttat caggagtgac agcgatcttt
    63061 gaggaatcgt ttaaatcacg ggcatcctgt agcggacgcc cgatatttaa tcaaatgtcg
    63121 caggtgttaa aggaagcgtt gcaaagttgc aacgtcttct ggagcaacct ccacgcagct
    63181 cctgacactg tagtgatttt cgccgttgta gtcgtaaacc ccaccgtctt caaaactcag
    63241 ctgttcaagc tcgccatggc actctgaaat gagtgccgtc tggcaagcat ttttctcaca
    63301 atcgctgacg agtaaccgaa catagctatt ctcatggtcg ccgtttcggt tctggatttt
    63361 aacgataaag tgtttttcag acatttgtgc ctccagcaca gtttgaggtt aatttagcgt
    63421 tgccccggct caccggggca agaataaatc aacccttaat gaaactgtgc ccccaggtgt
    63481 taggcttaaa tgcctgctct ttgatatatg ttttcattac cttgcaggtt tttttcaggg
    63541 ctttggtatt ggcatcggtt actgagataa aatggcgaga ataacggttt tcccggtatt
    63601 gcttatcagc gtttgggtca attgcttcgc tttgcaggag tccttcgtgc ctgccaatta
    63661 ctattacgta gttcatttca cctgaaacac gatccgtgag taattgaatg gaaatatcag
    63721 tcgctcgcgt ggcctggcta gcagaaattt ttgcatgtaa gaaagctccc tttcgaaagt
    63781 tggccggagt caaacctgta atatcctcgg tgctaaaatt aagtgaagat agagttgaaa
    63841 ataaatcaca gctaatgact tcagtattat tagacataac ccggctccgc tcatattcat
    63901 gttaaggtaa ttatatcagg ttgatagcat tacctaataa cttggtggca aaaagttgtg
    63961 gtttttgatt aactaaaatt gatgttctca atactgctca agaattcttt ctttacaccc
    64021 ggagtaaaag gtatacgttc aatgtattta taaagcgtcg caaaggtttt ggtttcaatg
    64081 tttcgtgaaa taacatcatc aatcgggtct tcgaacatat taataaaaac atcaatatgc
    64141 tgctctccgc tttctgaagc taaagagaga atacagacca cttcaatgta gcggttatcc
    64201 tgctctgcaa tgaacaacca gtgcccttcg ttaaaggctg gtgcagcact gaagcgtttt
    64261 acaacaattt ctgaaagagc atatcctgcc tgatccaaca gattaataaa gttgagttga
    64321 gttgaaacca cgtctaacgc tttcataaaa cctccttttc atctgtactt attatactgt
    64381 tacccatccc cccagctaat aacctcccag caaactttca aaaaaaatac cacctttaat
    64441 tagaattgaa cacatccttt ttaaataaca aaaaggatta tgaaacccac aatgtttgtg
    64501 atgtgccacc aaggaaaagt aacttttatg tgctcataaa tcttatttcg tattcacttt
    64561 cctttgtctt tcggtcgtag attatcaggg gaagcataag aagaatatgt gaggtttaag
    64621 caaatgcggt gatcgggcat tataatttgg tgaggctatt ataagtggat aaagatagtc
    64681 gtaggtatag gatcaggtta aattgcattt tcccggttgc cttccctggc ctaccggttt
    64741 cagctcagat actaagacca gcggtaatac ttaaaatatt cctcatttgc agctataaac
    64801 tccctcaaac cgttcattaa tcccttctca aacgctgtca cgataaaccg gtaaccgtcc
    64861 agtgtttcaa tgtagtaaat accgcctggt gtaattccaa catgcaacac ctcggctgtc
    64921 atcataaact ggccttccgg aaaatcatgc gaaaggtaaa tgaaaccagt agtggccgat
    64981 gcgggtgtgg cattcactaa gaccccgtta aactgctgcc cgtgcctcgc cggtacaagc
    65041 tcacttcccc tggttgactt atcaagcagc ctcttaacat ctttttcttc ttttaacgag
    65101 gtatagaccc gcacatcact gtcatcacct gggcgagagc cggtgccaac atgagcaaga
    65161 cgacggtaag cactgcgcat attaacgtgg caggatgccc ctgctctacc ctgaagcctt
    65221 acgccaaagt cttcgcaaag taacaaaatc tgacgtagct ggttttcatg cacggacgct
    65281 gagagtgaaa gattgaaaca ggaaaaggtc agttctaaaa ccttttcgcg tttgtcattg
    65341 aaatgagctt ccagcctgat gactggcttt tccgacattg caaaagcttt gtccgttact
    65401 ctgtaccggc attcatctcc gaaacattct ttaacaacgc tggctatgac cgtgtcgtgt
    65461 tctccatctt ccggagctgg cacaaagatt tcaaattgtg ccggtgtatc cggctcaagc
    65521 agaacgggat agagacgcgg agaattaagc aaagcgcatt cagaattaat gagcttaacc
    65581 caggcgcttt tgtcgtccgg atccttaagc tgctgtccaa ggttatcgca aaagtcaact
    65641 atctgacggg tatgctcatc cgtgactgca cagatcaggt taagaccatg cgtggccata
    65701 cgcagttccc gggttcggga ctgggaattg atcgaccagg ggttaagtga aagcgaaata
    65761 gggcttatgg aagggacgac cgtctcattc tgcaaatctg taagctggca gttcgcagta
    65821 ggcttcgggg aaagggtact aaatatgtaa cttgcctgtt gtttagtact ggcctggata
    65881 taaaacatcg cgtccatgct tgtatcccgg gatgaaattg aaaatagctt catttttaac
    65941 cttaatggat gagcgattta tagtcatgtg cagacaaatg aacattatgt gcgccatcat
    66001 tccattcaaa gaataatcga tacttagagt ttactcgaat ggaggaataa cggtttgacg
    66061 tcattcttaa gcgttcataa cgcaagctgt tggataataa ctcccgctca ctctggacat
    66121 tatccagcgt ttcaagtcga cacagaattg cgttaataat ttcagaagaa atacctgccg
    66181 ttgtttttcc attacggaag aacttttcaa gccgtctgtc tttaaatgaa tggatcatag
    66241 ttcctccgta ataattgacc ttaaaattaa attaaaaggg ctttgaatta atgaatacct
    66301 aaaatgcggg cggcaactgc cagctgctta tcacttaact gacgctggtg ggttaaagaa
    66361 gacttaaggc tttccagaaa attattacta ctggattgtt gggtgattgc atcaaccatt
    66421 ttttgatgag acctgcacca tgctgtgaac gcagaactgt gggcgctttc agtccttaaa
    66481 cgctcgtctt gcagggatgc tgacactttg cgggcagctt gcgcattaat gcggtacagc
    66541 gcattcagcg tgtaagcagt acgggtcgtt tcgaggctgt aacccgtggc tttacaagcc
    66601 atacagcgac ttctataaaa atgcttacgc tctccccgcc cattgcattt atcgcaaaca
    66661 atacgaaaag tatattccgc agtacctttt acagaatcaa cacagcggat ttttgcgctg
    66721 gagatttcaa ttccactgcg atcataatat ttggtcataa tgtgattcct ccggttagtt
    66781 ctggagtaat catgacagaa tgaatctact ggctaataac ctgagagtaa atattttaaa
    66841 aaaacattga gagagggtct gcaaatttat acacgaagga ttcaaatata atttgtttaa
    66901 aaaattaaga gcattctgaa gtaaaattgc atcaaaaagc attcatggat aaatcatgta
    66961 ctggtgccag cgatttaaac gaggacattg ttccggtgta attacacagt ttagcatcat
    67021 agattataac caaaaggaag gagtccttcc cgtctcggga atattacttt cccgtttgca
    67081 gtttaagaga cacttaatga gaaagtaata attaagtcat gctcaactct acattttaca
    67141 ttgaggatgg cgtaacaggg tacggcatac taccgtaccc ttgtgtaggg tttatgtttg
    67201 agggaattct atagcaaatg tggccgtgcc agattgacca cttacagcgg gagtaacggg
    67261 atatgtgcgc tcttcaccat taccaagatc cagtgacagc gatttagttt caccaggctg
    67321 gaccgtaact ccggcaaccg taacgccgaa ctgggcgttt ttctgaacag tcagggttcc
    67381 gtttaactgt ccggtaatga tagaaccgtc ctgacgacgc aacacactgg ttcggatgat
    67441 ggccagcggc gtgttgtccg ttgctttcag tgctacggct gtggccagcg tcttgagatt
    67501 atccagcata atcaggttag ctggctggta ggtaaaatta agcgttttag tggtccggtt
    67561 acctgattcg tcaatagcca gagcctccag atgatacatc tgtcccgatt cgtcagtatt
    67621 ggggaagatt ctggggtatt caggaataaa gacatccttg gatagcggcg tgaatgcaag
    67681 ggtgaccttt tcagagttag gtccaccagc gagctgaagc gatatcaggg aagcatcccc
    67741 agaggcatca gtaacgctta tgcgtaggtt ctcaagccct ttaaccagtt ttccttctgc
    67801 gtctgcgcca ttaaagctga acgcaataac cggaagcgtt gagtcaattt tcagcggtgc
    67861 attaagcgtt ttggttcctg tgtttccaac aagatccgtg gcagacacgc taacaaccgt
    67921 ataatccccg tccggtagac cagcgtatga gaaagtggcg tttttggttt tataatcgct
    67981 ttcactgaca gtcacaggct tcagggtgaa agtttccccc cgggcatttt taagggtggc
    68041 ttcgaaaact ttggtatccc agtagctgat gttccaggcg ttgacgcgat cattatcggt
    68101 ggccgtcata gtgattgtct tggaggcctt gtttacctga gcgacattaa ccaccggtgg
    68161 gttgttatcc cagataaccg taaaattacc agcaagcgca tcgaatatgc tgtcaccatc
    68221 ttttcccgag taaagatgca gatactcaaa tcctttgtca ctggtgtagt tgaagttaac
    68281 cgtcatctcg catgaacttt gtccgacagg aatagtgcag aaccaggctg cattttttac
    68341 cgttctgaac ttttgcacgt atggtcgggg ttctgcggtt acctttatgc ggctaatggt
    68401 ggcggtttta acgctgattg aggcctgagt taaccactca ctggtatcac tccggtacat
    68461 ctctttagcc actatcttcg gggctatttc catcgccggg gctggagtga agttgaggga
    68521 gttatgatga attcgtctta ctcctcccgc cagagtctga aattcatgat aagtatcccc
    68581 cacatttgga tatatgtatt tgaaagtata gatattataa gtgctatcgg acgtctggaa
    68641 attcgagtcc gcccagccat atttggaacc gttaacagca gtaaagtcac ttttcttcct
    68701 taatacccgt acggaaatag ggttctggaa gacggtcatg ccagactgat aggagaccca
    68761 tgatccggta gtggcgtcct gcacctggat gatatcgtca ggcttaaccc gatcaattac
    68821 gcttcggcgg cttagttcgc tcctgtttcc cgctttgtca taaaggtaga tccccacttt
    68881 atattcagag cggttttccg gtgccagggc attgctgctt gcgtcggcga cttgaacggt
    68941 tacgctacct tccactgtat taatttccgc tggcttttta cgctccactc cagcggcatc
    69001 ggttatgaaa tattcagcat tagcaagccc ggaaccttta tcactcagtc cattaaagac
    69061 cagtgcctgg acgctggcgt actgcatacc ggctggtact gaagtgaaga tcgcttcgct
    69121 gccaaagttc cacccatttc tcgtataact tatggtaccc gttgccggag gcgttcggtc
    69181 aattgcaagc gggtaatcct gccgggagac ctccttccct tgcaagtcgg taatcacctc
    69241 tctgagggtg aagctatctt ctcccatcgc tggtacggtc agagtcttgc cgtaataatc
    69301 aaagcctgtc gaagatgtgg tacggtcatc aacggtaacc aggctgcttt tcgtgctcca
    69361 gatgaggctc ccgtcacttt tcagcagact gagcgtaata taacggtcca gaccggaaat
    69421 aacggcaacg tcaaagctcg ttaccggatt aatccatacg gatgcaggcg atacggtctt
    69481 tttaacgttc agggtatctt taaagctgaa ttctgcgatt tcagcggaag ctcctgcgct
    69541 gaaacctgca aatgcaataa gcagggctag tttgattttc atgggttgtc tcctgatcag
    69601 gttccccatg atactttttc agtgttcgtg atcttttcgg gaaaatagct atttttgatg
    69661 tttttctttt ctgcccggcg ggactttttt tgtttacgtg aatgcaacaa aaccagaaaa
    69721 gttacttttt gatagggtaa aattaggttt ccctaatttc cagaagcaag cgaaagcaga
    69781 actagcttaa tagccattaa gaacgccata cctattgata aataacgctc cttacattta
    69841 atgatttgag catttaaaaa tgaattagcg aaagaatttt ggtttgcttt ttattgcatg
    69901 agtaaaacag tattaataat ccggagccat tagaacgtac tctaaagact ccggtataca
    69961 gatatcttgc cagtaaaaat ggccttactc ctcatcatcc cccagcgctt ttttgatggc
    70021 gcggcggcgg gctgcatcac ctacacgata tccgactgaa tatacgtcat tcaaccggcg
    70081 cagaataaga tttatttcct catcctgaat gtaggcaggt aaacacagaa ccacgtcgcc
    70141 atcttcatca tagactcgaa caacttcctt ctgcccatct cgctcgcgaa taatctggac
    70201 atgctgaacc ctggtgtatt ctgggtttac gctcatttta agtatctctc tgtaattgtt
    70261 gttaccagtt agctataagc cggataattc tggtattcag tgttctgcac agcaatcgcc
    70321 tgctcgtgga tcattgacac tgccaggcgg gctttaactc gcttgctggt gagaaaacgc
    70381 ttcacttctt taagttcgct gccagccgac agcatattga agacatgctg tttgagactg
    70441 ttgttatttt tggccacttg tttctccatc atctttgtac atggttattt caggctggcc
    70501 tgccagatca cacacgttat ccatatgctt ttggacccag tctgttagac ccagaccttc
    70561 ggcctttgcc tgattgacgt aacgcagttt acgttcaggg gtaacccgca tctgtagttg
    70621 tgccgtcgct ggaaccgcct ctttcagggc gttaaggccc ctctgatcac gggcctgaat
    70681 tgatggttta ccgctaggca tctgatgtat cgctctcccg gcgagcggtg gacagctcta
    70741 tttcttttgc gatagcttta tctatggcat ccagctgcat ggcaaacttg atttcaagcg
    70801 aacagcgtaa tgccttcagg gcgcgttctt tggtgctgta ttgtggtatg ccgttctggc
    70861 taccattcat gcctcgcatg cggcgggagg ttgcatcgac aacctctccc tcttcccgtg
    70921 tgccgtgaac cgtagttccg ctccatgtcg gataaacagt gccagtggcg gtgttgaagc
    70981 tccagccgtt ttggtattcc cccgagacct ctggtacggg catatcgcgt tcaacgccat
    71041 agtcagacca gcgtaaagcg cggtttattc tggcctgtgc caccagctca tcatacgcgg
    71101 cttgttcttt tttattcatc gccatttagg gcaatctcct tagaggggaa ttaggtgtta
    71161 tatcggtacg taagtgcttt tcaggcctaa tctctgacaa ggcctgatgt gccagactgc
    71221 cgttgcattc accgttttat ggcggttgac agagcctcat taagagccgc aattagctca
    71281 ggcgaagtcg gctccagatt tttggaagcg ttcagcagct cctgaagtga agagatttcc
    71341 tttggctcca cctggtttgt ttcaggtgcc gttttttgca cttcatccag tgtacgctgt
    71401 gcaccgttat ccagcaccag cacccccccg gcacgaattt ctgaaatggt gcgcaacgta
    71461 tacatcaatt tatcccagac acggctacca acctcgaacc cggaatcagc tactttttct
    71521 tcattatgct tttgaaaaat ttcttctaac caagtggtga agcgctttcc aaaagtattg
    71581 gcggctaaag aagtgcagga ataaacctgt tcgacctgtt ttgttccatt tttatcagtg
    71641 aatgtaatga gaccgattcg gccactgtta acagtgtaaa agcgaggttg aaagccagct
    71701 ttgagaaggt tttcaatagc tgaaaaaaaa tcttttttga gcatcggttt caaaatggtt
    71761 ttccttttat gcccggtgcc gccggggcgg tggcgttaaa tatacgccat gtaagtaaat
    71821 taatttatac ccatttgatt gtcaatacaa acaaaaaaac aaaccatgtt tattatttta
    71881 tcaacgatgc tattttaaag tccgtctaaa ataaaaaacc aaaaagttaa atttgaagcc
    71941 gtccttccta aattcatttc ttgcgcatat tagcaccctg ctttaagtaa ataatttttg
    72001 aaaaagttgt ctggaggtta ttagctcgtg catctggatt ggtaatataa agccaacaca
    72061 gaaaaggaaa acaaaatgta taaattagta tctcctcgtg aactgactga gattattacc
    72121 ggtttactgc ttaaacctga actccttggt gagctggact caccagaaaa gcatcggatg
    72181 tttatggcag atttaggccg cgtggtggcc gaacattgtg gaggtctggt aaacagcgtc
    72241 gtcttgccag gaacagaagt tacagtgtcg gatgggttac cgcttaatgg ccagccggta
    72301 cgttatctcg gaatcaaaga gaacatccct cacctccttg tagagcctga tgcttcctta
    72361 ccttcgctcg ctaaaaacgt ctggatgtat gcagatcctg aaggctggaa agaacatttt
    72421 ggagctgagg aagactgcct tactcctgaa atgatgcagc tgttccgtaa aggtatccag
    72481 gctcttcaga aagagcatga cacccctgaa attagcctca cacttcagga ctggcgcctg
    72541 gaggaggaaa cactgccaga agaggacagt caggcctatc aggtcagcgt taccggccaa
    72601 cataacatcc actgtgaagt tgttaacaag gaaggtaacc cctgttttgg tgtcatgttc
    72661 gaaatcgatc agggtgtgcc tgccttacac atcaacaccg gcggggatat gttgctccac
    72721 attcattgcg cccataacgg actcgttctg acccctgatg caagcggtca gcgatttgat
    72781 aaggctcccg ttgaccgctt ctcttataac agcccatccc tgctgttgtc tgccgactaa
    72841 ccaaggccaa atctgaattg tcccgtttaa gtaaccaacc cgctgccgcc aggcgggtaa
    72901 atcctcttaa tggagtttta atgcaaatct caactgaagt tctgaacgtc ttatctcgct
    72961 gccgtgctga agggaacttt cttttcctgg ccgaccagct cgaccgcagc atttatgtta
    73021 agacaaacaa agtgctcgaa gccgccggtg gcaaatggaa ccgaaaagag caggcacata
    73081 tttttacggc ggatgcagct gagcgtatcg agcaaatcat tctgacaggt tcggttgaca
    73141 tcccacgaga tctgttcaat ttcttcccta cacctgagaa tttagtcaca gatatggttc
    73201 tacgcgctga accagctgcc ggggagcgtg tactggagcc agagtttggt gatggccgca
    73261 ttctgaaagc cttaaaactg gcggctccgg atgcattgat taccgggatc gaattgaacg
    73321 atgagcgatt ccttgcagtg aagaacgata gtgtccttag cacaggagtc gagctggtgc
    73381 ataccgactt tcttgggtac cagcccgatg aaacttttga tgttatcgtt atgaatccac
    73441 cattccttaa acgctctgac gttaaacaag tcatgcatgc catcgcaatg ctcgctaagc
    73501 gaggtcgctt acaggccatt ctgtcagctg gggtattgtt ccgggaagac acactgacaa
    73561 aagcgctcag ggagcgagtc aaacaacttg gcggacaaat ttcgcctctt ccggatgata
    73621 catttaggga gtccggaaca aaggtcaaaa cagcccgcct tgaaattgat cttcgccgct
    73681 aactgacaag caaccggaaa gaaatcttaa tacgagtagc cggttaaagt tacctgaccg
    73741 gcttaactga ctaaatcaat aaagagtgaa cagaaatgac gcatactgcc gtttctcagg
    73801 ctaatagtgc tttgcagcta cccacggtgg agcatgtcta cgctcttctg aaagcaaatt
    73861 gtaaacctga ccgctttgac gggcgtgacg gacccgtgtg gggccaggaa tactcgtgga
    73921 atctggcaaa agatcgctta caggatctgg agaaatacgg taaggcatat gtctcccgtc
    73981 atgaagaccg tatgggggaa ggatttagtt ttggtcctga cctgttaatt attcgctaac
    74041 gctcctaatg cctgatgata tggtaagcac aactggaaaa atatgttttc aaagcctatg
    74101 accactttca caccagaacg tattgaacaa attttggaat ttgccgaggg tagtaaccca
    74161 agcgaagcaa tgagtctcag agctgacgaa gttgctgtac tggcacgtat tggaaaggca
    74221 gttatgtcga ttgcgcctgt ttatcagtgc gagttttgcc accatgacgc aaccgggcaa
    74281 cttcagtggc actgggaaga tgtgaacaaa gctttttatg ataaatacga tccagacaga
    74341 cgcggaagac gtcgaatcct ctataccgcc ccgccgatgc ctttagtttc ggctgacctg
    74401 cttaacatgg cttcatctgc tattgaagac ttgctcacta acaaagacag aagtggtgcg
    74461 ggaatgtgga atgacattcc agaacagcta cgacgcgcag cagaactggt aatggataat
    74521 agccgggccg ctgaaacaga agcgatgctg atgcgtcttt atgtagaatg tgacacaggt
    74581 gagcgcaggg gcaacggcac tcaatctggc gtagcaatgc cttcttggca aaccgttgaa
    74641 gaggcacgtg tgttgctagg ggtgaaatga tgcagttctc gccagggcag tttgtaattc
    74701 acaacaagaa gcgccttgcg gaacgaaggt agacgtactg actgaggttc actcccctct
    74761 cgactggtgg cgtaatgccg ccaggttttg attcatatat gccgtccgtt aacgcattta
    74821 tatctgacat acctaattta tcctgattct tttttacaca aagtaaaagc atcacttaat
    74881 gcgatatgtg gatgccgata gtttcaggct aatgttataa gttttgcaat cgttgccagt
    74941 ttggacacca cagaaatgtc agatgtaatt ccaaaaagaa agatttccgt cctgaacgca
    75001 caataaggtt tgtcgaaagg caaattatag atttgtaatt tcgagcacca tatggagaag
    75061 ttttttatac ttttacgaac atagtgacct ttaggaaaag cttaaaataa caccaaacct
    75121 aaaggggaat aagaatgaaa catctcgctt ttattactgc tgtagccgga ctcggtatgt
    75181 ctgttcaggc cccagctcag atatatgaat cggcctttaa agacacgaac ggtattgaga
    75241 tccacgcccc gtcttctcgt cttatgctta atccggcatc accggtaact ttgacactta
    75301 tttcaggtct tgatcgtttc gttaatgtca aagtcacgaa agacactgga actgtcattc
    75361 ttaatactac gactacacgg acgggtgtat cagaccgact aacagctgct gacggtagtg
    75421 agttctacgg caaaaaagta actttgcctg ctttgggtga aggcaaattt gtcgttcaga
    75481 taaacgtgtt agatctcaat cagaagcctg tagcgaccta taactataac tggctaattg
    75541 atgtcacccc tccagcggca aatgctctta ccgctaatac tggttctggc tctaccgctg
    75601 gtgacgtgtg gaagcttgga ttagaggcaa cggggcagta tgacttcacc tcttcgggcg
    75661 taagtgatgc aaatggtatt gataagggcc taatatatat ttacaggcag gacggtagcc
    75721 tctacagcac tacacagatg cagtatgacg tatccggcca aaagatgtac cacacttact
    75781 ctaagaattc agttaaggga accggaatac cagacagcaa cctggatgaa gactttactg
    75841 caaaagttgt tatcttcgat aacgcaggta atagccgaac gctgccaact caaaaatttc
    75901 gctacgacaa cacgctgggt gagatgacac tgtgggccgt tcatgatcca aatacgtctt
    75961 ccagcgtcgt acccggggtt tctaattatc cggcttacaa agccggtatg gtcgttaacg
    76021 aaaaccctat tcgattagtc taccggatcc caaaatctaa ctaccgtgct tattcagaag
    76081 gtgggcttca gttcatcaat caatattccg cccccaaaga gatagctgta gacagcactt
    76141 atgcttatgt tgaaatgact cttccctatg gctcaattaa tggggatatg gctcgtatgg
    76201 cgaactttgg ccagtgggga gggtattatc cgtcatacag cctcgttcta aacccatctg
    76261 caaaccaaac gcctgcattt gcgggtacct gggtagattt cctcgatgat aaggggaact
    76321 gggttaagtg gaaggatttt gagagtgtgg cttcatcacg actgccaatt aaaatttccc
    76381 gacttcgttt taacgttgaa gcccggccct ttgcacaaga gatcggcggt aaggcgacct
    76441 gcaccattcc ggcaggaaaa acctcgtgtg aagcgcctga gacgtttgat atggccttgg
    76501 gtacccaggg ctacaatagg atcctttact tcgttcgcag catcagcaat cccattttgc
    76561 ggtctgagca atggattatg acacgctgga acaataaaca actgccggta ataaactcga
    76621 tatcatatga cgagactaac aagcagctgg atgtactggc gtcacttgaa ggcgatggta
    76681 actggttcga ctcggtctca ttgagggaat tttatctttc cgataagaac accggtaccc
    76741 ggatgtcacc cacaggcgta atcaaatctc gtatctcagg taactacacg attgcttatg
    76801 atttatcccg tcagtctgaa ggaaaataca acgttgaggt caacatcagg gacttcttcc
    76861 agaaccagac caataaaact ttcggagaaa ttgctctgga taacactcct ccgacagtgg
    76921 ccataacatt cgacggaaag ccggtaaaag acgatacggt agtgtacggc ctggagaacc
    76981 tcaggatcgc tctggcagat aatctgacaa ccccgaggat aacccgtctt cagctcgtag
    77041 gtggccccac agctgataac gttgagctta cgtggtcacc ggcaggcaaa gatacataca
    77101 tgcctgagta tccgaggctg ttcccaaatt tcgaaccatc tgaaaattat tcaattagcg
    77161 taacagttgc cgatagtcag tcgaatacca aaacctatac tcagaagttc agttatctac
    77221 cgaataacct tgtgcagtta cataatctac gcacattatc ggtcagttcg cctctcaaaa
    77281 cgacagatgg cgtacccctt gcgtacctgt ccactaacgt tctgcgtaag acaaatggag
    77341 aaattgctaa aggggtccag aacgcaacgc tgactgtgcg gaaggatgca gccttcggta
    77401 ttaaatttaa cggggcacag gcggctccag gtgagtcagt tgaggtgcaa atagatatgg
    77461 gccaggggga taatcttctg ttacccgttt atccttccga aaatgggaaa gttggcacct
    77521 cagaattcat gattcagatc gacgagttga agtaactacc cggagccgac agtaaaactg
    77581 acggcttcaa ttttactgcc ctccttgact ccgatcagcc agtacgtctt cagagattcg
    77641 caaggaagaa ccgaaagaaa agttacttta atcgtacgtt tccagcgatg cttttaaaag
    77701 acaatgcaca ctcgttgatt acgacaatgg gagtgagtgt cgaaaccctt gagtaaggat
    77761 acccggtaaa tatacagccc cggggatcct cttccttcaa ccggggatga caacggtagt
    77821 gagtccggca actcactccc gttgtcactt ctctgacata tcgtcatacg agcttactca
    77881 agtgcatcca caaagatggg atcgttttga atctaaactg gtactggtta gccagtcact
    77941 tgcatctatt cccccgtcga tacttaagtg acaattgtag tgatctgcaa tactggtgtc
    78001 tcagaaacac tgacgacggt agagactcaa taccctaacc cctgacaaca ggagtgagct
    78061 tagaggtgtt acgctgctgt cacttaatgc ttgggaattg cctgactcac aaccattgtc
    78121 atccggagct actgattaac gttgaaccgc tggactttaa tgacagtggt agtgatggat
    78181 aggctcattt ccattgtcgt cattttatcg gacaagcctc ttcgtcctac aggtttaagc
    78241 tgacaatggt agtgattgga tgatctcact actgttgtca ctcagttctt tgagcggacc
    78301 cttccctcgg ttggtcggca ttaacaacgg tagtgactcg attggctcac tgccattgtc
    78361 atcgtgtaaa tgacgtacct tatcagctca gctgaaagca atgacaacgg aagtgactct
    78421 aattgctcac tgccattgtc gtcgtgtcta ttgagagcct tatcagtgca cctgaaaagc
    78481 aatgacaacg gtagtgattc taatggctca ctaccgttgt caccgtgtgt attgagagga
    78541 tggtccactt aactggacgt ctatgacaat ggtagtgact ttaatagctc actaccattg
    78601 tcggcgtgtg aattgagagg atgatcagct cagctgtacg gccatgacaa tagtaatgac
    78661 ttaatgagct cactaccgtt gtcaccctgt taattaagag gctcatctgc tcttctggaa
    78721 ggctatgaca acggaagtga cttgctgggc tcagtgccat tgtcgccgta tgaattgaga
    78781 ggatcatccg ctcttctgga tggcaatgac aacggtaatg acttaatagg ctcactaccg
    78841 ttgtcatcct gtaagttaag aggttgatct gctcaacggg acgactatga caacggtagt
    78901 gacttgctgg gctcactacc attgtcaccc tgtgaattga gaggtagatc cgcttaacca
    78961 gacgtccatg acaacggtag tgactttctg ggctcaatac cgttgtcacc ctgtgattta
    79021 agaggttgac ccgctctact ggacggccat gacaacggta gtcactttct gggctcacta
    79081 ccgttgtcgc cacatagaat gagaggaaca tcagctcagc tgaacggcaa tgactacagt
    79141 aatgagctgg atgaagcata accattgaca tctggcccaa ccggaagccg tattcgccaa
    79201 tccaatcgag attcacaatg gccgtgactc gccgcattaa gttccggtgt cctcccaaag
    79261 ctgaacgcac actcggagga caatgacaat gccagtaagg tacacatcat taccattgtc
    79321 actatagcta ccagagaagc cgggatttga atgtcgatgg tagtgagtgg gtcaactcac
    79381 tgccattgtc accccgttac gatattttcc gttggatgta ctggccaatg aagtaaagcg
    79441 tagaaaccgg gtgttaacag gtgactcagg agaaagcgtt gaattcgcaa tctcgatcta
    79501 catagggtgg tagagaacaa tgacaacggt aatgactttt gactcattac cgttgacgtg
    79561 aaagagcggg ctgggactaa cgaaaatcga agaagtaatt tagcacccgg agcctgaacc
    79621 gccgggttaa ctttagctgg cgttgctgtt ctttttctgg cttcgaagac tacgaatata
    79681 gcgcagttct tcagcggtta aatcatggac ggtaagaaca tcatcgccgt ctatcgggtc
    79741 agctggtggg cataactcac cttctaaaac agaagaccct gagttctctt cttcatcttc
    79801 aaccacttct aaaggaggct gagtattgtt caaattcaga tcgggatccc gcttatgaat
    79861 ctggaagtat acttttccgt ctttcttaat ttcggtgtac tggaggtatc ctatcgatgc
    79921 caactcttca agagcctttc tcacggtagc attctgacta tttgctcgtg ttttgaggtt
    79981 cagacgattt ttcagccgag taagggatat cggtatagga tttggcggta atgactctat
    80041 gaacgtatag agagcctggg cgctttcctt cttggccaac tccttaattg ccttcagctg
    80101 catcaaaacc ttatgatcgt attgatagag ctcgaaaatc ttaggatcaa cctgaaggac
    80161 aacctgatct gattccgggt ctaacagggc agactgtacc agatgcgttg tatagacttt
    80221 ggacgagtta ttactggtga acgacaaggt aacggatgct aacctgcgta aggaggcgtc
    80281 tatacgtttt ctggacgctg tagatgagcg ataattttca ggcgtacata gcttgaggaa
    80341 ttcagtgaat tttaagctta tcgtgtcatt gttaatcgga tgattggcat aggttcgaat
    80401 gatgcccatc cacgtcttaa aatctactga catatcaaga cgctcaccga caattgaaat
    80461 attggtgaac ccctcgctct ccattaaaga gagcgtctgt aactctttcg ttgcgtcaaa
    80521 gccaaccgtt ttatattccc gattttgacg ccccacactc tttggtgatg ggacgaacag
    80581 cccgagccgc atcaaagcaa tagactgcac cgtacggttg ctgttaggac gcaaaatgat
    80641 gtctttacct gattctttct ctctaacaga gaaagccctg gtgaccaggt cctgctgctc
    80701 agtatctttc tctttagtca taataagtta tcactgaatg tgtaaacaga ttggtgaata
    80761 gtaagcccca gcgaactcta tgtcactgga tggatcattg tgatgatcca tatctgtgca
    80821 taagttctac ctaaaaaaac gactccactc attaaaactt ggcaaaaact ctttgcatac
    80881 aatgacctgc aactcttatc aacaacggat cagatcaagt taaaaagatc taatgaaaag
    80941 tcactactat tgtcgctctg atcactactg atgtcaaaaa actcattacc aacgttataa
    81001 taatcactac caatgtcaaa ataatcacta ctgttgtcac tgatcacgtc tcaggccttg
    81061 tgccgtctgg cctggaggca gcggggatct cttttgatct atcaggaaca ctaaggtact
    81121 aattattgga actaccttgt ggaaaatggg gataaataaa tgcttagttc ttatacaggt
    81181 ctcaacttgc ctccctgata aaaactgtcg tcaaagctaa atcacagcca caggcatttt
    81241 cggtggataa atttttgaga aatagaagca tacatgcaga ctcgtgtcgc aagtaattga
    81301 aagtaataat ttatttaaat aatgcgagtc accttacctt acagtggaag tttaagtcta
    81361 acctcactac cattgtcact taaaatcatt accaacgtcg aaatagtctc taccattgtc
    81421 ttttaagtca ctcccgttgt cacttatgtc gctactgttg tcagtgacaa tgctccagcc
    81481 cagtaaccat gcggcctaca gcgtaccggg atcttctttg tactctctgg cacctttggg
    81541 atcatttatt ggatctacat gagggataaa atcttttgac gatttcgtag tgcagttata
    81601 ccagcgactt agcaagacaa aagctgcaat ttagtgacga gttactagtc tgcccaacaa
    81661 gagcaatgca gagaagatat gtggtgaaat gaccatggta gtgagtctaa tcactaccat
    81721 ggtccgtgaa gtggtttact gaatttggcc acctgaacag aggtgatatg ctcacctcag
    81781 aacaacacag gtgtcataat gaaaaaaaga aatttcagcg cagagtttaa acgcgaatcc
    81841 gctcaactgg tcgttgacca gaactacacc gtggcagatg cagccagcgc tatggatgtc
    81901 ggcctttcca caatgacgcg atgggtgaaa caattacgtg atgaacggca gggcaaaaca
    81961 ccaaaagcct cccccattac cccggaacaa attgaaatcc gtgagctcag gaaaaagcta
    82021 caacgtattg aaatggaaaa tgaaatatta aaaaaggcta ccgcgctctt gatgtcagac
    82081 tccctgaaca gttctcgata atcgggaaac tcagggcgcg ttatcctgtg gccactctct
    82141 gccatgtgtt cggggttcat cgcagcagct acaaatactg gaaaaaccgt cctgaaaagc
    82201 cagacggcag acgggctgta ttacgcagtc aggtacttga actgcatggc atcagccacg
    82261 gctctgccgg agcaagaagc atcgccacaa tggcaaccca gagaggctac cagatggggc
    82321 gctggcttgc tggcagactc atgaaagagc tggggctggt cagttgccag cagccgactc
    82381 accggtataa gcgtggcggt catgagcacg ttgctatccc gaatcatctt gagcgacagt
    82441 tcgccgtaac ggaaccaaat caggtgtggt gcggtgatgt gacctatatc tggacgggta
    82501 agcgctgggc gtacctcgcc gttgttctcg acctgttcgc aagaaaacca gtgggctggg
    82561 ccatgtcgtt ctcgccggac agcaggctca ccatgaaagc actggaaatg gcatgggaaa
    82621 cccgtggtaa gcccgtcggg gtgatgttcc acagcgatca aggcagccat tatacgagca
    82681 ggcagttccg gcagttactg tggcgatacc ggatcaggca gagtatgagt cggcgtggaa
    82741 actgctggga taacagccca atggagcgct tcttcaggag tctgaagaac gaatgggtgc
    82801 cggcgacggg ctatgtaagc ttcagcgatg cagctcacgc aataacggac tatatcgttg
    82861 gatattacag cgcactaaga ccgcacgaat ataatggtgg gttaccgcca aacgaatcag
    82921 aaaaccgata ctggaaaaac tctaacgcgg tggccagttt ttgttgacca cttcaccgca
    82981 gtaagcgtta cttacgcaat gaacgtcgga ctgatttgca acaacatggg ctacggcgca
    83041 tcagaagacg gccgttgtgc ttcagcaaaa cagccctgct ttattttaat tcttcaatgt
    83101 taatcatgaa ctcagatctg cctgtaaggc cggatacagc agggaaaata ggaaagctac
    83161 ggctgtcccc gagccccaaa tccagttgaa gctctttgct ttcacctggc atcgcagaaa
    83221 caccatttac agtcacgccg aatgcagcgt ccttacggac agtaagcact gcgtcctgaa
    83281 gccctgtagc gattgaacca tcctttttac gcagctggct ggcatacaga acagccagag
    83341 gagtattgtc agatgttttg agagaagcat tgacagctaa ggttttcaga ttctctagcc
    83401 tgacgagatt gtttggaagg tagttaaatt cgactgagct ttctttaacg ttgttcatct
    83461 catctttggc ctgaactgtg agagtgtatg tttcgccttc attaagagac ggaaagatct
    83521 tgggataatt aggtgcatac aggttgtttc ccagattcac ccaagacaat tccaccgcat
    83581 cagaaacagg gccaccgcga agagtcatac ggcttaagga tggtttagtt agagcatcgg
    83641 tgagctgtat acggacgttc tccagcccat atactgttac gtttttgctg atcggttttc
    83701 cttcgtagct aatacttaca gatggtgctg tattatcaac gacaacagtt tgataaggga
    83761 ggttaccggt attgttgaat gtatcttggg cattaattac cacgttataa ctgccttctg
    83821 gtacctcttt catgttgaac tcatacgtgt agttcccaga cgccatattt ctacctgttt
    83881 gtttgccggt tacgcttatt tctgcgttgt tacggttttt atctgacaac caaactcgat
    83941 ttacataaac atggtcgaaa tatgaaccat ctccaggttg attcacgtaa acctggagaa
    84001 tgttggtggt ttcaatgtaa tcaaatccag tgacggaggg acccagtgta tgccaggcta
    84061 tattctccca tataggggca aagaaggttg cttcggtggt tgaccttact tcatagccac
    84121 tatgaagata gccggtagtg ccatttataa tatcctgggg caaagagacg gtacaggttg
    84181 ttgagccagc tggaatactg catgttgctc cgccagtgat tttttgatca tatggcctag
    84241 cctgtacatt gaaccggata ttagtaagtt ttataggcat atcagatgcc ttgaacaggt
    84301 tccagtttac gctgttgaac catgttccat cagccttttg tcgttctatg ggtgaacttc
    84361 cccaagccgg actctttaca gaggcaggat cccagttgag ccagctggca tactgaccaa
    84421 gatctcctcc agaccattga tatgtattca caggtctata gtagtttcca tctaaggcac
    84481 cctgtggcag cttaacttcc acgtagacat aggtggcatc ttcggaaagg acctgtactc
    84541 cgccatagtt attggtaatg ctcatgccac catttcgata tggcttccag ttagttcttg
    84601 ggatacgtat aaccaacttg taggggtttt ccagcactgt aaggcctcgt ttaaacggga
    84661 cgtatcccga agaaatgccg ggtacaacac tggtgcttac acgtgagtca tgaactgcaa
    84721 atggcgtaaa ttctcccatt tgatcgtcat ataaaaaccg ctggggagga atgttaagcg
    84781 tatttcctgc caggtccgta acgatgaaat tgaaggtgaa ttcttcatca agatcacttg
    84841 agggcatgcc agcctgggtg ttcatatctt taatccacgg atagaacgca cgtttattgg
    84901 ctgtgtcata actcaggtta ttgtcggaga ccacagaacc attacttcgt ttaatgacaa
    84961 gacggatctt ggcaattcca ctagcatcct caataccgtc tgcaaatata gaaaactggc
    85021 cactaccgcc tcggcccaac tcccaaagtg gcccagaaag taccatgtcg taacctgcgt
    85081 tttgactcgg ataaatactc ttatagcgtg gaggagttgt atcaacgatg aaatgataag
    85141 tagatgtgct cactacagtc tggcgaatat ccagagtttc attgactaca gtaaaggtcc
    85201 cttctccgag cgccggtaga accatatcct ttccatagta ttctgttcca tcggcagcaa
    85261 cgatacgatc tgcaacgctc gttttggtcg agacggagga atacataacc tttttatcgc
    85321 tgtctcgtgt gaccgtcact cgctcgtacc gatcaagacc cgatatcaag ttcagagtca
    85381 aaacaccagc gggattaaga tatgtttgtg ttgcaggctt aatattccga acagccttat
    85441 tggtatctgt aaatgagtag ctaaatacct gagcatgtgc cgaagataca gtagcaaggg
    85501 cagttgcaac catgcagcca attagagttt tacgcatatg atgctccggg aataggttat
    85561 agccttattc tacggattca gcctacaagg tccggtcgga taaagtgata atttgcctgt
    85621 taaaagagac atcaagtgag aaagcaacca acgtacagaa tgcaaaatgg cggcagtgca
    85681 tctggatgac gcaaaagtaa ctttttgtac ccactttttt ggattttagc cttcaaaatg
    85741 agtattcaac caatcataaa agtaactttt gatagacgct gctcctttat gtttgccaat
    85801 tgtgctgata tgtttttaaa ttcaaggaag cgagatttta aaagcatctg ttgagtcaaa
    85861 tttatgtaaa ataacagggt aaccatcact tctaggttga ggaaacccaa tgttatacat
    85921 gctcttatgc tgttttctga tgctcaacag tacattcgtt atgttcagag caatgtctgc
    85981 aataagtaaa ggatccgcta aagaaaaccg gtctgaaata tcgctgatag tcctagcaac
    86041 acttggaatt gcatcaccat tcattgtcgc aatgattact attaatgaaa gtatgacatc
    86101 taaaacagta acagattttt ctttgggtgc tcagtggtcc ggaatggttt cagcggtagc
    86161 gctaatgggg ttatatgctc gacgcgtttg gaaagagaag aagtccttat ttactggcgc
    86221 tttcctggcc tcttccttaa tggcctttat ttttactgac agccttgttt tcgtatccca
    86281 gaaggacacc ggcgttctgg ctactttcgt actcgataaa aacgctggag atattgattg
    86341 tagtcgcccg gctatgattg tccattacag taaaggtgtt ccaacggact ggcgttgccc
    86401 aaccagtatc atgttgatgg cgtattcttc atatcctttt ttaccttggc ctgagtatag
    86461 ccatggtacc agccagtctc ttacggttgt tattgataca tttatggaaa acgctgttaa
    86521 tctcagtcaa aaataataaa taaacctctc tagtgagagg ttttataaac ctgagccacc
    86581 aatctaatta actctatatt tttgttttag cttttttaaa ggtagactta ccgaataaaa
    86641 cagcaattat agagcaaagg cctggcgtta ggacaaaagc taataatgca ctgccaaaac
    86701 ttgtcatttc aggcaccacg aaccagctga taggccacgt cagggcaggt aaatttagcg
    86761 gatcataaag cgcatgtaga gcgcttaaca cacagtaaag tgctaaaaag caaactagat
    86821 aaacaacgat ccacatttta atttgctcag caatttcaaa tttaggactg cccatgcttt
    86881 acctcagtgg ctgaatattg atggttaata tctttaatca cccgtaagca cttagtgcat
    86941 accttagttc gatttgtctg cttgtccaga gtgtatttaa cttcaagttg acctccagca
    87001 ttaagcaaag tgagcatctc atcttctaac acgcttcggt aaatggtctt gtccgagagt
    87061 gtgcccggta acgagtactc aacataattg tttgaaactc ttaccgattt agggatttta
    87121 ccactgagct ggatttcatt cgttgaaggc attacagtta ctttaatcac agttgccggt
    87181 gaccagaaat cctgataacg cactttatga attttatcag ctctaaggcc taaccacaca
    87241 tttccggcga taagaacaat aagcaatcca taaactgatc gtcgaatgtt acgcctttta
    87301 atcacaatgt cccccatccc tcaaatatca ttctaaataa ctgcaccagg atatcatgag
    87361 cgtaattaaa agaattcttc ataaccgggg ttttcagttg agtttgcgga ctctttactt
    87421 tgcggtttct cgccctctat ttgagtatcc ctgacaggtt tggatttacc catgctcctc
    87481 tgaaaggtat ccataacaaa ctcaatatct tcttctggca ggctggtggg ttggttgctc
    87541 ataggacttc ctcttgttga atacgttcgg cgtacaggat gcgaaccgaa acggtcgtgt
    87601 tttcaaactc gttctcaaaa acgtccatcc attccgtccg gaattcttcc cccagaaggt
    87661 tatcgagccc ctgaagagat aatggaagaa cggctgctag agatcccccg gctgcgagat
    87721 gagatgcagc tgcctggaga tgcagcctgg cccggttatc ggcaaaaggt gggttcatca
    87781 cgacataatc aaacttcttc tgttgattag acttagacca tgtgaggaag tcagcttctg
    87841 tcgtatcgta tcccttagcc cgggagataa ggcaattcaa agtatcaagc tcgatgccag
    87901 taacgatcac accggcaggg aatgatttaa gcaaatccgc atggccaata ttaggctcca
    87961 ggagggtatc cccttcccct gcaccgagca gggaatatac atattcgctg attcggcaag
    88021 atgaagggta aaactgatgc gatacaatat caggcatctc ccctatctgg ccgatgtaac
    88081 gaataacctc acacggatca taggaaaatg tcacatcgta ttttgttact gttgccccta
    88141 agaaccgaag ggtgtcagcg gcaacactcg aagatttgcg ttcggcgaga gaccctaaag
    88201 atgtccagca actccattta ttgtccccgt catttttaaa cattagttca gaaagctgca
    88261 tccgggtatc aaagtcgatg cactgcttaa gtacagggaa tgcctccaaa gatttcttgc
    88321 tatgagccat gcggtcggca ggtaatgcca gcggtacgat agctgataaa atattgttaa
    88381 gccgctcggc gatatcaggg tggacgtcaa tatgcattga tccatttttg taaaccctga
    88441 aacgaatact gttgccatcg atgcagatcc attttctgaa cccctcatgt tcgaccaacg
    88501 cctcaaccaa tgatttggtg ttatggatcg ccttcacctg ttcgccacgg aagaatgcgc
    88561 atataacgcg gagctcgctc agtggtgaaa tgccagactc tttaaaatcc acccttaatt
    88621 tctgccaggg gtatttagac ggctcgcaaa ctccggtagt gatcatgcgg gtggagaacc
    88681 caaaagcttt gtttgtctta tgactgcggc tcagagactg gaagacgtcg taaacccttt
    88741 ctttaataaa ttgattgcgg tcattaagca aagcaacgac tgtgcctact acagcgtcag
    88801 ctgtgaaatc agggatcacc tgaggcggca taatatagcg gtcggccgta aactgcttat
    88861 cccattcgtt acgtttggca tccgacatga taggcaaaac atcagtgagt gccataacgc
    88921 gtttccagta ttcagatctc agagcgtttt ccgcgaacaa ggcatccgct tcagagatac
    88981 tgtggttgta gcctgagaga taagaataaa gtttctggtg attgtgggtt ttgaactgga
    89041 cagccatgtg tttcaacaag cagagttcat cattatagga ctcaacaaga tccgcgataa
    89101 tgccgagctc tttgcgcata tctggaagaa atgtttcaga agagctaacc accaggctat
    89161 gagaggttgt taaagccagt acgctgtgac ctgcattatc gggtttagct tcagaatcaa
    89221 gagatgacat tttaccggtc ctttagaaaa aacttttacc aggatagcaa cgtcgctctg
    89281 taacctaata ggttcagtga cacgaaaaag ttttttatgt ctctgaataa aacttaaaga
    89341 tgtcaactca tagaaagaag caaaaaaaaa gccccgcata aacggggcaa gaacgataca
    89401 tggaggttta aaaaaggcgg gcaaaaagcc tgaatcctta atgactctga caaaaccaac
    89461 actttgccaa aagtaaatta ttctgcgtcc ggctgtgggt cagtatcctg atcggtctct
    89521 tcccctgcct tcttagcatt ttttttacgt gggtattttg gcttctcacc attaagtttt
    89581 gcctgacgat tctccgcacg gcgaagctgc ttgttctctg attctgtgat ctcttttgaa
    89641 agatttctca gcatctccag agtactgcgg ttcaacgtaa tgttgatttc ttcgtcagca
    89701 cttgaatctg tcatctccgg caattcaata tcccccagtt tctgtaataa gctggtggtg
    89761 atgagtttga cgccttctac ggcttttgtg gcaataaccg gcggaatccg tgctggcttg
    89821 aagtctgaag gtctgactcg tacctgacca tgttgggttt ttttcaccgt gatgccattc
    89881 gcatcggcct gctcaagttc cgcgatcatc ttcttgatac gtgaaattgc ttctgtttca
    89941 ccgagctcat cgatcagtga aagcacgtta acatacgaaa tagcgtcagc atgaatccat
    90001 ttcttgataa caacagaaca ggttgtcagg cggataagag aactgatggt cgtcgggctt
    90061 ttattttcac gttgagcaat tcgttcgagt gaccagccag caagagaatg taggcgacga
    90121 taggactcgc caagcgcaac aggagaaagc gcaagaccac ggttaccatc aatggtcgcg
    90181 agctcacagc caatttcatc ttctttaatc tcaacgcaaa ggattgtgat gtcatgatct
    90241 tcatcacatg ccatcattgc ggcttttaaa cggcagtgcc cctggcgaac aaaaggtacc
    90301 ccatcaatga cacgtactcg gatagggtct acatagtcac ctcgaatgta ggcattcttg
    90361 atgttgtaga tgtgttcttc aacctcaggg agcttatagt aatcgtcacc cattcccatt
    90421 tcgcgggagt tgaagcctgg cgtgacctga attactgaag ggtggatagc ccatgctttc
    90481 tggtcactta cttcagtaca aagttcaggg tttgcatcac ggaactgttt aagcccagtg
    90541 acgtaacgac ctgtgccagt aactactgaa aaggcaacat gggccgtttt aaagaccttg
    90601 tcattagctt gctgtgtagg ttctgtcagt aaaacactca taggggctcc gttacatttt
    90661 tctgcttact ttctgcgtag cggggatact accgaaaaaa aaatccataa tttttcgcaa
    90721 aaaaggtact ttttgagcct attctgattt ttcacaaaaa aagagggctc cccatttctt
    90781 gtgatggcat caaaatcgct tcataaacaa agacataaat ccaaaacata aagttcaggt
    90841 atcagtgagg aaaaatctta taaatccgca atgctgaaag tcaaaactgt gcgtcttaaa
    90901 caactttttt ttgctcccta agttattagt taaagcccgt ggttaggtac gataccagca
    90961 cctaaatttc tctctcaggt atagacactt tgactcgaca tctcagacac atgccgataa
    91021 tcaaatgggc tggtggaaaa acgaaactga tgcctttcat cagccatcac tacccacacg
    91081 atcatagttg ccggtgggta gaacccttta taggcggtgg tgccgttttt ctgaacatgt
    91141 ttgcacaaaa tgcattgctt gcagatagca atccagactt gatcaaccta tacaggacta
    91201 ttcaaagaca gaaaactaac tttataaatc aggtccaaaa cctagcggat aaaacctttg
    91261 tcgaaaagga ctactatgag atgagggacc gtttcaacaa aacctgtatt tctggtcaac
    91321 cgcttcaaag agcggctttg ttttactccc tgaatcgcct gggctataac ggtatgtgcc
    91381 gctataactc agaaagaatc tattcagtgc cctgggggaa acatacagaa ctgaagcttg
    91441 acttcaataa aatagactac ctttcatttc gtctttcagg tattgaactg atcaccgctg
    91501 gttttgagga gactctggcc gcaaccggcg aaggagatca gatttattgt gatccgccat
    91561 atgacaaaac aagcaaaact agttttgtca gttacgatgg taaaccgttc agccaaagcg
    91621 accacgtgct gttagcaaat atgctcgttg acgctcacag aaaaggcgct gctgttgcga
    91681 tatcaaatag cctgacacca ttcactttgg gcctctatga agagcgtgga ttcgtcatac
    91741 acagactcag cgcttaccga tccgtaggaa gtaagccaaa tacacggaaa acggaaacag
    91801 aaatactggc cgtgctgaaa tagagttaat tctaatcaac ggggctaatc cattcctgaa
    91861 aagttaatac ctcagggtga gttcgttgaa cataaggtat aaactgaagc tcttctattc
    91921 tccggtcgcc cctctttcct tcgcaaataa atgaaatgag tccttgctga gaaagcccag
    91981 taaggacgct cataagtctt atatttagag ttttaagctg taagtcgtta ttaatgtcct
    92041 ccactttatg agagctctgg cctgaacgtt taagatactc gtaaaccatg aaattcgaat
    92101 ttcgtcgttt taacaatttt tcggttatgc attcctgaat gaaaccgcca agagcatcta
    92161 aaagcggact gagaactacc gggaaagtta atgtgtaact ttgagaagtt ttagacaaag
    92221 taaatgaatt tagaaagcta aagttaagtc tcttttttga atatggagcg taagcgacaa
    92281 gagtagttga cataacagta agtaaagctt caagatgttc cactgttatt aatgtggttt
    92341 tatctgtatt tcttagatta tggaaatcaa taaacgctac tcttgaacgg ctaagccaat
    92401 cttgtacttt aatgtcgata gaaaattgcg atatatgatt tgaacattca ttttggttga
    92461 tagggcatgc agacgaaaga tggttatgga ttatcatgca tagcacaaaa aaaggaaatc
    92521 ggcaggctgt ggggcattga aaaccggtta aagaaagctt agacgtttca tatgcgctta
    92581 ccggaaaagt aacttttctt aacgttggct ttgacgatgt tcttgcattt ttacaaatga
    92641 aaccgagacc cagatcattg tgcattttaa agtccatctc catcatcacc ttttagcctt
    92701 aactgtatgg tattggtata caaaaaatta aaaattataa ttaataagat tatcattttt
    92761 ttactattga aaaggttgtg atagagggga atttaaatgt aaaagattta tactcgcaga
    92821 tctttatgag ggataaaacc cattgcgtaa gcaacaatat tacgtgagtg agtcctaacg
    92881 acagtttaag tcttggctct atatttaagc agtaaaacat ttaactgtct tggagtttac
    92941 ttaacttaaa aactgttatt gcagcataat ttttcgaatc aaaatcatag aattttctga
    93001 cttttccagt caaatgataa cgttcaccca ataaaatgtg atcctgttta tcggccgtta
    93061 aagcgatccc gtcatttcta actttaccag taaatgtaaa aaaataactc cctttacttt
    93121 ttgcgtacgc ggccctgact tcagtaaatg ttagttcaat gcttatgacc tggccgatat
    93181 tgtagctatg ttttaaaatt tcttgttcat tttccggagt ttcagacaac atcacatcaa
    93241 aggttgtaaa gaaacaatcc agctggcgtt ctgtcaaaaa acggttattg tctagttgcg
    93301 ccaatatact attagaaaac ttagtgttag ccttttttgc tttctcaata agtacgtggt
    93361 ttctggattt ccatgcttcg agtgttgggt taacacgcag ttccggaatg ttatcgagaa
    93421 aggtaattgg ctctagtacc actaattttt caataatggg tccaactgtt tgcaccccat
    93481 gacacttttc acatacatca gcccctttgt ggcctgtgcc cgcacattcg ttacattctc
    93541 tttcgatagg tgcataataa tttccatctc cgttaaggga tacattcact gaggctggta
    93601 ccatatgacc atcaagagta aagaaaagag atttcatttt cgaaacacct ccaaacgtgc
    93661 ctctacgatt gctacagctt ctttcacagt tttttcatag tggtcatgcc cttcaggaaa
    93721 ttggtcaaaa cgtttaccgt gttctaactc ttccatgttg cgtttaagga cttcatgagt
    93781 tagaagcaaa tcattataat tatcgataag agtcagcttt ataggtttaa tcactcaact
    93841 aatcctcggg tttttattcc ttaaggagat ctcgaatttt cagaagctct tctaattttg
    93901 gtttagaaag aatgattgct gtattttcgt cgttaagtaa agacaataaa atatttagct
    93961 tttcatcatt caagattatt tgaacaccat catcagaaaa tattacattt ttactatcaa
    94021 catttttgaa caagtgtgca ctatctctac caaattttag ttctgtttga gtattcgtta
    94081 tagattccgt atgtgtactt tccacaagct caagaaattc agattttagc cgttctgttt
    94141 tcttatgcga gaggcgctta atacccaaag tcttacgtgt gactgccgaa tttttctttt
    94201 ctggtccgcc tttatttaag gtgtctggtc ctgctccagc tgcattgtgt tcaggtatgc
    94261 ctacaatttt gctcgttgta gtctcaatat tcttaacgcc aggtaagaaa ccttctatat
    94321 gttttaaaac cattttgtga tcgttggaat attttaacat tatttcaatg gcgagcgttt
    94381 ttttgattag atttaggcta atcaaacgtt gaagctctaa tggcatatca aggattttta
    94441 gcatattacg aattgcggta gttgatcgtt gatatcgcat tgctagttct tcaaccgaat
    94501 acccgagact aacagcatga gctaatgcat gagcttgccc aaccggattt agcccattgc
    94561 ttctgttacc atcgaggttc tcaaggtatt cttcaatttc gtttttataa tcgattaaga
    94621 taacagataa ttttggaata ttagcacctt cagaaattgc taattttaag ccatgaaaac
    94681 gagtatgacc ttgacgaact aaatatttac cttttctttt tacgaccttg atcatatcaa
    94741 cctgccttcc ttccttaaag gcttgtttga ttgacacaat catcgatttg acaggttctt
    94801 gttcgtaaca caaatctccg attaccgcct ctcggggatt aaatcccttt tcaatttcaa
    94861 ctagattagt atccacttca atgactgtat gtttgctgtt gttcatatct tcctcctgtt
    94921 tactacatga tacatgaacc tcaaatttgc caaatagggc tgatacatct aaaaggtaaa
    94981 ctcaaaaaat ttgcttaata aaattaaaat aaaaactgtc ttgaataaaa caatgatagt
    95041 aaacccactt tcatttccgt ttgcgatctg tagatattga taaaggagcg ctattccttg
    95101 ttttatatgg acttatcatt gttttcaaca ggttagatca attctttaga tcactaaaga
    95161 tcaatagagt tcaagtaaag atcacggcat ctttaactca ttgattatag taactttatg
    95221 aaaggatccg gcattcggat gcatgcgaaa agcatttgaa tgaataagga aggcatttac
    95281 tggaatgctt atggcattta ggtaaatgcg taaaaagcat ttgcaagaat atgttataaa
    95341 cagtttgcca aatgaaaatc ttatcaccga cgagttaagt taatgattaa aaacaacgag
    95401 ttaatccatc cttttgacgt aaccagtaat gaatcaggta agacttatca actgacgcct
    95461 aactcgtcca agtcggttca gcccgtggcc ctgctgagat tgagtgtatt tacccctgtc
    95521 ggcacaaaag aaaaccgcga ccgaaacttt gaagttgatg cctctgatga gctttcgtgt
    95581 atggaaattg caagatcgga gggttatgac gacatcaaga taactggtgt caaactatct
    95641 atgtctaccg actttaagtg ctggctcggg atcatcatgg ctttcagtaa atatggtttt
    95701 acttccgaga agattagcct gacttttaac gagtttgcga agatgtgtgg tatcagttca
    95761 acaaacatca acaaacgaac tcgtgcgcgc tttaaagagt cattaatgaa ccttgcatcg
    95821 gtagtgcttg ccttctcaga ctctcgtagt ggtcggttca cagtaacgca tctggtgcag
    95881 aaggctatga ttgatccaaa aagcgatact gttgagctgg ttggggatcc ttctatgtgg
    95941 gaactgtatc gttacgacca taagacattg ttaagccttc aggttctata cattttggct
    96001 aaaaaagaag ctgcgcaatc tctctatatt tattttgaag caatgccagc tggtacgttg
    96061 ttcgttaata tgaaacggtt gagggaaagg ttgcttctta caacccctat tcgtacgcaa
    96121 aaccagataa ttcgtaaagc aatgcgggaa cttgaatcta tcggatatct cgattatcaa
    96181 gaagttaaga aaggtcgcga catacaattt cagatcttca aaagaagccc taagctggcc
    96241 cttgccaaac aaggttgaaa gctatctggt atgcactggt tataacctgc tgaaaaataa
    96301 gttatttatc agtgctatgc ttagtgcttc ttttactact ggtcttacat ctcggcttaa
    96361 tgtgcaaaaa agtaactttt caaacgaact cctgactatt catctgtatg cctttctgac
    96421 tcaagcgtac atgctagccc attcattaaa tgccgttgag caagatggtt tcgtgcgcac
    96481 tctattcacg tgaatgcctt ttgtggatta cgcctcttac attcatacaa atgcttttga
    96541 tgtcggtatc ccaaaaattc attcattgaa atgcttttgt ttgccactgt atcccgagca
    96601 tagctatgca gtggtataaa aaggcatttt ggtgaatggc attaggtcga atgacacaca
    96661 gttcagcttt gttaagagcg agaatggtcc aagacatcta tgacattggg catcagaagg
    96721 actatgtgct tgatatgaga tcaaaaaaat atcagaagca tcacaactcc aatggcattc
    96781 aaagaaatgc ctttgttttg ttagtacacc aaacaaccca aaattcatgc agttatatca
    96841 aagactcatt cgcaaaagga ctcagccaga aagcatttgc ttaaatagca ttggccaaaa
    96901 gcattcgaat gaatgatgtt cgtatggaca agacaaagtc ccactcacgc ccagaggtgt
    96961 aaaaggcatt tagatgaatg acgcaccggc ccgaggattg tatgtagttt ctccaactga
    97021 tagttgccga accagggagc acagtgatat gcggccttct cagaatcaag agatagataa
    97081 taagggaaca aaaaagatta gatatgaagc ttagttacct gcccgatatc tagttagagc
    97141 ttttcaaacc atcaaaagtg acttttatgc ttgaggagtc tcatcagctt caggattgag
    97201 cttaacgtaa tcttaccccc tcccctcttt caaactttta ctaagcgttc actggtacct
    97261 ttcaaagatt atgctttagg ccctttgctt aaaaattcac caatcgctaa acgttaaaaa
    97321 aagggggttt atgcgaacgg aaggatcgga ataaaaaagt attattcatt cgcgtttacg
    97381 tgaactcaaa tctacacgga gtaattatgg aactttcttt aaatattggc cttagtgaaa
    97441 agaaatctaa cacggctgca ctttttaaaa caaaaagcgc aaaagtgatt ttgtttgttc
    97501 tgctgaccgt gcttttttgc ggtctggcat atgcgggttc agatgatggg gcactgggag
    97561 atatttggtc atacatgagt gaaagtatga ctggagctcc gggcaaaatt ctggcagccg
    97621 cgatgttgat ctcaagcgta tatttctctg tccttaagcc taacccgggc ctggcactgg
    97681 tttcattatt catgatgctg gtaatggcca acggcgagaa aattatcagc acctttatgg
    97741 atgctggcgt accgctgtaa tttattgtta atcatgcatg agggggttca tccccctctc
    97801 tggattttta atgagtaagc agaacgacgt tcctcagcat acctatagat tccctttcag
    97861 gatcaacatg cctctactga ttttgttttg ggatgccaaa aaattagggc ttgcattcat
    97921 tctggttgca tttgggaata tcttcgaatg cttcgggttt tctgttgtag cagcggttgt
    97981 gtattggatt gcgtataaca aagcagctga gtcaggaata agaggattgc taaaacacaa
    98041 actctggtgg ctcggttttt tgccaggtaa agcagttttt agtagccgtt atttcaacga
    98101 tccatttatc agagatttgt attcttgatg gagctatgaa tgaaaatgct aagtggcatt
    98161 aacatccctt ttttcaaaaa atctaaaaag gatgaaaacg gtgatcttga acagtcatac
    98221 gtaaagaaag atgaaagtgc taagggacgt tttttggaca ttaaaaaacg atttagccca
    98281 caagctgaag cgtcaggtgc tggaattaca tacagcgccc tgattaatcg tgatacaaaa
    98341 cttatccgca ttaatactgt ttcaatagcc gtcattgggt tattggttgc aaagattctt
    98401 tttttcactg acccagtgac gattgttacc cctccaaaca tgaatgaaga gatcacggtt
    98461 gttggtaaca aagcatcgga atcttataaa acacaatggg ctctcttttt tagtaccctt
    98521 ttagggaata ttaatccaac taatatttcc tttgtgacgg cctatgtcct cgatgccctt
    98581 tcacctgaac tacaggctaa aacgagtgag tctttacagg agcagataaa tatcatgcag
    98641 gctcgtggtg ttgagcagac ctttaagcct aatgatattt actttgatcc aaaaaatgac
    98701 atggtctatg tctggggtac caaaacgact cgacttgtaa atgttccgga caaaactgaa
    98761 tcatcgaaat ggacttatga atgggttctc gggatgaaaa atggtcgccc aagaattgca
    98821 tatgtaaatc aatattccgg aacaccgaat attaaaaaaa ttacgataaa cggcaaagag
    98881 caactggcaa cgctggataa tccgccaccg tctacaggta acaagtgatg attaaaaaaa
    98941 agggcttagg cttcaacgca attacagcat tgatcatgct cacgacttcg aactgcgtaa
    99001 tcgctgaaga ataccaattg ccagcaacaa ttaataaccc ggttgtaatg ccagttggtg
    99061 ctgacggatt tcagaatgga gctgcaaaag ccattattcc gggtcaagct ggttctgaac
    99121 agtcaggtgc acaaacaaac cttagtgaag ccggtaatgc gcagggacaa aaacctacaa
    99181 ctgatctccc taccgtgcaa ctttccccag ccagcaatgc ttcgcctgcg gtaagcgcta
    99241 ttactggagc attatcaaat aatcctagtc tccccggatt tgacgcacag acccgatctg
    99301 gtgcaattga tagctatggg agaccaacag gtacctcttc ccagcagaat gcaaccaatg
    99361 cgaccgccac gtcaaaagcc gatgaacttt atgtcgaagc tcgtaaccga tataaagaag
    99421 ttcagcgtgt aaatgtgccg cctggtggga atgtggtact gccagtttca cgaggacttc
    99481 aaaacagaat atcgaccagc ttcaagaatg cttctgtcag tacttctacc cctgctgaag
    99541 aggcaagcat atttgttaat ggtggcgatg tctttatttc aactaatacc gataaaccaa
    99601 tcgggattat gttgtctgaa gatcaggtac ctgaatcgac ctataacctg accctggtac
    99661 cgcttgatgt tcccggtgcg atgatttcag ttactacatc tttaagccca tctatgcaag
    99721 ccaaacgtga aacctcattg gataagcaaa actatgagga aatgttggcc cgctcccagt
    99781 cagaagaact ggctccaacg gatccaaaac aagacgatca taaacaaaga atcattgatt
    99841 tattgactcc tgtggctctt ggtgaggtcc cttcaggatt cagtttacaa caggaccgac
    99901 tttctcgtat tcctgcgcca gagcagtcac catgtaactt taatatgtat gcaaagctcg
    99961 gtcagagact ggttggctca cgtgaactta ttgatgtaat tcttgtgaaa aacgataaac
   100021 catacggtca aatcgttgct gatcagcagt gtatggcaga aggcgttatt gcaagtgctt
   100081 tatttgataa agcatacctg caaccgggag aagaaacaga gctttacata gtccgggata
   100141 aattgttcaa ggaacgcgag gcccgggtta caaccagacc aagtctaatc agaaaataat
   100201 atgggaaaag ttactttgcc tgctctgctt ggggccaccg tgattggttt tgtcgtattt
   100261 gctttaacca gcttttacta caggtcagaa tatataccaa aaaggagtgt attaatcgtt
   100321 ccggacgcac ccattagtat cgaagatggc agtaacgctt ttcccgttca gacagtaata
   100381 atgaacgatc caactcttat tgataaattt gtaggagagg gcaatattaa tgaggagaat
   100441 gcttttgact atcacaaaag taacgttttg gaacctaatt acaaacatga aatatctaga
   100501 acgagccaga tagataaagc tgaaatgaat catccatctg ttcgtgaaaa ctgggccaga
   100561 gcaggtgaac cctatatcgt tcctcagatg tctgacagcg aacgaaatct aaaaattaaa
   100621 cgattccaga aacctacaag tggagctaat catggacatt aaaaaggcct gggaaaataa
   100681 gaccgtcaga ctttctgtta ttggcgctct gctggtagtg attgtttata ttattagcca
   100741 gtctattttt tccacaccag ttaagaaaga aaagaaaaca cagaaaaaag acatgcagac
   100801 caatttgttg ttagatgatt cgcaaatgaa caaattgagt aatgaagaaa gccagaaagt
   100861 atataaagaa atggttaagc aaaaccgact tgaccaaaat gcggcgaaag aggaccgcga
   100921 aaaagcagaa aaagcccaac aggaaactaa agcccaagtt gcaagtttaa cttctcaact
   100981 tcagcagctg tctcagcaaa ttaatgatat gcagacaaat cgaaacggca atcgtaactt
   101041 ggatgctggt agttcgcgta aaacgattaa tgagcaggca ccggcagctc cttatcagct
   101101 taatgctaat gcgccgatta atggcgtaaa ccctaattac gcttctatca cacctacgcg
   101161 taatagccca atgagaacaa tcacacaaag ttccattaag actaatggta ccgatggtgt
   101221 cattcaggtt atgcccgtgt ctgaaaacag aatcaaggaa ggcagagagg tcattgcagg
   101281 agataaagcg ccaactcgga ctgtacgagg tgatggtact gcgccagttg atagcaaagc
   101341 gcggcatgct gcccgaaaag atgaaatgtt tcttccggca acatctatta tcactggtgt
   101401 tctgattacc gggcttgaag cgcctacaag cctttcttcc aaatcagaac caatgccagt
   101461 aacgatgcgt attaaaaaag atgtcatcat gcccaataat ttcaccatgg atttgcgtga
   101521 ctgtaacctt ctgggttcag ctgttggtga tctggcgtca cagcgtgctt acatacgtgc
   101581 cacttctatc tcttgtgtta attcaaaagg gaaagctttt gacgtaaaac tggaagcata
   101641 tgctgtaagt gaaaatgacg gaaaaaatgg gatccgaggc acgcttatca gccgaaatgg
   101701 taacgcaatt gcaggagctg catttgccgg tggactttct tcacttgccg gtagcttaag
   101761 tcccagtaag gtatcttcac ttaacatcga ccctaattca caggctcagt atcagtcccc
   101821 taattttggt gcacttgggg cattagccgg ggctggtgca gctcaaggtg gtcttaatcg
   101881 actcgtcgat tactacaccg caattgcaga acaacagtgg ccaatcgtag aaattagccc
   101941 tggccgagct attacatttg tcgttcagac cggaactaca attccaacga atctgaccag
   102001 tcgctgaggt ttaaatggat agtttagaaa aaaaagaatc gcctgaatca gctggacctg
   102061 aaatcactaa aaaaatggtg cgagaaagga caacaaaaaa aattaccttc gaaattgata
   102121 ttgaaaaaat attgaagtat ttatttttct tcgcctttgc cgtattggtc attatttatg
   102181 gttataaagg ctttatgaat gtttacgatt acttcaataa acaatcccag ccttcgtaca
   102241 agattgcagt gcttgacatg cctgaattac gtaaggaatt tttcaagcat cacggaggcc
   102301 gtactgctga caatgataga tctcaattcg aagaatattt cagaacatta atgaagatct
   102361 accgtgaccg tggctattta attattgatg caacgcttgc cgttactgta ccggatagtg
   102421 ttgaaatcgt cacttatatg gaacttgaag atagctctga agcggtacaa tcaagttctt
   102481 ataatgcaaa gaagtagagg gcacccaata gtgaaaaagt tacttttccc tttaatggcg
   102541 gctttcgcca ttatggcgaa tacggtcact tatgcttcag agcaggtcct aactaatagt
   102601 gatgctgctg cgttaatggc aaaggcaaag gaaggtggcg tttcacccag tcagatctcg
   102661 ggtgtgttat caaaaatgaa aggatataaa cctaaggatg ccatatacat tccttctggt
   102721 gggctatacc tctttcagga cgaacgttcg cagctaatgg cagtaacgac cgatggccga
   102781 tactccctta ctgggggaag ccttgttgat gtaattaaac gtaaacctgt tctgactgta
   102841 gaagaaatca ggaattccta ttttattagt cttgatgagg cccccttccc tctggaaact
   102901 gtagcgtcca ttcctctggg aaattcaaag cttaaaagac aagcagccat tttcataaca
   102961 cttgattgtg acggttgcat ggaacttgtt aagaaattct atgcagatcg ggacaagtat
   103021 cggatagata ttgttttagt tccctcaccc ggtgagccaa aagaagagct tagaaggctc
   103081 tggtgtagta aagaaaaagg aaaaataaac aacctcgata ttcttcgttg gctaatggga
   103141 agcaaatccg acattgaaaa aagattgctc tctcaaaaag aagcagaaga atgtccggcg
   103201 gaacctttgg tagcgtcatt gatgctcgca ggaatttata aattgcaggg tgtaccttca
   103261 gttgtcagac aggatggttt ggctggtaat ggcattccaa aagatttcga ctactggttg
   103321 aaccaaagcg ttgaacctct cttaaaaaat ccatttgaga caaattaagg ctagtttatg
   103381 aacatcaaaa gattggtact cagtgctctg gttgtaggta catcctcata tcttacgggg
   103441 tgctccatcg gtagttccga atccgaatgt ccaggcattg aaaagggcgt tatctgtaaa
   103501 ggtcctcgcg aagttatgga gttaactaat aatcgagatg atctgtctgc actggcgggg
   103561 gaagagtcgg aatcgggaaa ggagaaatcg gctgtcaatg acagccgtta tccaactgaa
   103621 attagccctc caggggaagt caaatatcca cagtctacta cccttaaaaa tcagcctgtg
   103681 gcttattcaa aaaccgaaat taagccagtt ggtcagttac ctgtcatgta cgataaaact
   103741 ttaaaaatgg gtgcccctac ttcatccatt ggaccacggc ctatttctgg tgtaccggtt
   103801 aattcaaacg taaggatgac tagcagttat agcactgcct cttcaactgg taaccctttc
   103861 gttcatccgg ctgcggaagt cgttaaacaa acaagctatc cggtttctgc tggaaatgcc
   103921 ccacgctacg ttgcacctaa ttctgatatc agccctggta aggatatgta ctctctttac
   103981 aatggccagc ccgttaaccc gactctcaac cctgggcaga tccagcaata ccgttcgcaa
   104041 ggttataaac aagctgtagt ggctcctgaa ccacttgctg ttctgcaaca ggggaaagta
   104101 atgagaatta cttttgcacc ttataccgat gataacgatg cgcttaatct tcccggctac
   104161 gtttatgtca acgtaaaacc gcaaacatgg attgctggca agaattcgac ctcaaaccca
   104221 gctcgcatag ttcctttaga agtacaggat gcggcccggg aaaatatgca gcagcaacaa
   104281 aaagcaacta aagctgtctc ttcgaacggc attgttagac aactgtaagg tcaaatatgg
   104341 aagctatcaa taattacaat agcggtttaa atcgccatca attaggtggg tttatccctg
   104401 tttacgatca attagcaggg actcactatt ttttgattga tggcaacaga ttagggttta
   104461 tgtttatctg taatccatcc cctggagttt ttgataatca gcaagatgtt cttgctgaaa
   104521 tgttcaaaat ggatttccct acagatactg tctgtcaaat atctctgact gcattgccag
   104581 acctgacttt acagcttagt gcttggtcag ctgtgcgagg tgggcgtatg actgggaacg
   104641 ataagcttaa agcagatctg cttaatggtt atcagttgga ctactacgac agaagtatgc
   104701 ataagccttt aaaacctgat catgataacc ttatgttgag ggattttcag gtatggatct
   104761 cgctatcgat tcctttacag tctgcccttc ctaccgagct ggaacattcg cgtatcgatt
   104821 cactttactc tgaacttgta agtaagttaa ttacgattgg attgcatccg tttaaggtcg
   104881 atgcagaaaa ctggctctat tgtatagata aggtcgtaaa ccccggaaag aactcccggt
   104941 gggctgaagg tttcatagac gttaacacta tgaaaaggct taatgaacaa gttaacgttc
   105001 ccggccgtaa gtatacagtc acagaaaatc atttctcatc agtcacacaa agtgacgacg
   105061 aatctgagca tcgttacttc aaacaacttt ccgttgtaaa gtttcctgaa tacgtcaatt
   105121 tcggttgtat gtatgagtta gtagttaact ggatgcatgg acgtaagaca attttcagcc
   105181 catttatgat cactcagact gttcagtttg ccgatccgct caagttgtca aaagaaaacg
   105241 tccgctacaa agcaatcact aataaacagg caagtatacc ttcagttgtc acattctgcc
   105301 ctcgcctgcg ggatatggat aatgactaca tggccgtaac tcgcgagctt gaggatggcg
   105361 caaagctttt aagagggtat cttactttca ctgttatggg tagtaatgcc aattctgtgc
   105421 agacagcagc taacgatctc aaatcctttt acctcgaaag ccgggtcaaa gtagcagatg
   105481 attcctttat cgttttcccg tcatttatgt catgtctgcc aatgtgcaat gacccaaaga
   105541 caattttcga ccttgaccgt tccgaagtag tgagcaacac cggagcggct catatgacac
   105601 cgatctttgg gccctggaaa ggtaatacag atagaccagt actgagttta gtttctcgtg
   105661 aaggtcaact catgggactt gatattttca agacttctgc aagctataac atggttattg
   105721 gtgcaacgtc aggtgcaggg aagtcattct ggacagcata tctaatcaat aactatcttg
   105781 gagctggacc gcgatctaat aacctcgttc attatcgctc aacatttaag cattttttag
   105841 aaaacgaata cccagatgat gatcctgacg gtgctcaagt atttgttgtg gacgtgggcc
   105901 gttcttacca ggggattgcg gaacaatata caaacagtca atttattgat ttcggtaaaa
   105961 cccctgactt caccctaaat ccctttgcct tcctaactga catcactgtt aacgacgatg
   106021 tatttaacga agcacctgaa tttaccggtg aatcaacttc aaacgatgca gaaaaagaca
   106081 aagttgctca gaccataatg gttttgaatc agctaaaaat tatggcttca gagaaaggcc
   106141 ttatcgatga ttatcaacaa tcagtgatgc ttcagcttat tgcagaagag taccaagaat
   106201 ccagaaaatc aggtcggacc ggttcaataa ccggctttgc tctgcgttgc aagaagcatg
   106261 aagacaaacg tataaaggat attggggagc aactcggagc atggtgcgaa ggtggaattt
   106321 atgggcaccg gtttaccgat acgttgcctc caatcaactt cgacagcaga tttattgttt
   106381 tggaactgga ggagctaaaa ggcacccccc accttcagac agttgtatta atgtctatca
   106441 ttcaggctgc tcagcatgca atgttcatca aaaaagatgg gcgtcgtcgc ttgttcatcc
   106501 ttgatgaagc atgggagtac attcgtcctg ataattcatc aggtgccgga aatcaatcaa
   106561 accaattctt ctcttccttc ctcgaagcgg catggcgtag gttcaggaaa acaaactgcg
   106621 ctggcatctg tatcacacag tcgtttgaag attattttac ttcttctgtt ggccgggccc
   106681 tgactgctaa ctcgccttgg aagataatca tgaaacaaga aaaagaaagc attgaagcaa
   106741 tgaaggctaa taaatatttt tctacttcag atgcagaata tgaacgtatg aaaaatattc
   106801 gtacagtcaa aaaggtgttt tcagagatgt tagtcaggtt cgaaaacttc caagagatct
   106861 gtcggttata cgtagaccgg aaaatggagc tttgttttac tacggatagt gctgacagga
   106921 gtaaattatg ggaaattcaa agccgcgaga attgtagcta tggcgaggca atagaaattc
   106981 tctatgctca agaagtagca gcgggtttgg ccgcgtagag taaatatctt caagcaaaaa
   107041 taattaaacc agatgtctca taagaatctg gttttttatt gtatgcctta agtaaacaaa
   107101 tgaggttgtg acttaatgag ttcatcactg tgctgcaaat tttggtttta taattaatgt
   107161 ggtgtaaaaa cagtgacata aatacaaatc gcagttaggt tgtgtacgca ttaagtaaac
   107221 aaaatttata acttcaatac tgacattata agatgaaaat cacgtaaatt acatttttgt
   107281 ttaccaaagg taatcaaagt agcgcggcat tattagtgaa aacagatcac tggtgtcatt
   107341 ttgcatacaa aacttaatat cctttaatca ttcttctaaa agtttattat taacggtttg
   107401 gtttctgaaa atttatccaa tttgctcacc gaagactttt aacttattta acccccttta
   107461 tcgccaaact gtgattttct aatgttagtc tacagttcta gggcccttgc tcccatgatg
   107521 cgaatcctgc cacctaataa agattaacgc ctcattcctg tatgccggtc ttacgacgcc
   107581 agtgcacgga ctatttttgg tcatcacaag gacaggcggg agatttaatc agggcgtggt
   107641 gttgctgagc agcagctgcg gcactgtaag ccgaaggcgg aattaactcc tttatcacca
   107701 tctggggacg tcattatggg tagccctttt aacttgctca ggaccattaa gctaaaattc
   107761 cggatagcga ttgacgtaag atttaggcta agcaggtaaa gtgatccccg ctcccggggt
   107821 gacaacttta tacaaaaggc cgagcggaag attgtcctta gggaatattt ctttaacaca
   107881 gcacgggcac ttactcacgc tgccggattt aaccccctta atcgccaaac tggggttctg
   107941 tcctcatgct ggccttcagt tctgggcggg gttgctatca cttgctccct aatgcgagat
   108001 gtacctgctg atacagatta acgtcatatt cctgcgtgcc ggtctgccga caccagtgca
   108061 cgggcttttt tcggtcatca cattaccggg caggagattt tatcaggacg tggtgtgact
   108121 gagcagcagc tggggcactg tcatccgctt gcagatttaa cccccttaat cgccaaactg
   108181 gcgttcagtc ctgatagtgt ccttccgtcc tgggcagggt tgctaacact ggctccctta
   108241 atacgaaatg cgcctgctga taaagattaa agtcacatca ctgcataccg gtttgccgac
   108301 tccggtgcat ggccttttcc gataatcaca aggacggacg ggtgattata tctgtgcata
   108361 gtatgtctga gcagcatcag aaggcactgt cagccactgg cagatttaac ccccttaatc
   108421 gccaaactgg cgttcagtcc tgatagtgtc cttccgtcct gggcagggtt gctaacactt
   108481 gctcccttaa tacgaaatgc gcctgctgat aaagattaaa gtcacatcac tgcataccgg
   108541 tctgccgact ccggtgcatg gccttttccg ataatcacaa ggacggacgg gtgattatat
   108601 ctgtgcatag tatgtctgag cagcatcaga aggcactgtc agccgctggc agatttaacc
   108661 cccttaatcg ccaaactggg atcagtcctg atagtgtcct tccgtcctgg agagggttgc
   108721 taacacttgt tcccatgata cgaaatgcgc cagctgatac agattaacgt ctcattgccc
   108781 atgccggtct gccgacaccg gtgcatggcc ttttccgata ttcgcaagca cagatgcttg
   108841 attttttcag ggtgtaatat acctgagcag catcggaagg cactttcagt cgctgtcaga
   108901 tttaacaccc ttaatcgcca atctgggatt ttatgatgtt aacctccagt tcaagaccct
   108961 tgctcccatg atgcgaacct tgccacctga taaagattta cgcctcattc ctgtatgcag
   109021 gtcttacgac tctagtgcac ggacaatttt cggtcataac aagacctggc ggaagattta
   109081 atcaggcgtg gtgtgactga gcagaagctg gggcaatgtc agccgctggc agaaaaaacc
   109141 cttattcgcc atctcaaacc gtcattatgg gtagtccttt taactttctc aggaccatta
   109201 agcttaaact ccgtttagag aatgacgtaa gatttaggct aagcaggtta agtgatccct
   109261 ctcccgggtt gaacactata ttcatcgtac gagcggaaga ttgtccttcg ggaaatattt
   109321 cttaaacacc gctcgggatc ttattgccac tggcggattt aaccccctta atcgccatac
   109381 tggggttctg tcctgatgct ggccttcagt tctgggcttg ggttgctatc gcttgctccc
   109441 ataatgcgaa atgtgcctcc tgatacagat taacgtcata ttcctgcgtg ccggtctgcc
   109501 gacaccagtg cacgggcttt tttcggtcat cacatttccg ggcaggagat tctatcaggg
   109561 cgtggtgtga ctgagcagca actggggcac tgtcagcagc ttgcagattt aacaccctta
   109621 atcgccaaac tgggattctg ttctgatgtt gaccttccgt tctgggcggg ctttggttta
   109681 ctaacactta cttccataat acgaaatgtg cttgatgatg cagattaaat tcacattact
   109741 gcataccggt ctgccgacac cggtgcatgg gcgatttccg acgatctcaa gaacatatgg
   109801 gagattatat cagggagagt agtatgcctg agcagcatct gaaggcactg tcagccgctg
   109861 tgagatttaa cccccttaat cgccaaactg gggttctgtc ctcatgctgg ccttcagttc
   109921 cgggctgggt tgctatcact tgctcacata atgcgaaatg tacctgctga tacagattaa
   109981 cgtcatattc ctatatgccg gtctgccgac atcagtgctt gggctatttt cggtcaaaac
   110041 aagacctggc gagagattta atcaagcgtg gtgtgactga gcagcagctg ggggcactgt
   110101 catccgcttg caaatttaac ccccttaatc gccaaacttg ggttcagtcc tgatgttggc
   110161 attccgttct gggcggcgtt gctatcactt gctcccatta tgcgaaaagt gcctgctgat
   110221 acagattaac gtcatattca tgcatgccgg tctgccgaca ccagtgcacg ggtttttttc
   110281 ggtcattaca ataccgggca ggggattaaa tcagggcgtg gtgtgactga gcagcagctg
   110341 ggacactgtc agccgctggc agatttaacc cccttaatct ccacactggg gttgcctcct
   110401 taagttgggt ttcatttcgg ggtgaggttg ctaactctgc tcccataatt cgtagtgtgc
   110461 ctcctcaaga gattaacacc tcatatcttt agactggact gacgacaacg gttcacagtt
   110521 aggaaacgta tatcagcaca ccggtgagat agattttagg gtctaagcaa gaaatagggt
   110581 aggcgtgaag attcattaat ggagctctta acttcaaagc gtagagaagg agacaagaat
   110641 cgtggtttaa acaggttgtg cattaggtat ggactagaga gtctgagctc acatctgcaa
   110701 gttaagctca caaaaaatca taaaaaagta aacaaacatt agcttaagat tgaaactaag
   110761 gatagaattg tacgcataac aaggaaatgg acgcattata cgtaaagttt acatatatgc
   110821 gtaaaagtcg gttttcagtg caaaaaggtc ataaccatga atttacttga aaagatcgcc
   110881 ctcgttggtc agcgcatgaa aagcgagcag atttctctaa aggaatctct gatggcttca
   110941 tcaagagtat ctgtttctga tgatagtgtt gatggtgttg atagactgat ctataaccac
   111001 tgtttgaata aaaaaaatct ctctgatttt tttgggaagt cacgagtaac gttcaataaa
   111061 atactttcgg acttagaaga aaaagaactt gttggtgcac ctatttatca aaacaaaaat
   111121 catctttaca cccgctggga tgttcaaaaa ataatggatg ccctgggtta tcccaagtac
   111181 cgcgatcatt actttagcag agctattgtt actcagaatc ataaaggcgg tacagggaaa
   111241 agcactacat ctgtagcttt agcagtagca gctgctttag atctacaact caatgcacgt
   111301 gtattaatga tcgaatggga cccacaaggt tcgattggaa gcagcatgat tcaaagtgtc
   111361 tcagaagatg atgtcttcct tacagcaatt gatgcaatcc ttggaattta tgaagaaaat
   111421 tctgagtata aaaaatattt agattcagga ttctctgaag aagaaatcat cactaatatg
   111481 cctttttcaa cgcatctgcc aaacttggac gtaataacgg cttttccgac agatgctcgt
   111541 tttaaagata aatactggca atgttctaga gaagaacgta cgtctttgtt actacgtttc
   111601 aaggaagtta tcttaccggt actgaagcag aactatgatt tgattattat agacactcca
   111661 cctgaagatt cacctttgat ctgggctgct gacgaagcgg ccgatgggat tcttgtcgca
   111721 gtgtcaccac gtgaatatga ttacgcctct actacagact tcatgcttac aataagtgaa
   111781 aggtttaaac aatcaccaag taagggcgac aatttaaaat ggttcaaagt tcttgctgtc
   111841 aatgtagatg acaaaagtcc atatgaaaga atagttttgg ataaattaat cagaactgtt
   111901 caggaccttt tgatgtccgc taacataaaa aattctgaag catttaaggc agctgcttcc
   111961 aaagggcgta cagtgcttga tatcaaaaaa tcagaggaac tttgttccgc aaagcagctt
   112021 gatgtcgcag aagaatctgt attacaggta tatcagcaat ttataaatga aataaaaagt
   112081 ttttcagcta agcaaggagt taacgcatga gcgatgagca acatatcggg aatgataaat
   112141 ctcgatattt aaacgcacca aagcggacag aagtcggtca ccgttcaggt cttgcgggtt
   112201 tgaaaacagc acctcgcata aaaaagttat tcactcttca taagggccgg agacttgaag
   112261 cggaacatgt gattgttcca gcccagagag tggagaagga gaccttagtc catccagcga
   112321 acccacgaaa tcaagaagcc cttacagatt attctgttag agatattctt aagcagattg
   112381 aagaaagagg ggtcgatacc gaagggatcg ctgtaaaaag agatggggtt tatttattaa
   112441 tagaaggaag tcgcagacgt ttctgctgta taaaggcaga aaaggatctc cccctgtggg
   112501 ttcttccgga tgaactaacc gaagatgata taaattcaat tatatccgca gcacaaacat
   112561 ctcgaaaatt ttcatataga gaagttgggt ttcaatttat caaaaaaatg gaagaaaaag
   112621 gattttctac taatgaagaa ctcgcagcat atcttgggat tagtcatgta tcggtagcca
   112681 aaagaatcca ggcggcccgt attgacgaaa cattgatctc tttattcccg gattatgaag
   112741 gaatcccgaa ctcctattat agtcgcttgt ctcgtttaca gaaatatgtg caaaaaaatc
   112801 tatttccttt agatgaagta atagataatg ttaaagagga aacaaaagat ttagacattg
   112861 gagatctcca ggttgctcaa aaagttgtaa tggaaaaaat cacacaatct gtggaaagtg
   112921 tttgtgaaaa aacttattcc acaaaatggg aaacaagtga tcttattact tttgataaca
   112981 aagataagta tgcaagaatc agtaaaaaca atactggtag aaaaattcgc tttgaattca
   113041 ataggataaa tgcgggtttt attaaggaac tagaggagtt cataaaagaa aaattaaaag
   113101 tatcagaata aatattgaac tgcatcttta tgatgcagtt catatgattt atatttttaa
   113161 tttcttgtta tattaatatg gggtgtgcgc aggttcagac atataaggtc ttagttctat
   113221 atgaacagaa gcgccattcc catcatttac tacgtttaaa ggtgcttttc ccggcaatga
   113281 catagttgca acgtcaggtc cagaaacagc aaaattattt tctgctgaag gcattactgt
   113341 aaaaatcttt atagcaacat tttcatgtct aaataatgaa atcccaaaag tagaaccagc
   113401 ttcggtattg ctcacgtcca caaccacagg ggtttttcct agatattcat tagttagtat
   113461 gttttttact aatgcccctt ccgggacagt atagatacgg tatggatatg ctaaagccgt
   113521 gtgacaaaaa catattaaaa taacaattaa tgtttgtttc atagattatc ctcattcaaa
   113581 aataaaagat ataactcttg aaaatcgtgg ttagtaatta ggtccgcttt tccgggaaaa
   113641 tcgtaactaa cagaaaataa aagcgaaagc gaatcttttc cttttgcttt gggagagatt
   113701 ctgctaaaag cacggttaat aaacataagt tgatcttcat tgttgaagca aagtccaagc
   113761 attccaaccg taggaactac gaatgtgctt acgctgcctg ggggcaaaag ttgcttacta
   113821 cgggcattgt aagcacaacg actaccacct agcgttaggc ctgaaagctc aataaaactt
   113881 ctggttccat tcttggcgac aagccaaaca tcagttcctg aactttcgac acgtaaagta
   113941 acttttccgt cagtaaaggc ctcactttta ttgtatagaa tagggtcaaa accaactgtc
   114001 gggagttctt cgattttact ttctactgac tgacaaccag tcagtaatgc aaacaataaa
   114061 agtgtgataa ctttaatcat cccgcttcct tagattgttt ttggcgctcg ttataaaaga
   114121 taatgattca ccggggtaga gaattgtttc tttcgtccaa taaccataac caccgaggat
   114181 attttttctt ttctcaatat aaacgggttc agaaaatact aaatgttgat atttaggaag
   114241 agataagatt tcatattttc cttgtccaac taagaggtaa ttcttctctt taggattgat
   114301 ggttactgga ttaccaacac tttgaggtat gttaagtttt tttatattta ggtcagaata
   114361 gtcaggaacg gacacttgat cattagacgt atttccggga agagtaaacc ctttaccctg
   114421 atccggtcca aagatggcaa ttatatcttt gttgtttctt gtgatcgaaa cgatagcctg
   114481 aaggggcgta ttagcaaggt catttataaa cgatatagtt agacttgatt ttggctcgac
   114541 ccaaacaatg ctttttccgg atgtgccttc gcttaatgca attttttcat ttagtaagat
   114601 tttatttttg gcaatgatat tatactcaag ttttggtatc acaataaaaa gtgattcttt
   114661 atttgaaaca ttcatgattt ctaagaaatt ggttttggtc atgctggtct ttagaacagg
   114721 cctatattta ccatttataa accaccttcc gtttataagc tccgctttag cagatataag
   114781 tgaatcactt ttctgtgcgg cagaagaaaa agcatctttt ctatgctctt tctcttgatg
   114841 tggtgcagct gctgcgtgaa gatgcaaaag taatgttgaa attgagataa tcttccaatt
   114901 tatcttcatc ttgttacctc aatgttgttt tcaatcgaat cgagttctaa aggataggtt
   114961 ttaagtgaat aaaacttgtt tgttgtttgt attagctgat gacacaataa aactggattg
   115021 ttcttcatga ttatttctac taatgtaagt gctggtgagt cagtttgcgg tatacccgga
   115081 gcaactatta cctggtcttc taattttgac atatagagtg atccagtatt tatatgcaaa
   115141 caattaccga tcagtactgg aagattgttt tgagtacgac catgggcttt tcgaatgctg
   115201 tttacaggat tcctacctag gaccataagg ttgacgtcat ttatcatcat tggtattacg
   115261 gcatggtcca taccgaatag aaactggctc tgaaaaatat tcacattggc atagttgaat
   115321 gcttgaagcg cattataagt atcagtgaat gatgtgcgga taggggcgta atcagaaggg
   115381 caaaccccaa tttttatatc gccttttagt aaaatctgca tcatcgtacc aagctgggta
   115441 ttaagaagtt tttttacctc ttcctctaaa tagtaacgat tcacagcttt atgccacttt
   115501 ccgcccatta cacaccatct ctcattgagg tatgtgctgg ggtaaaatgt tctccggtct
   115561 ttgtttaatg gtaacaattt ttttaacatt tcttctccgg ctccggcagc tgagaaatgc
   115621 ctcacaaaac gtccatcgaa aaagccactg tttatcgcct tcatcaattc tatgggttcc
   115681 ggcccatagt caaacaaatt tccagtagag aaaattacta tctcttcttc tggctttgta
   115741 actgattgga tcaagttgca cagcgcagag taatgtccat gaggatctgc cagaaagaaa
   115801 atccttccgg agaagtttgt aaggtctata gtttggacgt gctcagctgc cataaattcc
   115861 tctacgtatg tttacatcga tgatacggta tttcgaacta tgattttttt acaaaaaggc
   115921 gtcattttgg attctaagcc taaggacctt tgttacttac aggtaaaggc cccagtcctg
   115981 gctctcaaac agttcatact taggatgcaa agtaactttc tgattataat tggctccttt
   116041 ataaacatgg ttaatacatg aatacaggaa atttaacggt aaggtattta aaatggaagg
   116101 atgctgaaat aacatagact tacgtatttt tttaatagtg ttaatgttga taataggtca
   116161 ccattaatgt ataaagttaa tatctaatat ggtcctatta ataaaagaga gtttttatgg
   116221 ctgaactatt aaaatctgaa agtcctgttt caccatcagt gcaggatatc actgaagctt
   116281 taaaaatcgt tgtcgatgat ggaagtaaag ctgcaaaact ggtttgtctt aatgaaagaa
   116341 acgaattagt tcccttgctt acacaaaata gttttgttcc agatttccgt gttcgccatg
   116401 agggtctcaa tccttttaac tatcttattg atgggctgga aaggttttcg catcacagcg
   116461 aatctagtaa ctcactggaa tcgactgatg tatctcacca atacgatgaa attagccggt
   116521 taaatgttca ccatgcactt catgcttctg gtttagttcc tcaggatgtt cacctctttg
   116581 ttactttacc acttagccag ttctatactg ctttagggga aacgaatatt gaaaatattc
   116641 agagaaaaaa agataatctg atgaaaccag tagagcgtta tcttgacggt aaacgctatt
   116701 cttttaacgt tttgtctgtg actgttttcc ctgaatcttt accagctgtg acccgggcag
   116761 atgaaattga ggatattgct tcatttgaat caagtttggt aattgatctt ggtggtacta
   116821 ctcttgatgt tgcaagtatt actgggcaat tagaacagat ttcgaaagta aaaggttttg
   116881 accgtattgg ttgttctatt gtttacgatg agatcagcag gtatcttgaa tctgagaaac
   116941 tgaatacgag taatgcttac attcatcatc ttgttgataa tcgtcatgat aaatcagctt
   117001 tgaaggttgc agaggacaag cgtgacggtg tttttgatgc ggtaaactct gcggtacaga
   117061 agttgcaaag taaagtaatc agagcggtta cacaagtcga agagaggcct cataatgttt
   117121 tccttgttgg gggaggttca tatctcatcg aaacagctat tcgtaaacat tttgaaacgg
   117181 ctaaagttat catggtagac aatccgcagt tcgcattatc tttggcaatt gctgatacta
   117241 tttattcaga ataatgagct agaacatggc taaataccct atctcaaata aggcagataa
   117301 cgaccggatt cagatccggt ctttctggat atccgaaaga aaagcaccct atgtttatag
   117361 tttcttgaaa aaaacagaac tttgtcatag gggtgaccaa ctggatttaa ttaggtcggc
   117421 tattagtacc gggttggtat taaataattt atttcctgac ttggcaaatt ttataaatgg
   117481 tttaaacgaa agattaacac ttgcagatct taataggttt ctgaatgatg gaaatactat
   117541 agatactgaa cctaagcctc ctattaatgt attgctagag aatgtcttag atcaaaagtt
   117601 taaggagtat ttaacacctc tacaattaga taattcaaag caggattctg tttctgtaaa
   117661 agaaaccttc cttgtacaaa aggaacatgc ctgctttggt gtgaagattg aaaatgaggg
   117721 aagcgatacc tctataccat ctgaaagccc actttcttca ggtgcatggc tttgttgaat
   117781 aaatcgaact tttgctgagt tgaaggatca gatcacgcat cttcccgaca acgcagaccg
   117841 ttccgtggca aagcaaaagt tcaaaatcac caactggccc acctacaata aagccctcat
   117901 caaccgtggc tccataactt tctggctgga tgatgaagct attcaggcct ggtatgagtc
   117961 agcaacacct tcttcacgag gcagacctca gcgctattct gaccttgcca tcacgactgt
   118021 gctggtcatt aaacgcgtat tcaggctgac cctgcgcgct gcgcagggct ttattgattc
   118081 cattttttct ctgatgaacg ttccgctacg ctgcccggat tacagctgtg tcagcaggcg
   118141 ggcaaagtcg gttaatgtca gtttcaaaac gtccacccgg ggtgaaatcg cacacctggt
   118201 aattgattcc accgggctga aggtcttcgg tgaaggcgag tggaaagtca aaaagcatgg
   118261 ccaggaacgc cgccgtatct ggcgtaagct gcatctcgcc gttgacagta aaacacatga
   118321 aatcatctgc gctgacctgt cgctgaacaa tgttacggac tcagaggcct tccccgggtt
   118381 aatccggcaa acccaccgga aaatcaggtc agccgccgcc gatggcgctt acgatacccg
   118441 gctatgtcac gatgaactgc ggcgtaagaa aatcagcgcg cttatccctc cccgaaaagg
   118501 tgcgggttac tggcccggtg aatatgcaga ccgtaaccgt gcagtggcta atcagcgaat
   118561 gaccgggagt aatgcgcggt ggaaatggac aacagattac aaccgtcgct cgatagcgga
   118621 aacggcgatg taccgggtaa aacagctgtt cggggggtca ctgacgctgc gtgactacga
   118681 tggtcaggtt gcggaggcta tggccctggt acgagcgctg aacaaaatga cgaaagcagg
   118741 tatgcctgaa agcgtgcgta ttgcctgaaa acacaacccg ctacggggga gacttacccg
   118801 aaatctgatt tattcaacaa agcccaggtg catccaaaat ttcaaaagaa aagtccattt
   118861 cctctgtggt gccagtgcta gaaaaagtat cggatgaaaa tcaaaccgcc tccataagca
   118921 taaaatctaa agctaaggca aacaagcgac tagcgacttt ggcaagatag gtgagagaca
   118981 gtacaatcga cttctgagtt caacttgtct taccaggaaa gccagcatac ttgctggcct
   119041 tttttttgtt ataataaact caggcttcag ctgaatctgt aaaattactg ttaatgaaac
   119101 ggtattttag gttaatttgg atgctgttac aggaagtgcg gatttttcct aaatttgtaa
   119161 aaaacctaag aattatctta ataaatctgg tacttaatta ttattttacg taaaaagtct
   119221 ttgtggttta atggttatgt aaggattttt tgataccctt atacccgatg gacctaaggt
   119281 cactgacaac gatgttcatg tagaatcttc gtttctgtaa tcccttttgt ccttgtccca
   119341 aatgattgat tattataata aaggctgatc gaatgctatc tcgcaactca ctaatacatg
   119401 gtttacgccg agaccagtta atcggagttc tgactatttc agagtttccg gtagttatgg
   119461 tagaaagcca cttcattcag tctgaggtta tgggaataaa acccgtaatt tttaatattg
   119521 atgagcttct tgtttctata tccccaattt cctctcttaa gttcgattgg gagtgggccc
   119581 cagttgatac aatactcatt gaagttatca ttccacctgt agagtcagac cttgtaagtg
   119641 cagaaaatga cttcctccgt gattctggta ttggccatat ccagtgcgag cctggcggag
   119701 catcaatacg acgtacagtt accttcgttg gtggaataac cgctgataac ttactgtatc
   119761 agttgaggct tatgtgcgta agcgcgttaa aacttttagg agaggaactg ggggatgaag
   119821 tctaagatta gatatgtttt atctggtttt gttgtgttat gtgcatttgc tggagtttat
   119881 aaaatcctaa acaatgttcc ggttaaacct gaccttttgg acttcactgg aaacacattt
   119941 aaaaagacat cactcttcct gccatgtgat aaaagctcgc cttctttaaa cattaaaatt
   120001 gctgataacg agaaaatcgt gatcaacggc atcgcttcaa aagtaacttt tgttgaaaag
   120061 gctgaccccg tcaaaagccc tggtttttgt gatgatcttg atctaaacaa ttctcgcctt
   120121 gtacatacgg catcttacag cctggtgatt tctgaaacca aaacaggatt tacactatca
   120181 aatttcaagc atcttgccga tgatgaatca ttaggcggta tgtggtttta tcaaaagtga
   120241 ctttttatat ggcaacttca gacttcgctc ttaaaaacca taatgttaaa gcatttggtc
   120301 aggatgcagc ccttgtcatt gagatgaaca atgaagatgt tagctcatca aaaccttcac
   120361 ctttttcaaa tgagattgat aattattatc ttacattgca cgtcgctcca aggaacgcaa
   120421 aaaaagatta tgactggggc tcaaaccgtt ctgtacttct aaaattgtcg acgaatgaag
   120481 ttatgcagat ggcatctgta tttcttagaa tcatgcatac tttaaagatt gataagagga
   120541 aaacctcaca tcatggccac gtcgtataca aaaatataag cgttacccca aacgagaggg
   120601 gcggtttgtt gttatccgca gggatagttc cagtcgataa agatggctta aaacccttca
   120661 tgcacatggt ccccgtctca caaatggatt gcgttaaaat tggcctctac atacttggat
   120721 atcttgctca aaaaacgccc tgggtaagct ccgagtctat aattaccgcg cttcgcttat
   120781 ctgaagccaa gaattcaaaa tagcgcatta acatacggaa tatacggaaa aatacaggtt
   120841 tttttaaatg ttatacgaac ggatatttct gtttttcatc gtaaagtgag tttaattttg
   120901 ctcagaaaaa caggtattcg tcatgagaaa atcaggttta ggtttagccc tgttgttttc
   120961 tttaattgct ccgattaaag cggtctatgc tgaagcgatt atgatttcag gaaagctaca
   121021 ggctgatttg ccagccgtat cctttgaccc ggggccgggc gactttgttg catacgttaa
   121081 ttctaacact atcactgcct caggtgcagg cacagcctgt aatgtaacgg ttgatgatcg
   121141 agcgacttcc tctgttgata acctcgtttg tttttttgag tggttaccca ataccttggg
   121201 attaacttct aacggcttca ctctttcagg cgttcccaac accaccggtg atttaaaact
   121261 accttacaag atttcttact tctctggttc tgaacggaaa aaagttgaaa tagtaaaagg
   121321 tgaatattca atcaaaagtg tggcaccggt aaaaccaact atcaccggtc ttaaatcatc
   121381 cctgaacgga ttagtctatg acggcttttc tttcaaatcg tatttaaagg atgaagcgat
   121441 caaagatatc gctgtttctg ttgaaccccg caattatatt caatacatct caataggttc
   121501 aggctccgcc tgtgaagtac ctattggcgg aacttcctgt accattgaag ttggaagcat
   121561 taaggccagt gatacagatg aacttttggg ttcacgtgat atcacaatta cagcaaactc
   121621 taagaataat tatttcgcac ctcctgaatc caaaaagctt gttgttaact gggattatcg
   121681 gcctcctgta gtagaccata cactttggaa ttttaccgat gaggctaaaa caatcaaagt
   121741 aggtggccag gacatctata ccggagccaa aaccgttgct gtggccgtta aggtacccca
   121801 gcaagaaaca gaaggtgaat ggtggctccc aacagctatg tcgctcacta tgactccgga
   121861 tggcgtgttt aagccgacga ctaaagtgac tttagatgat ggcactgaga ttgatttcaa
   121921 acagtcctgg gcaacccctt tacgtagaac tttacagccg gtaagtggac ctcaaaaagt
   121981 cggtgatgag tacctctata tctttgactt aacggatctt ataaacgggt cctacgcagc
   122041 gacttttaca gtagaaaata cgagcaaaaa ctcttctacg tacactgagc ctgaaagcaa
   122101 actgatgctg tctgataacc caacgcttat ggttctcaaa gatgggcagg tattaactaa
   122161 acgagcaccc gtatacttcc tgaacgagat tatcgttgca gctttccagg ggcaggctgg
   122221 ggttgctgac ataaaatcag taacaataga caacaaagta gtttcgttaa cacctacaaa
   122281 ttataaaggt atttactacc tgccggttgg agacgattta gcagttaatt cggatcacga
   122341 gattactgtg gtggctgaaa acctttatgg aaaaaacgta aatttcagta ccgtgttcac
   122401 ttatcaacct actggattca ctcttaagaa tctggaaaaa aacgtaactc tttactcgcg
   122461 cgtacgtcag tatacggacc tgcttagtca aacagctggt gataaatgca ctctgtttac
   122521 cacagaggaa aatgcgaatg cttacctcgc ctggtatggg gaaaaatcag atgttacagc
   122581 atgctaccct cagtggaaca atgtccctga tgggttggag ttctatttta aaggacgtac
   122641 cccgggtcta actggattct ttaataaaac aggtgagaat ctgctcgact atcaagtcta
   122701 tatgattaac gggaagggct ctaaagcggt ttccgcaagg aatcgccgta ctctgaccac
   122761 acaattacca tacaacccga tcatctctta caaaaagaat aaagtcatag caggcatcaa
   122821 tccgaacact gctctggctt atacgaccgg gggggaggcc gctcgaatat tagcgaaggt
   122881 ggtaccagct gacgttacga tgatcgtctc tcaaaacggc tctgaggctg tcaaaacgtc
   122941 atttaaaaat cgttcctcaa acaacgatgc aacgaccttt gtacaaaggg tcaaggttgc
   123001 tgctgcacca ttgtggacaa agaacgtctt tgacatagct gtagaatact caaaggatcc
   123061 agaattaaga actacagaca ccctcaacgt atatacggtg cctgatttca atattcgagc
   123121 atcgatggaa gtggatgaca aaaaaacagc cacatctctt gaagtgccct taaaggtaac
   123181 agtggggcgt tataacaact ccacacgtaa aagtgcattt gaccgtaaaa caatgggaga
   123241 atgggacgtc acgatatact ctcaaaaaag tgtatacggc aaagatccag aaacaggccg
   123301 ttataaaact acatacgaaa gaactgcgct gactgaagca ttgccggtca atgatgcggg
   123361 cattgtcgaa accaagatta aaattgaaaa tatggatctg ggtaatatgc gtctggttgg
   123421 tgtggctaag gtcagatcgc cattctctga ttttgaaatg aaacgtgaga ccagtgctgt
   123481 aggcattcga atctataaag gtgaggaact ggagggtaac ctgtcgaaaa gccttattat
   123541 cggaaggatc ccacttagta ctctggtaag cttcaaatct gccagtacgg ctaactctga
   123601 tgcactcgcc cccaccgaat ggcagcagtc ctctgataat ggtcaaacct ggaccatgct
   123661 ttccgacatg accggaaaga gaagtgtaag tatcaaaaag acagaagtag gaaagtggct
   123721 ttatagggca aaaatgacta ataaattcac atccaagatt tcctacacag atgccttaac
   123781 ggtagttacc tacaagcagc ctaagctcag tatagatgtt acagacattc ttcagggctc
   123841 agatatacct gtaaccctgc ttgataacga tgaacctata ccagcaggca ccgctgaggt
   123901 tctctggtca gaggataaag tcaactgggt gcagggagat acaacttaca ctgtggcttc
   123961 agctgatacc ctaccgtcta cgatttatgc ccggatgcgt taccttgatt ccgatgaact
   124021 ggcagaggag tcttcatgga aggaaacgtc tgctcggttg gcagccgcaa aacccaagcg
   124081 cctttctgtc tcggtaacgg gggtttcaaa ggtagaggtt ggtcaaaaag ttactttgga
   124141 aggtaagttc acgaacccta acagtaagta ccagaatggt aataacgtag ttgaagaatg
   124201 gaaaacaccg gatggccaga catttaaggg ctcttcactg tctgttaccc ttactgagca
   124261 aatgttggat aaacagggat atgctgcttt tgaatacagt gcatggttag cggacaataa
   124321 ggagaatacg gtttctaccc gtagagtttc tgtcaaatcg tgggtttata aatttcccga
   124381 gatgaaaata agctccaaac ttaaatacga catggcaccg accaccctac gcgttgcgtt
   124441 gagcggtatt aaggatggag actatcctgg tgttacttat tcccgtgaat ggatctacga
   124501 caaagagaat ctggtaatca ctaaagatga aggtgacacc aaagaattta caattgaaaa
   124561 tcctggcaaa tatacattga tggttgtttt caaagataac cgaaacaatg aacagcgtat
   124621 cgaaaatacc tttgttgtcg atgaacaaac gccaatgaac gttgagatga cacccaagtt
   124681 ctctaacaaa tatatgagag ctccactcga tgtaacctta aggtcaaaca tcaagctatc
   124741 tcattcggcg gactcgatag atacggtcac atacaaggtg aacggtgaag taatacccag
   124801 cggcaaaaat tattgggctc aactgatctc gggtttaaaa gaaaagaaat acgagattac
   124861 aattgatgtt gttagtaaac ttggacagag aggttcagca tctgttgagt ttgatgtcgt
   124921 taaaaacgca gtgcctaatt gtacattgag ctacacggaa accaacctaa gctggagctt
   124981 taccaataaa tgtgatgata ctgatggaaa aatggttaga tatgaatggt tcatcaacgg
   125041 cgaattaagg aacgttttcg gtagtacggc tacactttct aaaaacctta accgtggtaa
   125101 gcaggacata aaagtaattg cttatgatga tagtggagac tttgcaacac agcacgtgac
   125161 agttttcgga ccggctgaag aggcaagtaa gtctgaaaac actgtatcaa taccaagcag
   125221 tgagtagtta atttttaaat ataaagccgg gacattatgt cccggctttt ttatacccaa
   125281 taattggacc tttgaaaaat taatgtcgga aagtaacttt gctccaaagg catctttcat
   125341 ggccgctaac aaagctgcgt atacatgctg aggaattaac attcttatag gtgaatatta
   125401 ggttagtttg cagacttccg agcgttgaaa aacatggata atagttactt ggatagaggt
   125461 gcatctgcct agtaaaaata ttcttcagtg ccagtgagaa aaatatgagc gactacatac
   125521 ctaaaaagag agggctgctt atactggatt ggtatgtccc ccttaatatt ttattgctga
   125581 ttctcgttat gtgtgtcttt ttcacccgtt atacatttgg atacggttta ttgaatgggt
   125641 gcctgcctgc tgatttttat atgattgatc attcggataa aagtattaaa actggtgaac
   125701 tcatagcatt taacatgccg aaatcggtac gttttatccc agaaaatgaa cgagtcataa
   125761 aaattgttgc cggtgtgggc ggtgacaaac ttaaagtaac aatggatggg gtttataacg
   125821 gggacaaatt ttttgaagct aatgcacgtc gtatttcgaa gaaatacaat attccgtcca
   125881 ttttgattga aaaagaattg ataattcctg aaggcgaagt tttcctaatt gggcaaaccg
   125941 atcactcatg ggattcccgt ttttggggaa cagtaaagct gaattcagta attgggaaaa
   126001 catatgcgat cttttaatgt aaataaaaaa tatttaccaa tacttcctgg acttgcgtta
   126061 tgtgcagttt taagtaatac aaatgcaagc actgagtatc aacatgatgc tgacctaatc
   126121 gctcagcaag caaaagggct tggggcacag gctaaaggtg cacagcagcc agatggggct
   126181 cttagccttg atgctacgct aaaatcacca gatgtgcaga agtacatagc gcaagctgaa
   126241 gcactccaaa aaaaccagga cctgagcaag caaataaacc gtggttacgt ccccggtatg
   126301 aatgcggata gtgttcaagc agttatagac catacccagg ctatcagggc ccaaagtaat
   126361 aactctgaag ctgtcaacga tataattaga agacgtgatg aaattcaaga aaacgccagc
   126421 cttaatgaag cggctctgaa agctgtggaa aataagccgg aagtcatgcg aggacaatct
   126481 aaaaatatcg aaaaattgtt tggttcctcg ggcatcacag ctgctgactt cgaaagaaaa
   126541 atggatagca cacgtgaaga agcactatca actgaaaatg gaataacgat ctttgcttca
   126601 tttagcttgc cggattatgt actggaagac cttctacgta cggcctcaga gcataaagct
   126661 cgtgtagttt tcaatggtct aaagaaagga actactcggc taccagagac acaggcagca
   126721 ataaaccaaa tgattgtcaa aggaaaattt gaatctcctt tgattacaat tgatcctgat
   126781 agcttcagtc agtatcaagt aactcaagta ccgacaatta tttctaggga gcaagctcgt
   126841 tttgcaaaaa tggtaggctc cttcaacgtt gagttttttc agcgagaact tgctaaaaaa
   126901 cccgatcagg atattttccc ggttgctggt accacttatc ccgttgaaga aaagagcatc
   126961 attaaagaac tggaagaacg tgcacaaaaa tatgactggg aaggtgcaaa aaaaagggcc
   127021 gtttctgaca catggaaaaa tcaatggatg gtcgacctcc ctcctgccca ggaacacaaa
   127081 gaatttttaa ttgaccctac agtgagggtc actcaggacg taaaagataa gcagggccgt
   127141 gtaatagctt ccgccggtga gttgattaat ccactttcga gatttcctca aaacctgacg
   127201 atgataattt tcgatccact caatccgggc cagctggtat gggctgagca gcagtatcga
   127261 caacgtctgg gtagtggaaa agtaatgcca atgtttaccc gtatccaaaa agataatgga
   127321 tgggatcacc taaatgattt acgtgaaaaa tttaacggta aggtgtttaa agttaacgaa
   127381 cagatcatct cacgctttca gattaaaaac acacctgcgc ttataactac tgaccaagat
   127441 aaattccgga tcaccctgtt tagcgaggca gaagtccgtg gtatcggagc cccaaatctt
   127501 tcagaggaaa aataagatga aactcggatt tattataggc gctctctttg caacatggct
   127561 gacgctaaat tatccggacc agatgagaag ttattttacc aaagccgtcg actatatcga
   127621 aagtgttgca acatttatta catccaagtg agcatgatgg tgaaaaaatt caaaaagtta
   127681 cttttagagt tcattgtagc agttatgctt tcgctttcta taccgggtat ggctatggca
   127741 gcagatgctg gagtccctgg ggctatgtgt cagtcagctg gagtgtggca gggcttgatt
   127801 aagaatatct gttggagctg catttttccc atgaggataa tgggcatagg ggcagctcca
   127861 gaaggcgctg ctccttcacg tccgggttgc tactgcacag atcagaacgg cgtaccggaa
   127921 ataggttggc aattgagctt ctttcagccg gtgaagattg ttgaagttgt aaagagcccc
   127981 tggtgcagcc cctttcttga aggcacgatg cttcaaaaat cgcagtttga tattggtaaa
   128041 agcaacacaa atcagccaat gacagcaact gaagccggat tttacgatgt tcatctttgg
   128101 gagttcccaa tcatgacaat gctcaaatta ctgattattg gcgagtgcac tgctgaaccc
   128161 tatatagatg ccagcctgac ctatataagc gaagtggacc ctatgtggga aagtgatctg
   128221 cttacactcg tcctgaatcc agaggtagta gtttttgcaa acccaattgc ctcaatggtg
   128281 tgcgctgctg actgtgtagc agtaacagca ggaaaggata atctcgctgc atacttttgt
   128341 gccggatgcg atggcaacct ttatccatta accggccaca tttacgcaaa tgatgacgct
   128401 gtaaggacga gttcactgat aacccagcgt cttctgacta aactacatcg ccagggaatg
   128461 ctgatgcgaa cgatgggagc agacgcaatg tgtgagaaaa cgtgggaata ctttacacct
   128521 cgttcccagt atcggctttc aatgcttttc ccaactcctg aggcgaaagg gccggattgc
   128581 tgtcatcgtc ttggtgattc ggtacatgac tggtcaaccc ttaaaggtgg gcgcaaaaaa
   128641 ataggcaatg ataattatgt ctatatgttg tggcgttaca atgactgttg cgtcagatat
   128701 ataccaggcg cttgatttct aagggtaaaa ataatgaaac ttagaaaaac gatagcttca
   128761 actattattg catcaatgat tgccaatact atgagttggg ctttttatat ctctctcata
   128821 aatatggtaa tgactcctcg tatttatgcg gcagacgcta tatttgacca gctcgaaagt
   128881 aactttaatc ttgctaatcc taacgcaaat cgcaatgcga caaccagtgc tcaggacatt
   128941 gttgagaagt acaagaatgc ggattcaggc gagaatgtca gtgggaagat caccgagaaa
   129001 tacgtgggta aagccgaatc cgctaatctt aatctcggaa agtatggggc agggaactca
   129061 aatgaaagtg tcatgaaaaa tgccgcatcc gatggaaagt ccattggtag cgccgtacaa
   129121 ctgccgagta tgtctggagg gacaatcaat tcaaactata ccaaggaagg ggcaaagctg
   129181 ctctctcggg atgctaatgg caacattggt ataagcagta atcccaatac tactcctgga
   129241 accaaaacaa ataccggaga gattttcagc tcagagcaaa agcacagcga tattaagttt
   129301 aatgccgcag atcgttatgg ggatgaggat ggctttgtaa acgatataaa gaatcggaaa
   129361 agccagttat ttgatgctca aagttatgat ggcgttgcct accgcaccct cgtaaatgct
   129421 aacaaggaca acccggcatc atctataaag cctaacgatc ccatgtttac tgcggggaga
   129481 aatgagataa caaatgctgt tgctggtact ggaaactggc ttcagaactg taatgttgag
   129541 acctctaaaa aaacagtaac cacacactat cctgattaca aagagttcta ctgtaactcg
   129601 cctaagcaag ataacttcag cagctgcacg ataacccgtg atttttcagt ccctgtttac
   129661 atttcaggcg gaaacggaga catgtcgatg tgcggcgata attgtgtgcg tatatggttt
   129721 ggtcgccgtg atgacaacta ctggagtgac ggggtatatg ataacgaact gacattaaaa
   129781 ttccatccgg atgcaaaatt ggcctcagca aagattgtta acgcggagtg ggatgaccac
   129841 atgcgggtaa cacttgatgg cacgcagatt tttgctcaca tagatggtgc atatcgagaa
   129901 agtgactatc cggctcctaa gggatcttgg gagttaaaaa aatcgtggaa actcgacaag
   129961 gtttacgatg tgactgataa ggtcagaaaa tcggtgtatg aggagcctga tcgagaagtg
   130021 acaatggcat ccagagtatg ggttggtggg aagggtgaag ggtattttga ggttgagctg
   130081 acttttgaaa atatgaagct cgaagataag cacgtccagg aaccagctgg ttgttacgat
   130141 gctgtacaag ctccgaatac attctgccgt ttcgatcggt ttaaagatat ggatgttggc
   130201 acaaaacggc ttccggaaag cgtgctttca ttggcaaagc ctctgtatga aggtgataaa
   130261 ggatttctta cctggaagac aaaccttgaa ggctactttt gtgatccatt ggccaaagac
   130321 aaaatttgct cttatgacgc tagtggaaaa attatgaaag acgctaatgg aaaggacctc
   130381 tgttacaact atgaagaaat aaagagtatg cctgatgcat gtagtgctta taaaaatgat
   130441 gcagcatgtg tactcgataa acaaacatgt gcagagggtt ggttcgatga gggcactaac
   130501 agttgctaca tgtatgaaca gaaatacacc tgtgacagag ggaaggatgt agttcgggag
   130561 gttgaatctt ctacaaatgc ctgtgttggc atgatcccat gttcaggtgg aacatgcgaa
   130621 actgggccaa aggaagagaa caacgatttt ggaaaagttg cggcttattc aaacatggtt
   130681 cagtacatgc agggcgaagc caaatgcgaa gaccctaacg atgccaattc atgttccgtc
   130741 tttgaaggaa aacctgaatg gtgtggtcgt tcagtaggct ttgtaaatgg cctggcaaag
   130801 acggactgct gcgaagcacc acagggaacc gcaggagcac ttgaaggtat catgcttgcc
   130861 ggatctatga tcagaaacac aaactggacc agagttaatg ctcagctaat aaaatggacc
   130921 ggcggtgata caggtacatg ggcttctatg tctaatgcgg tcggagagtg gactgcatca
   130981 gctggtaaaa cagtagggca aatgtggaac aacgtcacga gctccttaac gagcgtatat
   131041 gaaaacgtcg ctggtaatct aagcagggca gttgggtctt ccgcaacttc tggaggggca
   131101 ggaggtgctg gccagttggc acaggaaaca atgtccagct tcggtatagg tcagcttaag
   131161 cagatggcaa tgaagaaagc ctacgaattg ctaccagata cagttcgtga ctttgtcttt
   131221 aagaacgttg ctactaccgg aggagaggtt gtcttctcgg ctgcggttca aaactttatg
   131281 cttgcattaa acgtgatcgg ttggatttat acagcctatc aggtcactaa aatgctttta
   131341 gaaatgttgg tagcatgcga ccagaaagag atggaagctt ctattcataa gaatcaaaaa
   131401 tcctgtttta cattagatac ggaacgatgc gtcaaatatc tgaatgttgg tttcacaaag
   131461 aaatgcgtta aaaaagcaac agacatgtgc tgttataatt ccatgttgtc acgcgttatt
   131521 atgcaacaag cttatccgca attaggaata gaccctgtcg cctctaattg cgtggggcta
   131581 tcaataaagc aaatacagca actggatttc gataaaattg atctgacgga gtggattaat
   131641 gatgcagttc aggtaggaga agttcctgat caatattcaa aattctccga agaatcaatt
   131701 gtggaaaact taccattcca gaatgagaac tatcaacttc catcagaacg taccaaggaa
   131761 gcaatgggcg gtgaagaaaa tatgataaag gccagacaag aaaatgctca ggctataaaa
   131821 gaggaaaatg tagattgtag ctatttacct cgaccggcca tatgtgaggt aggttcaact
   131881 acgctggatc cggttacggg caagcagttg ccgaaatatt gaagaagggg ccgttaggcc
   131941 ccttttttaa ttacttggct ttcaatgttt tttctgggaa gcctttttta ccgtattcac
   132001 cggtaaagag gtaataatct tttccgttga tggaggctgc aacaccccct ggagttgttg
   132061 tatttgggct atcagaacgg aaaatgatac ccgaaaaatc agcgcttgtt tcgtttcctt
   132121 taaatgggat gaacacataa cgaattacag cgtaatcacc agcgggaagg tttagctcag
   132181 gaatttcggt tcctgttgcg gggcgaatcg cctgaaagct gtacattgaa tctgtaggga
   132241 aaacatcagc atcaggctta gagggcagat cacaggtact ccatttattg acgactgcca
   132301 tatcaatttt acatgtggcc agagctgctt tctgtttttc agggttgtat ccaaatgagg
   132361 cctgagttgc ttttgtatgc tcaaaaacat acttagctcc ctcacgtacc aaactttcat
   132421 cattgtaagg caattttttt ggattgggga cgaacactag gtattgattg acctggatgt
   132481 attcggcgtc agaagaactg tacaaagagc tgaggctcat gatcccaaaa ccttttagac
   132541 cgcctgttac gtagcccatc gaactattga tgagatactt agaaagaaag ttgtcggcat
   132601 cccctccagg agtaacctct tgctccttaa aattaacgtc gaaaccagca aacgaatagg
   132661 cattcttggc gacagaatca tttgcattag catgccagta ctggccgtga ctgtacgcat
   132721 tcagagcggt gcctggcgta gtgccggtgt caccggcaca acccgatagg gaaaaaccaa
   132781 tgacgacaga agagaccaga gatactaaac gtaaaagttt catttaaagc cctttttgta
   132841 atgtcttttg gagatggaac cattattcca tagtcacgcg tttcacaaac aacctgattg
   132901 cataaaaaag gaaaaaaagt gatttccagt agaaccagca gtacacaaga aaagcgcttt
   132961 tataaaaatg tataattatt aaaacgaagt aatgaggttg aaatgggtaa gccaacagaa
   133021 gagcaaagac ctgttatcga gaatgctagc gcaaacaata tggtgatagc agcgcctgga
   133081 tcaggcaaat cgttcaccat gatagaagcg gttatatcga ttctcaaaaa gtatccatat
   133141 gcaagaatcg ggatggtgac ctttactcgc gctgcaacaa acgcacttgc agcaaagtta
   133201 caaaagcgat tgagcaagaa ggatcttgac cgggtgctgg tggatacttt tcacggactc
   133261 gttaagaagc aactggacat gattcgctgg ccgggaaaga tgttgatagg gccagcacag
   133321 agatctgtca ttcaccgggc tttgaaagaa tccggtgtaa cgatgaagtt tgctgaagct
   133381 gaattcgtta ttgatgctat cggcagagaa atggatacgg atgtgatttc agttcggcat
[truncated: 11,181,625 more chars]
